# Supplementary material for: Whole exome sequencing analysis identifies genes for alcohol consumption
Source: Nat Commun. 2024 Jul 10;15:5777. doi: 10.1038/s41467-024-50132-3 (PMC11233704; doi:10.1038/s41467-024-50132-3)
Supplement: Supplementary file 4 — Supplementary Data 1-28 [file 41467_2024_50132_MOESM4_ESM.xlsx]

## Sheet: Supplementary Data 1
Field ID	Description
1558	Alcohol intake frequency.
1568	Average weekly red wine intake
1578	Average weekly champagne plus white wine intake
1588	Average weekly beer plus cider intake
1598	Average weekly spirits intake
1608	Average weekly fortified wine intake
20414	Frequency of drinking alcohol
20403	Amount of alcohol drunk on a typical drinking day
20416	Frequency of consuming six or more units of alcohol
20413	Frequency of inability to cease drinking in last year
20407	Frequency of failure to fulfil normal expectations due to drinking alcohol in last year
20412	Frequency of needing morning drink of alcohol after heavy drinking session in last year
20409	Frequency of feeling guilt or remorse after drinking alcohol in last year
20408	Frequency of memory loss due to drinking alcohol in last year
20411	Ever been injured or injured someone else through drinking alcohol
20405	Ever had known person concerned about, or recommend reduction of, alcohol consumption
Notes: Detailed information is available at http://biobank.ctsu.ox.ac.uk/showcase/search.cgi.
Source of field ID definitions: https://biobank.ctsu.ox.ac.uk/showcase/browse.cgi?id=-2

## Sheet: Supplementary Data 2
Panel A: Summary statistics of the variables.
Field ID	Description		Units	N	Mean	Median	SD	Min	Pctile[25]	Pctile[75]	Max
1558	Alcohol intake frequency.	Alcohol intake frequency.		502409
	1	Never		40627	0.081
	2	Special occasions only		57996	0.115
	3	One to three times a month		55840	0.111
	4	Once or twice a week		129270	0.257
	5	Three or four times a week		115422	0.23
	6	Daily or almost daily		101753	0.203
	NA	missing		1501	0.003
1568	Average weekly red wine intake		2	344269	3.915	2	5.583	0	0	6	122
1578	Average weekly champagne plus white wine intake		2	344004	2.654	1	4.711	0	0	3	240
1588	Average weekly beer plus cider intake		2.5	345024	3.013	1	5.605	0	0	4	210
1598	Average weekly spirits intake		1	343706	1.854	0	5.342	0	0	2	250
1608	Average weekly fortified wine intake		2	344788	0.239	0	1.273	0	0	0	112
	Alcoholic units per week			494692	15.785	10.5	19.541	0	0	24	951
	Alcoholic units per week (outlier removed)			491039	15.009	10	17.127	0	0	23	93.5
	Alcohol consumption (outlier removed;log(x+1) transformed)			491039	1.972	2.398	1.469	0	0	3.178	4.549
Panel B: Demographics.
	All		Female		Male
	N=304,119		N=164,494		N=139,625
Variable	Mean	SD	Mean	SD	Mean	SD
Alcohol consumption	2.06	1.44	1.72	1.38	2.47	1.41
Age	56.87	7.974	56.65	7.881	57.12	8.074
Abbreviations: SD, standard deviation; Pctile,Percentile.

## Sheet: Supplementary Data 3
No	CHR	POS	MarkerID	Allele1	Allele2	AC_Allele2	AF_Allele2	MissingRate	BETA	SE	Tstat	var	p.value	N	SNP	reported	Consequence	IMPACT	SYMBOL	ENTREZID	NCBI_url	FullName	Summary	Expression
1	2	27130762	chr2:27130762:G:C	G	C	22619	0.0371877	0.00331449	-0.0327599	0.00592553	-933.017	28480.4	3.22771e-08	304119	rs41288799	no	3_prime_UTR_variant	MODIFIER	PREB	10113	https://www.ncbi.nlm.nih.gov/gene/10113	prolactin regulatory element binding	This gene encodes a protein that specifically binds to a Pit1-binding element of the prolactin (PRL) promoter. This protein may act as a transcriptional regulator and is thought to be involved in some of the developmental abnormalities observed in patients with partial trisomy 2p. This gene overlaps the abhydrolase domain containing 1 (ABHD1) gene on the opposite strand. [provided by RefSeq, Jul …	Ubiquitous expression in ovary (RPKM 22.2), fat (RPKM 20.3) and 25 other tissues See more
1	2	27130762	chr2:27130762:G:C	G	C	22619	0.0371877	0.00331449	-0.0327599	0.00592553	-933.017	28480.4	3.22771e-08	304119	rs41288799	no	3_prime_UTR_variant	MODIFIER	ABHD1	84696	https://www.ncbi.nlm.nih.gov/gene/84696	abhydrolase domain containing 1	This gene is a member of the AB hydrolase superfamily and encodes a protein with an alpha/beta hydrolase fold. This domain is common to a number of hydrolytic enzymes of widely differing phylogenetic origins and catalytic functions. [provided by RefSeq, Jul 2008]	Biased expression in testis (RPKM 24.6) and fat (RPKM 1.9) See more
2	2	27433955	chr2:27433955:G:GA	G	GA	271977	0.447156	0.0176378	0.0223397	0.00228255	4287.81	191937	1.27838e-22	304119	rs3214499	yes	intron_variant	MODIFIER	NRBP1	29959	https://www.ncbi.nlm.nih.gov/gene/29959	nuclear receptor binding protein 1	Predicted to enable protein homodimerization activity. Involved in endoplasmic reticulum to Golgi vesicle-mediated transport. Located in endomembrane system. [provided by Alliance of Genome Resources, Apr 2022]	Ubiquitous expression in esophagus (RPKM 41.1), testis (RPKM 38.5) and 25 other tissues See more
3	2	27579938	chr2:27579938:A:G	A	G	128025	0.210485	0.000374853	0.0161894	0.0027501	2140.59	132221	3.93635e-09	304119	rs3811644	yes	synonymous_variant	LOW	C2orf16	84226	https://www.ncbi.nlm.nih.gov/gene/84226	SPATA31 subfamily H member 1	Located in extracellular exosome and nucleus. [provided by Alliance of Genome Resources, Apr 2022]
4	4	3228683	chr4:3228683:AGAG:A	AGAG	A	45147	0.0742259	0.00156518	-0.0234952	0.00428122	-1281.87	54558.8	4.06558e-08	304119	rs149109767	yes	inframe_deletion	MODERATE	HTT	3064	https://www.ncbi.nlm.nih.gov/gene/3064	huntingtin	Huntingtin is a disease gene linked to Huntington's disease, a neurodegenerative disorder characterized by loss of striatal neurons. This is thought to be caused by an expanded, unstable trinucleotide repeat in the huntingtin gene, which translates as a polyglutamine repeat in the protein product. A fairly broad range of trinucleotide repeats (9-35) has been identified in normal controls, and rep…	Ubiquitous expression in brain (RPKM 9.1), skin (RPKM 8.2) and 25 other tissues See more
5	4	39275003	chr4:39275003:A:AG	A	AG	265871	0.437117	0.00228858	0.0133443	0.00226416	2603.04	195067	3.77638e-09	304119	rs11096989	yes	intron_variant	MODIFIER	WDR19	57728	https://www.ncbi.nlm.nih.gov/gene/57728	WD repeat domain 19	The protein encoded by this gene is a member of the WD (tryptophan-aspartic acid) repeat family, which is a large family of structurally-related proteins known to participate in a wide range of cellular processes. Each WD repeat typically contains about 40 amino acids that are usually bracketed by glycine-histidine and tryptophan-aspartic acid (WD) dipeptides. This protein contains six WD repeats…	Broad expression in thyroid (RPKM 9.7), testis (RPKM 8.9) and 25 other tissues See more
6	4	39437644	chr4:39437644:T:C	T	C	113415	0.186465	0.0910433	0.0175037	0.00285393	2149.04	122776	8.61245e-10	304119	rs4975015	yes	intron_variant	MODIFIER	KLB	152831	https://www.ncbi.nlm.nih.gov/gene/152831	klotho beta	Enables fibroblast growth factor binding activity and fibroblast growth factor receptor binding activity. Predicted to be involved in fibroblast growth factor receptor signaling pathway. Predicted to act upstream of or within positive regulation of MAPKKK cascade by fibroblast growth factor receptor signaling pathway and positive regulation of cell population proliferation. Predicted to be locate…	Biased expression in fat (RPKM 16.3), liver (RPKM 5.1) and 2 other tissues See more
7	4	39448609	chr4:39448609:C:A	C	A	199535	0.328054	0.00210773	-0.0163687	0.00238831	-2869.67	175315	7.19779e-12	304119	rs4975017	yes	missense_variant	MODERATE	KLB	152831	https://www.ncbi.nlm.nih.gov/gene/152831	klotho beta	Enables fibroblast growth factor binding activity and fibroblast growth factor receptor binding activity. Predicted to be involved in fibroblast growth factor receptor signaling pathway. Predicted to act upstream of or within positive regulation of MAPKKK cascade by fibroblast growth factor receptor signaling pathway and positive regulation of cell population proliferation. Predicted to be locate…	Biased expression in fat (RPKM 16.3), liver (RPKM 5.1) and 2 other tissues See more
8	4	39527132	chr4:39527132:G:A	A	G	197132	0.324103	0.00155531	0.0141501	0.00240609	2444.19	172733	4.07919e-09	304119	rs4975020	no	intron_variant	MODIFIER	UGDH	7358	https://www.ncbi.nlm.nih.gov/gene/7358	UDP-glucose 6-dehydrogenase	The protein encoded by this gene converts UDP-glucose to UDP-glucuronate and thereby participates in the biosynthesis of glycosaminoglycans such as hyaluronan, chondroitin sulfate, and heparan sulfate. These glycosylated compounds are common components of the extracellular matrix and likely play roles in signal transduction, cell migration, and cancer growth and metastasis. The expression of this…	Broad expression in colon (RPKM 31.0), liver (RPKM 26.9) and 23 other tissues See more
9	4	99284715	chr4:99284715:C:G	C	G	281	0.00046199	0.000335395	-0.290959	0.052225	-106.678	366.643	2.52895e-08	304119	rs190428650	yes	splice_donor_variant	HIGH	ADH1A	124	https://www.ncbi.nlm.nih.gov/gene/124	alcohol dehydrogenase 1A (class I), alpha polypeptide	This gene encodes a member of the alcohol dehydrogenase family. The encoded protein is the alpha subunit of class I alcohol dehydrogenase, which consists of several homo- and heterodimers of alpha, beta and gamma subunits. Alcohol dehydrogenases catalyze the oxidation of alcohols to aldehydes. This gene is active in the liver in early fetal life but only weakly active in adult liver. This gene is…	Biased expression in liver (RPKM 735.3) and fat (RPKM 36.3) See more
10	4	99347033	chr4:99347033:C:A	C	A	4896	0.00804948	4.27464e-05	-0.146003	0.0125485	-927.208	6350.61	2.7334e-31	304119	rs283413	yes	stop_gained	HIGH	ADH1C	126	https://www.ncbi.nlm.nih.gov/gene/126	alcohol dehydrogenase 1C (class I), gamma polypeptide	This gene encodes class I alcohol dehydrogenase, gamma subunit, which is a member of the alcohol dehydrogenase family. Members of this enzyme family metabolize a wide variety of substrates, including ethanol, retinol, other aliphatic alcohols, hydroxysteroids, and lipid peroxidation products. Class I alcohol dehydrogenase, consisting of several homo- and heterodimers of alpha, beta, and gamma sub…	Biased expression in liver (RPKM 388.0), duodenum (RPKM 230.6) and 5 other tissues See more
11	4	99347888	chr4:99347888:G:A	G	A	58592	0.0963307	0.0072932	0.0299174	0.00380778	2063.38	68969.2	3.93762e-15	304119	rs17526590	yes	intron_variant	MODIFIER	ADH1C	126	https://www.ncbi.nlm.nih.gov/gene/126	alcohol dehydrogenase 1C (class I), gamma polypeptide	This gene encodes class I alcohol dehydrogenase, gamma subunit, which is a member of the alcohol dehydrogenase family. Members of this enzyme family metabolize a wide variety of substrates, including ethanol, retinol, other aliphatic alcohols, hydroxysteroids, and lipid peroxidation products. Class I alcohol dehydrogenase, consisting of several homo- and heterodimers of alpha, beta, and gamma sub…	Biased expression in liver (RPKM 388.0), duodenum (RPKM 230.6) and 5 other tissues See more
12	4	99611445	chr4:99611445:G:A	G	A	12042	0.0197982	0.000315666	-0.0583015	0.00805971	-897.513	15394.3	4.70025e-13	304119	rs113337987	yes	missense_variant	MODERATE	MTTP	4547	https://www.ncbi.nlm.nih.gov/gene/4547	microsomal triglyceride transfer protein	MTP encodes the large subunit of the heterodimeric microsomal triglyceride transfer protein. Protein disulfide isomerase (PDI) completes the heterodimeric microsomal triglyceride transfer protein, which has been shown to play a central role in lipoprotein assembly. Mutations in MTP can cause abetalipoproteinemia. [provided by RefSeq, Jul 2008]	Biased expression in small intestine (RPKM 140.0), duodenum (RPKM 122.9) and 1 other tissue See more
13	4	102267552	chr4:102267552:C:T	C	T	45204	0.0743196	0.000522822	-0.0398819	0.00428464	-2172.43	54471.7	1.30139e-20	304119	rs13107325	yes	missense_variant	MODERATE	SLC39A8	64116	https://www.ncbi.nlm.nih.gov/gene/64116	solute carrier family 39 member 8	This gene encodes a member of the SLC39 family of solute-carrier genes, which show structural characteristics of zinc transporters. The encoded protein is glycosylated and found in the plasma membrane and mitochondria, and functions in the cellular import of zinc at the onset of inflammation. It is also thought to be the primary transporter of the toxic cation cadmium, which is found in cigarette…	Biased expression in lung (RPKM 46.9), colon (RPKM 11.2) and 13 other tissues See more
14	7	73599571	chr7:73599571:C:T	C	T	78660	0.129324	0.00787192	0.0195249	0.00334411	1745.94	89420.9	5.26407e-09	304119	rs13235543	yes	synonymous_variant	LOW	MLXIPL	51085	https://www.ncbi.nlm.nih.gov/gene/51085	MLX interacting protein like	This gene encodes a basic helix-loop-helix leucine zipper transcription factor of the Myc/Max/Mad superfamily. This protein forms a heterodimeric complex and binds and activates, in a glucose-dependent manner, carbohydrate response element (ChoRE) motifs in the promoters of triglyceride synthesis genes. The gene is deleted in Williams-Beuren syndrome, a multisystem developmental disorder caused b…	Biased expression in fat (RPKM 35.0), liver (RPKM 27.7) and 8 other tissues See more
15	11	47410415	chr11:47410415:C:T	C	T	194558	0.319871	0.00195647	-0.0164356	0.00240298	-2846.33	173181	7.93738e-12	304119	rs755555	yes	intron_variant	MODIFIER	SLC39A13	91252	https://www.ncbi.nlm.nih.gov/gene/91252	solute carrier family 39 member 13	This gene encodes a member of the LIV-1 subfamily of the ZIP transporter family. The encoded transmembrane protein functions as a zinc transporter. Mutations in this gene have been associated with the spondylocheiro dysplastic form of Ehlers-Danlos syndrome. Alternate transcript variants have been found for this gene. [provided by RefSeq, Jan 2016]	Ubiquitous expression in placenta (RPKM 19.2), testis (RPKM 13.3) and 25 other tissues See more
16	11	113368360	chr11:113368360:G:A	A	G	281824	0.463345	0.000558992	0.0124268	0.00224956	2455.65	197608	3.31147e-08	304119	rs10891540	yes	downstream_gene_variant	MODIFIER	TTC12	54970	https://www.ncbi.nlm.nih.gov/gene/54970	tetratricopeptide repeat domain 12	Involved in axonemal dynein complex assembly and sperm axoneme assembly. Located in centrosome and cytoplasm. Implicated in primary ciliary dyskinesia 45. [provided by Alliance of Genome Resources, Apr 2022]	Broad expression in testis (RPKM 10.6), thyroid (RPKM 3.1) and 21 other tissues See more
17	11	113400106	chr11:113400106:G:A	G	A	122451	0.201321	0.002088	0.0152441	0.00279492	1951.47	128015	4.91909e-08	304119	rs1800497	yes	missense_variant	MODERATE	ANKK1	255239	https://www.ncbi.nlm.nih.gov/gene/255239	ankyrin repeat and kinase domain containing 1	The protein encoded by this gene belongs to the Ser/Thr protein kinase family, and protein kinase superfamily involved in signal transduction pathways. This gene is closely linked to DRD2 gene (GeneID:1813) on chr 11, and a well studied restriction fragment length polymorphism (RFLP) designated TaqIA, was originally associated with the DRD2 gene, however, later was determined to be located in exo…	Low expression observed in reference dataset See more
18	12	81253692	chr12:81253692:T:A	A	T	273508	0.449673	0.00515916	0.012334	0.00225809	2418.93	196118	4.7038e-08	304119	rs2400895	yes	intron_variant	MODIFIER	ACSS3	79611	https://www.ncbi.nlm.nih.gov/gene/79611	acyl-CoA synthetase short chain family member 3	Enables propionate-CoA ligase activity. Predicted to be involved in ketone body biosynthetic process. Located in mitochondrial matrix. [provided by Alliance of Genome Resources, Apr 2022]	Broad expression in fat (RPKM 16.6), liver (RPKM 14.1) and 17 other tissues See more
19	14	94378610	chr14:94378610:C:T	C	T	12483	0.0205232	0.000555704	-0.046974	0.00792453	-748.015	15924	3.07272e-09	304119	rs28929474	yes	missense_variant	MODERATE	SERPINA1	5265	https://www.ncbi.nlm.nih.gov/gene/5265	serpin family A member 1	The protein encoded by this gene is a serine protease inhibitor belonging to the serpin superfamily whose targets include elastase, plasmin, thrombin, trypsin, chymotrypsin, and plasminogen activator. This protein is produced in the liver, the bone marrow, by lymphocytic and monocytic cells in lymphoid tissue, and by the Paneth cells of the gut. Defects in this gene are associated with chronic ob…	Biased expression in liver (RPKM 3603.5) and small intestine (RPKM 158.3) See more
20	15	76339947	chr15:76339947:G:T	G	T	32115	0.0528001	0.000762859	0.0282731	0.00502236	1120.88	39644.7	1.80784e-08	304119	rs77623289	no	intron_variant	MODIFIER	ISL2	64843	https://www.ncbi.nlm.nih.gov/gene/64843	ISL LIM homeobox 2	Enables sequence-specific double-stranded DNA binding activity. Predicted to be involved in axonogenesis; neuron fate specification; and regulation of transcription by RNA polymerase II. Predicted to act upstream of or within negative regulation of neuron differentiation and neuron differentiation. Predicted to be part of chromatin. Predicted to be active in nucleus. [provided by Alliance of Geno…	Low expression observed in reference dataset See more
21	16	28825882	chr16:28825882:T:G	T	G	255587	0.420209	0.091747	-0.0147578	0.00239561	-2571.52	174248	7.25829e-10	304119	rs62036622	yes	intron_variant	MODIFIER	ATXN2L	11273	https://www.ncbi.nlm.nih.gov/gene/11273	ataxin 2 like	This gene encodes an ataxin type 2 related protein of unknown function. This protein is a member of the spinocerebellar ataxia (SCAs) family, which is associated with a complex group of neurodegenerative disorders. Several alternatively spliced transcripts encoding different isoforms have been found for this gene. [provided by RefSeq, Jul 2008]	Broad expression in testis (RPKM 66.0), spleen (RPKM 26.9) and 25 other tissues See more
22	16	30082458	chr16:30082458:C:G	C	G	245757	0.404047	0.00823691	-0.0127575	0.00229521	-2421.69	189825	2.72429e-08	304119	rs2278557	yes	intron_variant	MODIFIER	PPP4C	5531	https://www.ncbi.nlm.nih.gov/gene/5531	protein phosphatase 4 catalytic subunit	Enables protein serine/threonine phosphatase activity. Involved in regulation of double-strand break repair via homologous recombination. Located in cytosol; nucleoplasm; and plasma membrane. [provided by Alliance of Genome Resources, Apr 2022]	Ubiquitous expression in testis (RPKM 31.5), placenta (RPKM 25.7) and 25 other tissues See more
23	17	45816385	chr17:45816385:A:G	A	G	137419	0.22593	0.00336053	-0.0210683	0.00268033	-2932.6	139195	3.83085e-15	304119	rs8073146	yes	intron_variant	MODIFIER	CRHR1	1394	https://www.ncbi.nlm.nih.gov/gene/1394	corticotropin releasing hormone receptor 1	This gene encodes a G-protein coupled receptor that binds neuropeptides of the corticotropin releasing hormone family that are major regulators of the hypothalamic-pituitary-adrenal pathway. The encoded protein is essential for the activation of signal transduction pathways that regulate diverse physiological processes including stress, reproduction, immune response and obesity. Alternative splic…	Biased expression in brain (RPKM 2.0), endometrium (RPKM 0.5) and 3 other tissues See more
24	18	23529286	chr18:23529286:T:C	C	T	210253	0.345676	0.000282784	-0.01478	0.00236026	-2653.1	179507	3.80063e-10	304119	rs1788825	yes	synonymous_variant	LOW	RMC1	29919	https://www.ncbi.nlm.nih.gov/gene/29919	regulator of MON1-CCZ1	This gene encodes a colon cancer associated protein. [provided by RefSeq, Jan 2013]	Ubiquitous expression in bone marrow (RPKM 14.6), testis (RPKM 14.1) and 25 other tissues See more
25	19	48702915	chr19:48702915:C:T	T	C	299155	0.491839	0.0080988	-0.015727	0.00226432	-3067.4	195041	3.76928e-12	304119	rs516246	yes	intron_variant	MODIFIER	FUT2	2524	https://www.ncbi.nlm.nih.gov/gene/2524	fucosyltransferase 2 (H blood group)	This gene is one of two encoding the galactoside 2-L-fucosyltransferase enzyme. The encoded protein is important for the final step in the soluble ABO blood group antigen synthesis pathway. It is also involved in cell-cell interaction, cell surface expression, and cell proliferation. Mutations in this gene are a cause of the H-Bombay blood group where red blood cells lack the H antigen. [provided…	Biased expression in duodenum (RPKM 17.4), stomach (RPKM 16.4) and 11 other tissues See more
SAIGE GENE+ was used to perform single-variant association tests (two-sided). No adjustments were made for multiple comparisons. Details are available at https://saigegit.github.io/SAIGE-doc/docs/single_step2.html. Abbreviations: CHR, chromosome; POS, position; AF_Allele2, allele 2 frequency in the analyzed sample; BETA, Beta coefficient for Allele 2; SE, standard error; Tstat, t statistic for Al…

## Sheet: Supplementary Data 4
CHROM	POS	RSID	REF	ALT	AF	STAT	PVALUE	BETA	SE	N	EFFECTIVE_N	Replicated
2	27353630	rs41288799	G	C	0.0342	0.363	0.547	-0.00504	0.00836	226223	211689	no
2	27802805	rs3811644	A	G	0.207	5.88	0.0153	0.0088	0.00363	226223	224457	yes
4	39439264	rs4975015	T	C	0.19	23.5	1.27e-06	0.018	0.00371	226223	221546	yes
4	39450229	rs4975017	C	A	0.32	17.3	3.21e-05	-0.0132	0.00317	226223	223117	yes
4	39528752	rs4975020	G	A	0.672	1.15	0.283	-0.00341	0.00318	226223	223569	no
4	100205872	rs190428650	C	G	NA	0.459	0.498	-0.0313	0.0462	136996	58978	no
4	100268190	rs283413	A	C	0.99	29.2	6.66e-08	0.0536	0.00992	226223	194766	yes
4	100269045	rs17526590	G	A	0.0953	29.2	6.4e-08	0.0248	0.00459	226223	224031	yes
4	100532602	rs113337987	G	A	0.0263	23.3	1.41e-06	-0.051	0.0106	189405	185735	yes
4	103188709	rs13107325	C	T	0.0654	27.8	1.32e-07	-0.035	0.00664	226223	217038	yes
7	73013901	rs13235543	C	T	0.122	2.74	0.0981	0.00744	0.0045	226223	222331	no
11	47431966	rs755555	C	T	0.317	14.8	0.000121	-0.0124	0.00322	222459	216382	yes
11	113239082	rs10891540	G	A	0.523	9.9	0.00165	-0.00937	0.00298	226223	224855	yes
11	113270828	rs1800497	G	A	0.202	1.09	0.295	0.00393	0.00376	226223	222756	no
12	81647471	rs2400895	T	A	0.521	5.12	0.0237	-0.00676	0.00299	226223	225392	yes
14	94844947	rs28929474	C	T	0.0154	9.63	0.00192	-0.0363	0.0117	226223	217304	yes
15	76632288	rs77623289	G	T	0.0451	0.027	0.869	0.00107	0.00654	226223	218570	no
16	28837203	rs62036622	T	G	0.378	26.6	2.56e-07	-0.0157	0.00305	224299	223184	yes
16	30093779	rs2278557	C	G	0.377	13.2	0.000285	-0.0111	0.00305	224299	211695	yes
17	43893751	rs8073146	A	G	0.205	5.15	0.0233	-0.00847	0.00373	226223	223429	yes
18	21109250	rs1788825	T	C	0.659	2.28	0.131	0.00471	0.00312	226223	223202	no
19	49206172	rs516246	C	T	0.465	26.6	2.46e-07	0.0153	0.00298	226223	220292	yes
Data were from public GWAS summary statistics. No adjustments were made for multiple comparisons. Abbreviations: CHROM, chromosome; POS, position; REF,reference allele; ALT,alternative allele;AF, allele frequency; BETA, Beta coefficient for alternative allele; SE, Standard error of the beta; STAT, Chi-square statistic; N, Sum of sample size across contributing cohorts; Effective_N, Sum of Sample …

## Sheet: Supplementary Data 5
No	CHR	POS	MarkerID	SNP	ref	alt	pval	mlogp	beta	sebeta	af_alt	af_alt_cases	af_alt_controls	name	category	num_cases	num_controls	path_bucket	path_https
1	2	27130762	chr2:27130762:G:C	rs41288799	G	C	0.0248016	1.60552	-0.0752688	0.0335351	0.0316884	0.0299412	0.0317644	Alcohol use disorder, ICD-based	V Mental and behavioural disorders (F5_)	15715	361562	gs://finngen-public-data-r9/summary_stats/finngen_R9_AUD.gz	https://storage.googleapis.com/finngen-public-data-r9/summary_stats/finngen_R9_AUD.gz
1	2	27130762	chr2:27130762:G:C	rs41288799	G	C	0.0173165	1.76154	-0.0682093	0.0286603	0.0316884	0.030191	0.0317812	Alcohol use disorder, Swedish definition	Alcohol related diseases	21996	355281	gs://finngen-public-data-r9/summary_stats/finngen_R9_AUD_SWEDISH.gz	https://storage.googleapis.com/finngen-public-data-r9/summary_stats/finngen_R9_AUD_SWEDISH.gz
2	2	27433955	chr2:27433955:G:GA	rs3214499	G	GA	8.23512e-06	5.08433	0.0529205	0.0118683	0.451739	0.463608	0.451223	Alcohol use disorder, ICD-based	V Mental and behavioural disorders (F5_)	15715	361562	gs://finngen-public-data-r9/summary_stats/finngen_R9_AUD.gz	https://storage.googleapis.com/finngen-public-data-r9/summary_stats/finngen_R9_AUD.gz
2	2	27433955	chr2:27433955:G:GA	rs3214499	G	GA	2.09778e-06	5.67824	0.0481188	0.0101436	0.451739	0.46185	0.451113	Alcohol use disorder, Swedish definition	Alcohol related diseases	21996	355281	gs://finngen-public-data-r9/summary_stats/finngen_R9_AUD_SWEDISH.gz	https://storage.googleapis.com/finngen-public-data-r9/summary_stats/finngen_R9_AUD_SWEDISH.gz
3	2	27579938	chr2:27579938:A:G	rs3811644	A	G	0.470697	0.327259	-0.0103929	0.0144077	0.217327	0.213068	0.217512	Alcohol use disorder, ICD-based	V Mental and behavioural disorders (F5_)	15715	361562	gs://finngen-public-data-r9/summary_stats/finngen_R9_AUD.gz	https://storage.googleapis.com/finngen-public-data-r9/summary_stats/finngen_R9_AUD.gz
3	2	27579938	chr2:27579938:A:G	rs3811644	A	G	0.967732	0.0142448	0.00049746	0.0122973	0.217327	0.215331	0.217451	Alcohol use disorder, Swedish definition	Alcohol related diseases	21996	355281	gs://finngen-public-data-r9/summary_stats/finngen_R9_AUD_SWEDISH.gz	https://storage.googleapis.com/finngen-public-data-r9/summary_stats/finngen_R9_AUD_SWEDISH.gz
4	4	3228683	chr4:3228683:AGAG:A	rs149109767	AGAG	A	0.935467	0.0289713	0.00190954	0.0235839	0.0685485	0.0675131	0.0685935	Alcohol use disorder, ICD-based	V Mental and behavioural disorders (F5_)	15715	361562	gs://finngen-public-data-r9/summary_stats/finngen_R9_AUD.gz	https://storage.googleapis.com/finngen-public-data-r9/summary_stats/finngen_R9_AUD.gz
4	4	3228683	chr4:3228683:AGAG:A	rs149109767	AGAG	A	0.425728	0.370868	0.0160353	0.0201316	0.0685485	0.0684271	0.0685561	Alcohol use disorder, Swedish definition	Alcohol related diseases	21996	355281	gs://finngen-public-data-r9/summary_stats/finngen_R9_AUD_SWEDISH.gz	https://storage.googleapis.com/finngen-public-data-r9/summary_stats/finngen_R9_AUD_SWEDISH.gz
5	4	39275003	chr4:39275003:A:AG	rs11096989	A	AG	0.00132127	2.87901	0.0381192	0.0118703	0.431962	0.442825	0.43149	Alcohol use disorder, ICD-based	V Mental and behavioural disorders (F5_)	15715	361562	gs://finngen-public-data-r9/summary_stats/finngen_R9_AUD.gz	https://storage.googleapis.com/finngen-public-data-r9/summary_stats/finngen_R9_AUD.gz
5	4	39275003	chr4:39275003:A:AG	rs11096989	A	AG	0.0117614	1.92954	0.0256039	0.0101634	0.431962	0.439457	0.431498	Alcohol use disorder, Swedish definition	Alcohol related diseases	21996	355281	gs://finngen-public-data-r9/summary_stats/finngen_R9_AUD_SWEDISH.gz	https://storage.googleapis.com/finngen-public-data-r9/summary_stats/finngen_R9_AUD_SWEDISH.gz
6	4	39437644	chr4:39437644:T:C	rs4975015	T	C	0.0016857	2.77322	0.0482331	0.0153576	0.177173	0.185214	0.176823	Alcohol use disorder, ICD-based	V Mental and behavioural disorders (F5_)	15715	361562	gs://finngen-public-data-r9/summary_stats/finngen_R9_AUD.gz	https://storage.googleapis.com/finngen-public-data-r9/summary_stats/finngen_R9_AUD.gz
6	4	39437644	chr4:39437644:T:C	rs4975015	T	C	0.000554958	3.25574	0.0453665	0.0131393	0.177173	0.184551	0.176716	Alcohol use disorder, Swedish definition	Alcohol related diseases	21996	355281	gs://finngen-public-data-r9/summary_stats/finngen_R9_AUD_SWEDISH.gz	https://storage.googleapis.com/finngen-public-data-r9/summary_stats/finngen_R9_AUD_SWEDISH.gz
7	4	39448609	chr4:39448609:C:A	rs4975017	C	A	0.00906734	2.04252	-0.0319277	0.0122352	0.373682	0.366065	0.374013	Alcohol use disorder, ICD-based	V Mental and behavioural disorders (F5_)	15715	361562	gs://finngen-public-data-r9/summary_stats/finngen_R9_AUD.gz	https://storage.googleapis.com/finngen-public-data-r9/summary_stats/finngen_R9_AUD.gz
7	4	39448609	chr4:39448609:C:A	rs4975017	C	A	0.00402013	2.39576	-0.0300576	0.0104491	0.373682	0.366576	0.374122	Alcohol use disorder, Swedish definition	Alcohol related diseases	21996	355281	gs://finngen-public-data-r9/summary_stats/finngen_R9_AUD_SWEDISH.gz	https://storage.googleapis.com/finngen-public-data-r9/summary_stats/finngen_R9_AUD_SWEDISH.gz
8	4	39527132	chr4:39527132:G:A	rs4975020	G	A	0.0185464	1.73174	-0.0309849	0.0131597	0.719506	0.713784	0.719754	Alcohol use disorder, ICD-based	V Mental and behavioural disorders (F5_)	15715	361562	gs://finngen-public-data-r9/summary_stats/finngen_R9_AUD.gz	https://storage.googleapis.com/finngen-public-data-r9/summary_stats/finngen_R9_AUD.gz
8	4	39527132	chr4:39527132:G:A	rs4975020	G	A	0.0440524	1.35603	-0.0226384	0.0112428	0.719506	0.715627	0.719746	Alcohol use disorder, Swedish definition	Alcohol related diseases	21996	355281	gs://finngen-public-data-r9/summary_stats/finngen_R9_AUD_SWEDISH.gz	https://storage.googleapis.com/finngen-public-data-r9/summary_stats/finngen_R9_AUD_SWEDISH.gz
10	4	99347033	chr4:99347033:C:A	rs283413	C	A	5.1415e-07	6.28891	-1.08432	0.215958	0.001515	0.00048611	0.00155972	Alcohol use disorder, ICD-based	V Mental and behavioural disorders (F5_)	15715	361562	gs://finngen-public-data-r9/summary_stats/finngen_R9_AUD.gz	https://storage.googleapis.com/finngen-public-data-r9/summary_stats/finngen_R9_AUD.gz
10	4	99347033	chr4:99347033:C:A	rs283413	C	A	1.63587e-06	5.78625	-0.803455	0.1676	0.001515	0.00066554	0.0015676	Alcohol use disorder, Swedish definition	Alcohol related diseases	21996	355281	gs://finngen-public-data-r9/summary_stats/finngen_R9_AUD_SWEDISH.gz	https://storage.googleapis.com/finngen-public-data-r9/summary_stats/finngen_R9_AUD_SWEDISH.gz
11	4	99347888	chr4:99347888:G:A	rs17526590	G	A	9.20662e-13	12.0359	0.118982	0.0166598	0.137384	0.152135	0.136743	Alcohol use disorder, ICD-based	V Mental and behavioural disorders (F5_)	15715	361562	gs://finngen-public-data-r9/summary_stats/finngen_R9_AUD.gz	https://storage.googleapis.com/finngen-public-data-r9/summary_stats/finngen_R9_AUD.gz
11	4	99347888	chr4:99347888:G:A	rs17526590	G	A	3.92916e-17	16.4057	0.119987	0.0142587	0.137384	0.151719	0.136497	Alcohol use disorder, Swedish definition	Alcohol related diseases	21996	355281	gs://finngen-public-data-r9/summary_stats/finngen_R9_AUD_SWEDISH.gz	https://storage.googleapis.com/finngen-public-data-r9/summary_stats/finngen_R9_AUD_SWEDISH.gz
12	4	99611445	chr4:99611445:G:A	rs113337987	G	A	0.173632	0.760369	-0.0728675	0.0535545	0.0125124	0.0114847	0.0125571	Alcohol use disorder, ICD-based	V Mental and behavioural disorders (F5_)	15715	361562	gs://finngen-public-data-r9/summary_stats/finngen_R9_AUD.gz	https://storage.googleapis.com/finngen-public-data-r9/summary_stats/finngen_R9_AUD.gz
12	4	99611445	chr4:99611445:G:A	rs113337987	G	A	0.0521987	1.28234	-0.0885082	0.0455877	0.0125124	0.0114206	0.01258	Alcohol use disorder, Swedish definition	Alcohol related diseases	21996	355281	gs://finngen-public-data-r9/summary_stats/finngen_R9_AUD_SWEDISH.gz	https://storage.googleapis.com/finngen-public-data-r9/summary_stats/finngen_R9_AUD_SWEDISH.gz
13	4	102267552	chr4:102267552:C:T	rs13107325	C	T	0.292069	0.534515	-0.0536263	0.0508984	0.0141194	0.0130188	0.0141673	Alcohol use disorder, ICD-based	V Mental and behavioural disorders (F5_)	15715	361562	gs://finngen-public-data-r9/summary_stats/finngen_R9_AUD.gz	https://storage.googleapis.com/finngen-public-data-r9/summary_stats/finngen_R9_AUD.gz
13	4	102267552	chr4:102267552:C:T	rs13107325	C	T	0.163226	0.787211	-0.0603703	0.0432978	0.0141194	0.0130519	0.0141855	Alcohol use disorder, Swedish definition	Alcohol related diseases	21996	355281	gs://finngen-public-data-r9/summary_stats/finngen_R9_AUD_SWEDISH.gz	https://storage.googleapis.com/finngen-public-data-r9/summary_stats/finngen_R9_AUD_SWEDISH.gz
14	7	73599571	chr7:73599571:C:T	rs13235543	C	T	0.0236668	1.62586	0.0401095	0.017728	0.129268	0.131353	0.129177	Alcohol use disorder, ICD-based	V Mental and behavioural disorders (F5_)	15715	361562	gs://finngen-public-data-r9/summary_stats/finngen_R9_AUD.gz	https://storage.googleapis.com/finngen-public-data-r9/summary_stats/finngen_R9_AUD.gz
14	7	73599571	chr7:73599571:C:T	rs13235543	C	T	0.00779166	2.10837	0.0399255	0.0150041	0.129268	0.131558	0.129126	Alcohol use disorder, Swedish definition	Alcohol related diseases	21996	355281	gs://finngen-public-data-r9/summary_stats/finngen_R9_AUD_SWEDISH.gz	https://storage.googleapis.com/finngen-public-data-r9/summary_stats/finngen_R9_AUD_SWEDISH.gz
15	11	47410415	chr11:47410415:C:T	rs755555	C	T	0.00132663	2.87725	-0.0413522	0.0128817	0.308569	0.298942	0.308987	Alcohol use disorder, ICD-based	V Mental and behavioural disorders (F5_)	15715	361562	gs://finngen-public-data-r9/summary_stats/finngen_R9_AUD.gz	https://storage.googleapis.com/finngen-public-data-r9/summary_stats/finngen_R9_AUD.gz
15	11	47410415	chr11:47410415:C:T	rs755555	C	T	3.58707e-05	4.44526	-0.0454827	0.0110059	0.308569	0.298702	0.30918	Alcohol use disorder, Swedish definition	Alcohol related diseases	21996	355281	gs://finngen-public-data-r9/summary_stats/finngen_R9_AUD_SWEDISH.gz	https://storage.googleapis.com/finngen-public-data-r9/summary_stats/finngen_R9_AUD_SWEDISH.gz
16	11	113368360	chr11:113368360:G:A	rs10891540	G	A	0.0615248	1.21095	-0.0222047	0.011876	0.477608	0.466592	0.478087	Alcohol use disorder, ICD-based	V Mental and behavioural disorders (F5_)	15715	361562	gs://finngen-public-data-r9/summary_stats/finngen_R9_AUD.gz	https://storage.googleapis.com/finngen-public-data-r9/summary_stats/finngen_R9_AUD.gz
16	11	113368360	chr11:113368360:G:A	rs10891540	G	A	0.0240807	1.61833	-0.0228934	0.0101485	0.477608	0.467409	0.478239	Alcohol use disorder, Swedish definition	Alcohol related diseases	21996	355281	gs://finngen-public-data-r9/summary_stats/finngen_R9_AUD_SWEDISH.gz	https://storage.googleapis.com/finngen-public-data-r9/summary_stats/finngen_R9_AUD_SWEDISH.gz
17	11	113400106	chr11:113400106:G:A	rs1800497	G	A	0.751715	0.123947	0.00461508	0.0145872	0.206789	0.208032	0.206735	Alcohol use disorder, ICD-based	V Mental and behavioural disorders (F5_)	15715	361562	gs://finngen-public-data-r9/summary_stats/finngen_R9_AUD.gz	https://storage.googleapis.com/finngen-public-data-r9/summary_stats/finngen_R9_AUD.gz
17	11	113400106	chr11:113400106:G:A	rs1800497	G	A	0.77622	0.110015	0.00354343	0.012466	0.206789	0.207798	0.206727	Alcohol use disorder, Swedish definition	Alcohol related diseases	21996	355281	gs://finngen-public-data-r9/summary_stats/finngen_R9_AUD_SWEDISH.gz	https://storage.googleapis.com/finngen-public-data-r9/summary_stats/finngen_R9_AUD_SWEDISH.gz
18	12	81253692	chr12:81253692:T:A	rs2400895	T	A	0.0126253	1.89876	-0.0295021	0.0118284	0.500541	0.496237	0.500728	Alcohol use disorder, ICD-based	V Mental and behavioural disorders (F5_)	15715	361562	gs://finngen-public-data-r9/summary_stats/finngen_R9_AUD.gz	https://storage.googleapis.com/finngen-public-data-r9/summary_stats/finngen_R9_AUD.gz
18	12	81253692	chr12:81253692:T:A	rs2400895	T	A	0.00237329	2.62465	-0.0306951	0.0101003	0.500541	0.495785	0.500835	Alcohol use disorder, Swedish definition	Alcohol related diseases	21996	355281	gs://finngen-public-data-r9/summary_stats/finngen_R9_AUD_SWEDISH.gz	https://storage.googleapis.com/finngen-public-data-r9/summary_stats/finngen_R9_AUD_SWEDISH.gz
19	14	94378610	chr14:94378610:C:T	rs28929474	C	T	0.01017	1.99268	-0.110983	0.0431841	0.0197479	0.0171174	0.0198622	Alcohol use disorder, ICD-based	V Mental and behavioural disorders (F5_)	15715	361562	gs://finngen-public-data-r9/summary_stats/finngen_R9_AUD.gz	https://storage.googleapis.com/finngen-public-data-r9/summary_stats/finngen_R9_AUD.gz
19	14	94378610	chr14:94378610:C:T	rs28929474	C	T	0.356034	0.448509	-0.0339753	0.0368116	0.0197479	0.0185261	0.0198235	Alcohol use disorder, Swedish definition	Alcohol related diseases	21996	355281	gs://finngen-public-data-r9/summary_stats/finngen_R9_AUD_SWEDISH.gz	https://storage.googleapis.com/finngen-public-data-r9/summary_stats/finngen_R9_AUD_SWEDISH.gz
20	15	76339947	chr15:76339947:G:T	rs77623289	G	T	0.4785	0.320118	0.0155442	0.0219328	0.077453	0.0805793	0.0773171	Alcohol use disorder, ICD-based	V Mental and behavioural disorders (F5_)	15715	361562	gs://finngen-public-data-r9/summary_stats/finngen_R9_AUD.gz	https://storage.googleapis.com/finngen-public-data-r9/summary_stats/finngen_R9_AUD.gz
20	15	76339947	chr15:76339947:G:T	rs77623289	G	T	0.967156	0.0145033	0.000773687	0.0187902	0.077453	0.0792163	0.0773438	Alcohol use disorder, Swedish definition	Alcohol related diseases	21996	355281	gs://finngen-public-data-r9/summary_stats/finngen_R9_AUD_SWEDISH.gz	https://storage.googleapis.com/finngen-public-data-r9/summary_stats/finngen_R9_AUD_SWEDISH.gz
21	16	28825882	chr16:28825882:T:G	rs62036622	T	G	0.156112	0.806564	-0.0170441	0.0120175	0.413509	0.409979	0.413662	Alcohol use disorder, ICD-based	V Mental and behavioural disorders (F5_)	15715	361562	gs://finngen-public-data-r9/summary_stats/finngen_R9_AUD.gz	https://storage.googleapis.com/finngen-public-data-r9/summary_stats/finngen_R9_AUD.gz
21	16	28825882	chr16:28825882:T:G	rs62036622	T	G	0.00412487	2.38459	-0.0294766	0.0102761	0.413509	0.407456	0.413884	Alcohol use disorder, Swedish definition	Alcohol related diseases	21996	355281	gs://finngen-public-data-r9/summary_stats/finngen_R9_AUD_SWEDISH.gz	https://storage.googleapis.com/finngen-public-data-r9/summary_stats/finngen_R9_AUD_SWEDISH.gz
22	16	30082458	chr16:30082458:C:G	rs2278557	C	G	0.000389987	3.40895	-0.043535	0.0122746	0.370257	0.359123	0.370741	Alcohol use disorder, ICD-based	V Mental and behavioural disorders (F5_)	15715	361562	gs://finngen-public-data-r9/summary_stats/finngen_R9_AUD.gz	https://storage.googleapis.com/finngen-public-data-r9/summary_stats/finngen_R9_AUD.gz
22	16	30082458	chr16:30082458:C:G	rs2278557	C	G	1.4473e-05	4.83944	-0.0454849	0.0104887	0.370257	0.35961	0.370916	Alcohol use disorder, Swedish definition	Alcohol related diseases	21996	355281	gs://finngen-public-data-r9/summary_stats/finngen_R9_AUD_SWEDISH.gz	https://storage.googleapis.com/finngen-public-data-r9/summary_stats/finngen_R9_AUD_SWEDISH.gz
23	17	45816385	chr17:45816385:A:G	rs8073146	A	G	0.00011698	3.93189	-0.0867133	0.0225091	0.0826388	0.0727321	0.0830694	Alcohol use disorder, ICD-based	V Mental and behavioural disorders (F5_)	15715	361562	gs://finngen-public-data-r9/summary_stats/finngen_R9_AUD.gz	https://storage.googleapis.com/finngen-public-data-r9/summary_stats/finngen_R9_AUD.gz
23	17	45816385	chr17:45816385:A:G	rs8073146	A	G	8.01604e-05	4.09604	-0.0754407	0.0191284	0.0826388	0.0738211	0.0831847	Alcohol use disorder, Swedish definition	Alcohol related diseases	21996	355281	gs://finngen-public-data-r9/summary_stats/finngen_R9_AUD_SWEDISH.gz	https://storage.googleapis.com/finngen-public-data-r9/summary_stats/finngen_R9_AUD_SWEDISH.gz
24	18	23529286	chr18:23529286:T:C	rs1788825	T	C	0.11451	0.941158	0.019563	0.0123954	0.6493	0.655652	0.649024	Alcohol use disorder, ICD-based	V Mental and behavioural disorders (F5_)	15715	361562	gs://finngen-public-data-r9/summary_stats/finngen_R9_AUD.gz	https://storage.googleapis.com/finngen-public-data-r9/summary_stats/finngen_R9_AUD.gz
24	18	23529286	chr18:23529286:T:C	rs1788825	T	C	0.267159	0.57323	0.0117463	0.0105858	0.6493	0.653687	0.649028	Alcohol use disorder, Swedish definition	Alcohol related diseases	21996	355281	gs://finngen-public-data-r9/summary_stats/finngen_R9_AUD_SWEDISH.gz	https://storage.googleapis.com/finngen-public-data-r9/summary_stats/finngen_R9_AUD_SWEDISH.gz
25	19	48702915	chr19:48702915:C:T	rs516246	C	T	0.0324743	1.48846	0.0260558	0.012184	0.375126	0.380706	0.374884	Alcohol use disorder, ICD-based	V Mental and behavioural disorders (F5_)	15715	361562	gs://finngen-public-data-r9/summary_stats/finngen_R9_AUD.gz	https://storage.googleapis.com/finngen-public-data-r9/summary_stats/finngen_R9_AUD.gz
25	19	48702915	chr19:48702915:C:T	rs516246	C	T	0.00388857	2.41021	0.0299899	0.0103877	0.375126	0.380854	0.374771	Alcohol use disorder, Swedish definition	Alcohol related diseases	21996	355281	gs://finngen-public-data-r9/summary_stats/finngen_R9_AUD_SWEDISH.gz	https://storage.googleapis.com/finngen-public-data-r9/summary_stats/finngen_R9_AUD_SWEDISH.gz
Data were from public GWAS summary statistics. No adjustments were made for multiple comparisons. Abbreviations: CHR, chromosome; POS, position; REF,reference allele; ALT, alternative allele (effect allele); maf, minor allele frequency; beta,effect size (log(OR) scale) estimated with regenie for the alternative allele; sebeta, standard error of effect size estimated with regenie. See https://finn…

## Sheet: Supplementary Data 6
CHR	POS	MarkerID	Allele1	Allele2	AC_Allele2	AF_Allele2	MissingRate	BETA	SE	Tstat	var	p.value	N
2	27130762	chr2:27130762:G:C	G	C	22618	0.037187	0.00331457	-0.0326671	0.00591717	-933.001	28560.9	3.37596e-08	304112
2	27433955	chr2:27433955:G:GA	G	GA	271969	0.447153	0.0176382	0.0223262	0.00227931	4297.4	192483	1.18154e-22	304112
2	27579938	chr2:27579938:A:G	A	G	128023	0.210487	0.000374862	0.0163845	0.0027462	2172.56	132598	2.42744e-09	304112
4	3228683	chr4:3228683:AGAG:A	AGAG	A	45144	0.0742227	0.00156521	-0.023406	0.0042759	-1280.18	54694.6	4.40134e-08	304112
4	39275003	chr4:39275003:A:AG	A	AG	265865	0.437117	0.00228863	0.0134014	0.00226131	2620.78	195560	3.09657e-09	304112
4	39437644	chr4:39437644:T:C	T	C	113410	0.186461	0.0910421	0.017458	0.0028504	2148.73	123080	9.08307e-10	304112
4	39448609	chr4:39448609:C:A	C	A	199532	0.328057	0.00210778	-0.0164422	0.00238532	-2889.8	175755	5.45947e-12	304112
4	39527132	chr4:39527132:G:A	A	G	197126	0.324101	0.00155535	0.0142986	0.00240309	2476.02	173165	2.68003e-09	304112
4	99284715	chr4:99284715:C:G	C	G	281	0.000462001	0.000335403	-0.0758656	0.0526899	-27.3269	360.202	0.14991	304112
4	99347033	chr4:99347033:C:A	C	A	4895	0.00804802	4.27474e-05	0.0260341	0.0140605	131.686	5058.23	0.0640866	304112
4	99347888	chr4:99347888:G:A	G	A	58590	0.0963296	0.00729337	0.0258981	0.00380551	1788.31	69051.6	1.00751e-11	304112
4	99611445	chr4:99611445:G:A	G	A	12041	0.019797	0.000315673	0.00224461	0.00832637	32.3765	14424.1	0.787485	304112
4	102267552	chr4:102267552:C:T	C	T	45204	0.0743213	0.000522834	-0.0383973	0.00427951	-2096.58	54602.4	2.90272e-19	304112
7	73599571	chr7:73599571:C:T	C	T	78658	0.129324	0.0078721	0.0192916	0.00333949	1729.84	89668.4	7.61352e-09	304112
11	47410415	chr11:47410415:C:T	C	T	194552	0.319869	0.00195652	-0.0165957	0.00239963	-2882.08	173665	4.64773e-12	304112
11	113368360	chr11:113368360:G:A	A	G	281815	0.463341	0.000559005	0.0125514	0.00224639	2487.25	198166	2.3057e-08	304112
11	113400106	chr11:113400106:G:A	G	A	122450	0.201324	0.00208805	0.0154449	0.00279099	1982.76	128376	3.13257e-08	304112
12	81253692	chr12:81253692:T:A	A	T	273503	0.449675	0.00515928	0.012331	0.00225491	2425.16	196671	4.53836e-08	304112
14	94378610	chr14:94378610:C:T	C	T	12483	0.0205237	0.000555716	-0.0469807	0.00791336	-750.235	15969	2.90488e-09	304112
15	76339947	chr15:76339947:G:T	G	T	32112	0.0527963	0.000762877	0.0277521	0.00501553	1103.22	39752.6	3.14395e-08	304112
16	28825882	chr16:28825882:T:G	T	G	255579	0.420205	0.0917458	-0.0146845	0.00239228	-2565.89	174734	8.34037e-10	304112
16	30082458	chr16:30082458:C:G	C	G	245752	0.404049	0.0082371	-0.0127437	0.002292	-2425.86	190358	2.69674e-08	304112
17	45816385	chr17:45816385:A:G	A	G	137416	0.22593	0.00335732	-0.0211711	0.00267658	-2955.17	139585	2.57903e-15	304112
18	23529286	chr18:23529286:T:C	C	T	210246	0.345672	0.000282791	-0.0146051	0.002357	-2628.97	180003	5.77384e-10	304112
19	48702915	chr19:48702915:C:T	T	C	299148	0.491839	0.00809899	-0.0154701	0.0022611	-3025.91	195597	7.81697e-12	304112
SAIGE GENE+ was used to perform single-variant association tests (two-sided). No adjustments were made for multiple comparisons. Details are available at https://saigegit.github.io/SAIGE-doc/docs/single_step2.html. Abbreviations: CHR, chromosome; POS, position; AF_Allele2, frequency of allele 2 in the analyzed sample; BETA, Beta coefficient for Allele 2; SE, standard error; Tstat, t statistic for…

## Sheet: Supplementary Data 7
CHR	POS	MarkerID	Allele1	Allele2	AC_Allele2	AF_Allele2	MissingRate	BETA	SE	Tstat	var	p.value	N
2	27130762	chr2:27130762:G:C	G	C	21163	0.0372446	0.00331212	-0.0384411	0.00620993	-996.833	25931.5	6.00659e-10	284108
2	27433955	chr2:27433955:G:GA	G	GA	254144	0.447267	0.0176201	0.0240431	0.00239329	4197.6	174586	9.56083e-24	284108
2	27579938	chr2:27579938:A:G	A	G	119827	0.210883	0.000380137	0.0153989	0.00288048	1855.93	120523	8.99378e-08	284108
4	3228683	chr4:3228683:AGAG:A	AGAG	A	41962	0.0738487	0.0015839	-0.0199532	0.00449932	-985.642	49397.8	9.2194e-06	284108
4	39275003	chr4:39275003:A:AG	A	AG	248463	0.437269	0.0022597	0.0140909	0.00237389	2500.45	177452	2.92428e-09	284108
4	39437644	chr4:39437644:T:C	T	C	105989	0.186529	0.0912048	0.0188585	0.00299013	2109.25	111846	2.84619e-10	284108
4	39448609	chr4:39448609:C:A	C	A	186403	0.32805	0.00211539	-0.0180717	0.00250456	-2880.95	159418	5.3733e-13	284108
4	39527132	chr4:39527132:G:A	A	G	184253	0.324266	0.00156279	0.0145095	0.00252189	2281.39	157235	8.74607e-09	284108
4	99284715	chr4:99284715:C:G	C	G	258	0.000454053	0.00033438	-0.315302	0.0552361	-103.343	327.758	1.1414e-08	284108
4	99347033	chr4:99347033:C:A	C	A	4518	0.0079512	3.51979e-05	-0.151023	0.013238	-861.782	5706.31	3.80217e-30	284108
4	99347888	chr4:99347888:G:A	G	A	54783	0.0964123	0.00729652	0.0326271	0.00399148	2047.91	62767.2	2.97856e-16	284108
4	99611445	chr4:99611445:G:A	G	A	11227	0.0197583	0.000320301	-0.0648758	0.00845869	-906.725	13976.3	1.72381e-14	284108
4	102267552	chr4:102267552:C:T	C	T	42086	0.0740669	0.000520929	-0.0399428	0.00449895	-1973.41	49405.8	6.79206e-19	284108
7	73599571	chr7:73599571:C:T	C	T	73426	0.129222	0.00788433	0.0226291	0.00350791	1838.96	81265.1	1.11194e-10	284108
11	47410415	chr11:47410415:C:T	C	T	181644	0.319674	0.00194292	-0.0176569	0.00251888	-2782.92	157610	2.38589e-12	284108
11	113368360	chr11:113368360:G:A	A	G	263371	0.463505	0.000570206	0.0131535	0.00235877	2364.13	179734	2.45504e-08	284108
11	113400106	chr11:113400106:G:A	G	A	114314	0.201181	0.00210483	0.01809	0.00293079	2106.06	116421	6.72569e-10	284108
12	81253692	chr12:81253692:T:A	A	T	255685	0.449979	0.00519873	0.0124315	0.00236852	2215.98	178256	1.53247e-07	284108
14	94378610	chr14:94378610:C:T	C	T	11621	0.0204517	0.000517409	-0.04871	0.0083256	-702.728	14426.8	4.8972e-09	284108
15	76339947	chr15:76339947:G:T	G	T	30079	0.0529359	0.000739156	0.0274144	0.005258	991.604	36170.9	1.84965e-07	284108
16	28825882	chr16:28825882:T:G	T	G	238508	0.419749	0.0917327	-0.0135557	0.00251318	-2146.23	158327	6.89585e-08	284108
16	30082458	chr16:30082458:C:G	C	G	229465	0.403834	0.00822575	-0.0131906	0.0024068	-2277.12	172632	4.23963e-08	284108
17	45816385	chr17:45816385:A:G	A	G	128338	0.225861	0.003379	-0.0230956	0.00281086	-2923.15	126567	2.09401e-16	284108
18	23529286	chr18:23529286:T:C	C	T	196139	0.345184	0.000288623	-0.0140769	0.00247555	-2297	163176	1.29786e-08	284108
19	48702915	chr19:48702915:C:T	T	C	279327	0.491586	0.00807439	-0.0159577	0.0023737	-2832.17	177480	1.78352e-11	284108
SAIGE GENE+ was used to perform single-variant association tests (two-sided). No adjustments were made for multiple comparisons. Details are available at https://saigegit.github.io/SAIGE-doc/docs/single_step2.html. Abbreviations: CHR, chromosome; POS, position; AF_Allele2, allele 2 frequency in the analyzed sample; BETA, Beta coefficient for Allele 2; SE, standard error; Tstat, t statistic for Al…

## Sheet: Supplementary Data 8
Phenotype	CHR	POS	MarkerID	Allele1	Allele2	AC_Allele2	AF_Allele2	MissingRate	BETA	SE	Tstat	var	p.value	N	SNP	SYMBOL
AUDIT_T	4	99347033	chr4:99347033:C:A	C	A	1647	0.00813414	2.96326e-05	-0.147998	0.022886	-282.564	1909.24	1.0013e-10	101240	rs283413	ADH1C
AUDIT_T	4	102267552	chr4:102267552:C:T	C	T	14617	0.0721898	0.000602529	-0.0550212	0.00795601	-869.241	15798.3	4.65602e-12	101240	rs13107325	SLC39A8
AUDIT_T	11	47413435	chr11:47413435:G:A	G	A	67692	0.334315	0.00164955	0.0248191	0.00436014	1305.52	52601.5	1.2537e-08	101240	rs2293576	SLC39A13
AUDIT_T	11	47419207	chr11:47419207:G:A	G	A	79056	0.390439	0.00170881	0.0232453	0.00422208	1304.01	56097.9	3.67804e-08	101240	rs2293579	PSMC3
AUDIT_C	1	210160736	chr1:210160736:T:C	T	C	27735	0.136976	0.000513631	0.032734	0.00593311	929.895	28407.6	3.44504e-08	101240	rs17188183	SYT14
AUDIT_C	4	99347033	chr4:99347033:C:A	C	A	1647	0.00813414	2.96326e-05	-0.141946	0.0227677	-273.831	1929.13	4.53187e-10	101240	rs283413	ADH1C
AUDIT_C	4	102267552	chr4:102267552:C:T	C	T	14617	0.0721898	0.000602529	-0.0505311	0.00791489	-806.62	15962.9	1.72178e-10	101240	rs13107325	SLC39A8
AUDIT_C	11	47413435	chr11:47413435:G:A	G	A	67692	0.334315	0.00164955	0.0236832	0.00433657	1259.36	53175	4.727e-08	101240	rs2293576	SLC39A13
AUDIT_P	4	99347033	chr4:99347033:C:A	C	A	1647	0.00813414	2.96326e-05	-0.124366	0.0200157	-310.427	2496.08	5.18463e-10	101240	rs283413	ADH1C
AUDIT_P	4	102267552	chr4:102267552:C:T	C	T	14617	0.0721898	0.000602529	-0.0508315	0.00695819	-1049.88	20654.1	2.76692e-13	101240	rs13107325	SLC39A8
AUDIT_P	7	154975838	chr7:154975838:T:C	T	C	32	0.00015804	9.87752e-06	0.801101	0.143099	39.1216	48.8348	2.16532e-08	101240	rs201168482	PAXIP1
SAIGE GENE+ was used to perform single-variant association tests (two-sided). No adjustments were made for multiple comparisons. Details are available at https://saigegit.github.io/SAIGE-doc/docs/single_step2.html. Abbreviations: CHR, chromosome; POS, position; AF_Allele1, allele 1 frequency in the analyzed sample; BETA, Beta coefficient for Allele 2; SE, standard error; Tstat, t statistic for Al…

## Sheet: Supplementary Data 9
Region	Group	max_MAF	Pvalue	Pvalue_Burden	Pvalue_SKAT	BETA_Burden	SE_Burden	MAC	Number_rare	Number_ultra_rare	FDR	Rare_Variants	Ultra_Rare_Variants	ENTREZID	NCBI_url	Full name	Summary	Expression
ADH1C	lof	0.01	1.91278e-30	3.73417e-30	2.73254e-31	-0.00686117	0.000601338	4986	2	19	1.13128e-25	chr4:99345258:CTT:C,chr4:99347033:C:A	chr4:99336754:A:G,chr4:99336778:T:C,chr4:99339655:G:GA,chr4:99339696:AG:A,chr4:99340571:ATACCTCCAAAAATAGCTCCT:A,chr4:99340641:G:A,chr4:99340696:T:TA,chr4:99343027:AAC:A,chr4:99344927:C:A,chr4:99344957:CT:C,chr4:99345193:G:C,chr4:99345222:T:A,chr4:99347030:C:A,chr4:99347080:AG:A,chr4:99347783:C:CT,chr4:99347797:GA:G,chr4:99347804:GTTTC:G,chr4:99347847:C:A,chr4:99352657:C:T	126	https://www.ncbi.nlm.nih.gov/gene/126	alcohol dehydrogenase 1C (class I), gamma polypeptide	This gene encodes class I alcohol dehydrogenase, gamma subunit, which is a member of the alcohol dehydrogenase family. Members of this enzyme family metabolize a wide variety of substrates, including ethanol, retinol, other aliphatic alcohols, hydroxysteroids, and lipid peroxidation products. Class I alcohol dehydrogenase, consisting of several homo- and heterodimers of alpha, beta, and gamma sub…	Biased expression in liver (RPKM 388.0), duodenum (RPKM 230.6) and 5 other tissues See more
ADH1C	missense;lof	0.01	1.91278e-30	3.73417e-30	2.73254e-31	-0.00686117	0.000601338	4986	2	19	1.13128e-25	chr4:99345258:CTT:C,chr4:99347033:C:A	chr4:99336754:A:G,chr4:99336778:T:C,chr4:99339655:G:GA,chr4:99339696:AG:A,chr4:99340571:ATACCTCCAAAAATAGCTCCT:A,chr4:99340641:G:A,chr4:99340696:T:TA,chr4:99343027:AAC:A,chr4:99344927:C:A,chr4:99344957:CT:C,chr4:99345193:G:C,chr4:99345222:T:A,chr4:99347030:C:A,chr4:99347080:AG:A,chr4:99347783:C:CT,chr4:99347797:GA:G,chr4:99347804:GTTTC:G,chr4:99347847:C:A,chr4:99352657:C:T	126	https://www.ncbi.nlm.nih.gov/gene/126	alcohol dehydrogenase 1C (class I), gamma polypeptide	This gene encodes class I alcohol dehydrogenase, gamma subunit, which is a member of the alcohol dehydrogenase family. Members of this enzyme family metabolize a wide variety of substrates, including ethanol, retinol, other aliphatic alcohols, hydroxysteroids, and lipid peroxidation products. Class I alcohol dehydrogenase, consisting of several homo- and heterodimers of alpha, beta, and gamma sub…	Biased expression in liver (RPKM 388.0), duodenum (RPKM 230.6) and 5 other tissues See more
GIGYF1	lof	0.0001	6.92349e-11	1.93799e-11	6.27282e-11	-0.0232129	0.00345913	103	1	58	1.63792e-06	chr7:100687545:CA:C	chr7:100681954:G:A,chr7:100681994:C:T,chr7:100682071:C:A,chr7:100682071:C:T,chr7:100682120:CA:C,chr7:100682198:G:GGA,chr7:100682217:A:AT,chr7:100682236:C:T,chr7:100682237:T:G,chr7:100682364:C:A,chr7:100682369:C:T,chr7:100682430:C:CT,chr7:100682484:T:C,chr7:100682591:TGA:T,chr7:100682662:TC:T,chr7:100682700:CTT:C,chr7:100682748:CA:C,chr7:100682749:A:AG,chr7:100683017:G:A,chr7:100683122:CCT:C,chr7:…	64599	https://www.ncbi.nlm.nih.gov/gene/64599	GRB10 interacting GYF protein 1	This gene encodes a member of the gyf family of adaptor proteins. The encoded protein contains a gyf protein interaction domain. It binds growth factor receptor bound 10, another adaptor protein that binds activated insulin-like growth factor 1 and insulin receptors and regulates receptor signaling. [provided by RefSeq, Apr 2017]	Ubiquitous expression in testis (RPKM 15.6), endometrium (RPKM 14.8) and 25 other tissues See more
GIGYF1	lof	0.001	6.92349e-11	1.93799e-11	6.27282e-11	-0.0232129	0.00345913	103	1	58	1.63792e-06	chr7:100687545:CA:C	chr7:100681954:G:A,chr7:100681994:C:T,chr7:100682071:C:A,chr7:100682071:C:T,chr7:100682120:CA:C,chr7:100682198:G:GGA,chr7:100682217:A:AT,chr7:100682236:C:T,chr7:100682237:T:G,chr7:100682364:C:A,chr7:100682369:C:T,chr7:100682430:C:CT,chr7:100682484:T:C,chr7:100682591:TGA:T,chr7:100682662:TC:T,chr7:100682700:CTT:C,chr7:100682748:CA:C,chr7:100682749:A:AG,chr7:100683017:G:A,chr7:100683122:CCT:C,chr7:…	64599	https://www.ncbi.nlm.nih.gov/gene/64599	GRB10 interacting GYF protein 1	This gene encodes a member of the gyf family of adaptor proteins. The encoded protein contains a gyf protein interaction domain. It binds growth factor receptor bound 10, another adaptor protein that binds activated insulin-like growth factor 1 and insulin receptors and regulates receptor signaling. [provided by RefSeq, Apr 2017]	Ubiquitous expression in testis (RPKM 15.6), endometrium (RPKM 14.8) and 25 other tissues See more
GIGYF1	lof	0.01	6.92349e-11	1.93799e-11	6.27282e-11	-0.0232129	0.00345913	103	1	58	1.63792e-06	chr7:100687545:CA:C	chr7:100681954:G:A,chr7:100681994:C:T,chr7:100682071:C:A,chr7:100682071:C:T,chr7:100682120:CA:C,chr7:100682198:G:GGA,chr7:100682217:A:AT,chr7:100682236:C:T,chr7:100682237:T:G,chr7:100682364:C:A,chr7:100682369:C:T,chr7:100682430:C:CT,chr7:100682484:T:C,chr7:100682591:TGA:T,chr7:100682662:TC:T,chr7:100682700:CTT:C,chr7:100682748:CA:C,chr7:100682749:A:AG,chr7:100683017:G:A,chr7:100683122:CCT:C,chr7:…	64599	https://www.ncbi.nlm.nih.gov/gene/64599	GRB10 interacting GYF protein 1	This gene encodes a member of the gyf family of adaptor proteins. The encoded protein contains a gyf protein interaction domain. It binds growth factor receptor bound 10, another adaptor protein that binds activated insulin-like growth factor 1 and insulin receptors and regulates receptor signaling. [provided by RefSeq, Apr 2017]	Ubiquitous expression in testis (RPKM 15.6), endometrium (RPKM 14.8) and 25 other tissues See more
ANKRD12	lof	0.0001	3.91121e-10	4.97445e-10	4.27452e-07	-0.0149484	0.00240332	214	4	81	5.78306e-06	chr18:9255860:GATAAA:G,chr18:9255867:TAAAAG:T,chr18:9256128:AAGAC:A,chr18:9256165:TAAAG:T	chr18:9195547:ATAGAG:A,chr18:9195549:A:G,chr18:9195643:TA:T,chr18:9204503:A:AT,chr18:9204507:G:A,chr18:9208655:A:G,chr18:9208684:CAAAA:C,chr18:9211715:C:T,chr18:9216748:CTAACTT:C,chr18:9216798:C:G,chr18:9216860:ACACTC:A,chr18:9216901:G:A,chr18:9221851:G:A,chr18:9221995:C:A,chr18:9239475:A:G,chr18:9254225:C:T,chr18:9254431:AAATG:A,chr18:9254509:AAAAC:A,chr18:9254984:G:T,chr18:9255071:CA:C,chr18:92…	23253	https://www.ncbi.nlm.nih.gov/gene/23253	ankyrin repeat domain 12	This gene encodes a member of the ankyrin repeats-containing cofactor family. These proteins may inhibit the transcriptional activity of nuclear receptors through the recruitment of histone deacetylases. The encoded protein interacts with p160 coactivators and also represses transcription mediated by the coactivator alteration/deficiency in activation 3 (ADA3). Alternatively spliced transcript va…	Ubiquitous expression in lymph node (RPKM 9.0), appendix (RPKM 8.8) and 25 other tissues See more
ANKRD12	lof	0.001	3.91121e-10	4.97445e-10	4.27452e-07	-0.0149484	0.00240332	214	4	81	5.78306e-06	chr18:9255860:GATAAA:G,chr18:9255867:TAAAAG:T,chr18:9256128:AAGAC:A,chr18:9256165:TAAAG:T	chr18:9195547:ATAGAG:A,chr18:9195549:A:G,chr18:9195643:TA:T,chr18:9204503:A:AT,chr18:9204507:G:A,chr18:9208655:A:G,chr18:9208684:CAAAA:C,chr18:9211715:C:T,chr18:9216748:CTAACTT:C,chr18:9216798:C:G,chr18:9216860:ACACTC:A,chr18:9216901:G:A,chr18:9221851:G:A,chr18:9221995:C:A,chr18:9239475:A:G,chr18:9254225:C:T,chr18:9254431:AAATG:A,chr18:9254509:AAAAC:A,chr18:9254984:G:T,chr18:9255071:CA:C,chr18:92…	23253	https://www.ncbi.nlm.nih.gov/gene/23253	ankyrin repeat domain 12	This gene encodes a member of the ankyrin repeats-containing cofactor family. These proteins may inhibit the transcriptional activity of nuclear receptors through the recruitment of histone deacetylases. The encoded protein interacts with p160 coactivators and also represses transcription mediated by the coactivator alteration/deficiency in activation 3 (ADA3). Alternatively spliced transcript va…	Ubiquitous expression in lymph node (RPKM 9.0), appendix (RPKM 8.8) and 25 other tissues See more
ANKRD12	lof	0.01	3.91121e-10	4.97445e-10	4.27452e-07	-0.0149484	0.00240332	214	4	81	5.78306e-06	chr18:9255860:GATAAA:G,chr18:9255867:TAAAAG:T,chr18:9256128:AAGAC:A,chr18:9256165:TAAAG:T	chr18:9195547:ATAGAG:A,chr18:9195549:A:G,chr18:9195643:TA:T,chr18:9204503:A:AT,chr18:9204507:G:A,chr18:9208655:A:G,chr18:9208684:CAAAA:C,chr18:9211715:C:T,chr18:9216748:CTAACTT:C,chr18:9216798:C:G,chr18:9216860:ACACTC:A,chr18:9216901:G:A,chr18:9221851:G:A,chr18:9221995:C:A,chr18:9239475:A:G,chr18:9254225:C:T,chr18:9254431:AAATG:A,chr18:9254509:AAAAC:A,chr18:9254984:G:T,chr18:9255071:CA:C,chr18:92…	23253	https://www.ncbi.nlm.nih.gov/gene/23253	ankyrin repeat domain 12	This gene encodes a member of the ankyrin repeats-containing cofactor family. These proteins may inhibit the transcriptional activity of nuclear receptors through the recruitment of histone deacetylases. The encoded protein interacts with p160 coactivators and also represses transcription mediated by the coactivator alteration/deficiency in activation 3 (ADA3). Alternatively spliced transcript va…	Ubiquitous expression in lymph node (RPKM 9.0), appendix (RPKM 8.8) and 25 other tissues See more
ADH1A	lof	0.001	1.38502e-08	9.91651e-07	2.0231e-08	-0.00838279	0.00171312	424	5	19	0.00016383	chr4:99280161:TTCCAGGTACGTCCAGTC:T,chr4:99282478:CT:C,chr4:99284715:C:G,chr4:99287603:C:CA,chr4:99290896:C:T	chr4:99279504:GA:G,chr4:99280143:C:T,chr4:99280221:G:GGT,chr4:99282344:A:G,chr4:99282607:C:T,chr4:99284397:A:T,chr4:99284398:C:T,chr4:99284521:G:GT,chr4:99284529:G:C,chr4:99284598:G:GTCCC,chr4:99284714:A:T,chr4:99284723:T:A,chr4:99284804:C:G,chr4:99286853:GT:G,chr4:99286976:C:CT,chr4:99287610:TC:T,chr4:99287616:GA:G,chr4:99287667:T:C,chr4:99290895:A:T	124	https://www.ncbi.nlm.nih.gov/gene/124	alcohol dehydrogenase 1A (class I), alpha polypeptide	This gene encodes a member of the alcohol dehydrogenase family. The encoded protein is the alpha subunit of class I alcohol dehydrogenase, which consists of several homo- and heterodimers of alpha, beta and gamma subunits. Alcohol dehydrogenases catalyze the oxidation of alcohols to aldehydes. This gene is active in the liver in early fetal life but only weakly active in adult liver. This gene is…	Biased expression in liver (RPKM 735.3) and fat (RPKM 36.3) See more
ADH1A	lof	0.01	1.38502e-08	9.91651e-07	2.0231e-08	-0.00838279	0.00171312	424	5	19	0.00016383	chr4:99280161:TTCCAGGTACGTCCAGTC:T,chr4:99282478:CT:C,chr4:99284715:C:G,chr4:99287603:C:CA,chr4:99290896:C:T	chr4:99279504:GA:G,chr4:99280143:C:T,chr4:99280221:G:GGT,chr4:99282344:A:G,chr4:99282607:C:T,chr4:99284397:A:T,chr4:99284398:C:T,chr4:99284521:G:GT,chr4:99284529:G:C,chr4:99284598:G:GTCCC,chr4:99284714:A:T,chr4:99284723:T:A,chr4:99284804:C:G,chr4:99286853:GT:G,chr4:99286976:C:CT,chr4:99287610:TC:T,chr4:99287616:GA:G,chr4:99287667:T:C,chr4:99290895:A:T	124	https://www.ncbi.nlm.nih.gov/gene/124	alcohol dehydrogenase 1A (class I), alpha polypeptide	This gene encodes a member of the alcohol dehydrogenase family. The encoded protein is the alpha subunit of class I alcohol dehydrogenase, which consists of several homo- and heterodimers of alpha, beta and gamma subunits. Alcohol dehydrogenases catalyze the oxidation of alcohols to aldehydes. This gene is active in the liver in early fetal life but only weakly active in adult liver. This gene is…	Biased expression in liver (RPKM 735.3) and fat (RPKM 36.3) See more
ADH1A	missense;lof	0.001	4.05456e-08	0.00697658	1.35152e-08	-0.0031001	0.00114905	935	19	68	0.000399668	chr4:99276644:G:A,chr4:99280161:TTCCAGGTACGTCCAGTC:T,chr4:99280182:A:G,chr4:99280227:C:T,chr4:99280228:C:A,chr4:99282464:C:T,chr4:99282478:CT:C,chr4:99282506:A:G,chr4:99282507:C:T,chr4:99282561:C:T,chr4:99284404:C:T,chr4:99284484:A:G,chr4:99284715:C:G,chr4:99284785:A:C,chr4:99286895:C:T,chr4:99287571:C:A,chr4:99287603:C:CA,chr4:99290896:C:T,chr4:99290912:C:T	chr4:99276643:C:T,chr4:99276646:A:G,chr4:99279426:C:T,chr4:99279444:A:T,chr4:99279453:C:T,chr4:99279454:C:T,chr4:99279504:GA:G,chr4:99279509:C:A,chr4:99279535:G:A,chr4:99279551:T:G,chr4:99280143:C:T,chr4:99280163:C:G,chr4:99280171:G:A,chr4:99280171:G:T,chr4:99280221:G:GGT,chr4:99280260:C:T,chr4:99282344:A:G,chr4:99282363:C:T,chr4:99282374:A:G,chr4:99282444:G:T,chr4:99282504:C:G,chr4:99282512:A:G,…	124	https://www.ncbi.nlm.nih.gov/gene/124	alcohol dehydrogenase 1A (class I), alpha polypeptide	This gene encodes a member of the alcohol dehydrogenase family. The encoded protein is the alpha subunit of class I alcohol dehydrogenase, which consists of several homo- and heterodimers of alpha, beta and gamma subunits. Alcohol dehydrogenases catalyze the oxidation of alcohols to aldehydes. This gene is active in the liver in early fetal life but only weakly active in adult liver. This gene is…	Biased expression in liver (RPKM 735.3) and fat (RPKM 36.3) See more
ADH1A	missense;lof	0.01	4.05456e-08	0.00697658	1.35152e-08	-0.0031001	0.00114905	935	19	68	0.000399668	chr4:99276644:G:A,chr4:99280161:TTCCAGGTACGTCCAGTC:T,chr4:99280182:A:G,chr4:99280227:C:T,chr4:99280228:C:A,chr4:99282464:C:T,chr4:99282478:CT:C,chr4:99282506:A:G,chr4:99282507:C:T,chr4:99282561:C:T,chr4:99284404:C:T,chr4:99284484:A:G,chr4:99284715:C:G,chr4:99284785:A:C,chr4:99286895:C:T,chr4:99287571:C:A,chr4:99287603:C:CA,chr4:99290896:C:T,chr4:99290912:C:T	chr4:99276643:C:T,chr4:99276646:A:G,chr4:99279426:C:T,chr4:99279444:A:T,chr4:99279453:C:T,chr4:99279454:C:T,chr4:99279504:GA:G,chr4:99279509:C:A,chr4:99279535:G:A,chr4:99279551:T:G,chr4:99280143:C:T,chr4:99280163:C:G,chr4:99280171:G:A,chr4:99280171:G:T,chr4:99280221:G:GGT,chr4:99280260:C:T,chr4:99282344:A:G,chr4:99282363:C:T,chr4:99282374:A:G,chr4:99282444:G:T,chr4:99282504:C:G,chr4:99282512:A:G,…	124	https://www.ncbi.nlm.nih.gov/gene/124	alcohol dehydrogenase 1A (class I), alpha polypeptide	This gene encodes a member of the alcohol dehydrogenase family. The encoded protein is the alpha subunit of class I alcohol dehydrogenase, which consists of several homo- and heterodimers of alpha, beta and gamma subunits. Alcohol dehydrogenases catalyze the oxidation of alcohols to aldehydes. This gene is active in the liver in early fetal life but only weakly active in adult liver. This gene is…	Biased expression in liver (RPKM 735.3) and fat (RPKM 36.3) See more
KDM5B	missense;lof	0.001	6.067e-07	5.7479e-06	1.27714e-06	-0.00433669	0.000956176	1386	19	427	0.00512605	chr1:202729043:C:T,chr1:202729071:G:A,chr1:202729786:G:A,chr1:202729967:G:A,chr1:202733849:T:G,chr1:202736353:G:T,chr1:202741517:G:C,chr1:202741709:C:T,chr1:202742453:G:A,chr1:202742704:T:C,chr1:202742728:G:A,chr1:202745960:G:C,chr1:202746143:G:A,chr1:202746211:G:A,chr1:202752969:G:A,chr1:202756386:C:T,chr1:202760542:C:T,chr1:202764084:C:T,chr1:202773132:C:T	chr1:202729044:G:A,chr1:202729068:A:G,chr1:202729077:A:T,chr1:202729079:A:T,chr1:202729093:C:G,chr1:202729098:C:T,chr1:202729106:G:T,chr1:202729109:G:A,chr1:202729115:C:T,chr1:202729116:C:A,chr1:202729116:C:T,chr1:202729118:A:C,chr1:202729127:T:G,chr1:202729128:G:C,chr1:202729130:T:A,chr1:202729130:T:C,chr1:202729131:G:A,chr1:202729133:A:C,chr1:202729136:C:G,chr1:202729138:C:A,chr1:202729140:G:A,…	10765	https://www.ncbi.nlm.nih.gov/gene/10765	lysine demethylase 5B	This gene encodes a lysine-specific histone demethylase that belongs to the jumonji/ARID domain-containing family of histone demethylases. The encoded protein is capable of demethylating tri-, di- and monomethylated lysine 4 of histone H3. This protein plays a role in the transcriptional repression or certain tumor suppressor genes and is upregulated in certain cancer cells. This protein may also…	Broad expression in testis (RPKM 55.0), skin (RPKM 8.8) and 18 other tissues See more
KDM5B	missense;lof	0.01	6.067e-07	5.7479e-06	1.27714e-06	-0.00433669	0.000956176	1386	19	427	0.00512605	chr1:202729043:C:T,chr1:202729071:G:A,chr1:202729786:G:A,chr1:202729967:G:A,chr1:202733849:T:G,chr1:202736353:G:T,chr1:202741517:G:C,chr1:202741709:C:T,chr1:202742453:G:A,chr1:202742704:T:C,chr1:202742728:G:A,chr1:202745960:G:C,chr1:202746143:G:A,chr1:202746211:G:A,chr1:202752969:G:A,chr1:202756386:C:T,chr1:202760542:C:T,chr1:202764084:C:T,chr1:202773132:C:T	chr1:202729044:G:A,chr1:202729068:A:G,chr1:202729077:A:T,chr1:202729079:A:T,chr1:202729093:C:G,chr1:202729098:C:T,chr1:202729106:G:T,chr1:202729109:G:A,chr1:202729115:C:T,chr1:202729116:C:A,chr1:202729116:C:T,chr1:202729118:A:C,chr1:202729127:T:G,chr1:202729128:G:C,chr1:202729130:T:A,chr1:202729130:T:C,chr1:202729131:G:A,chr1:202729133:A:C,chr1:202729136:C:G,chr1:202729138:C:A,chr1:202729140:G:A,…	10765	https://www.ncbi.nlm.nih.gov/gene/10765	lysine demethylase 5B	This gene encodes a lysine-specific histone demethylase that belongs to the jumonji/ARID domain-containing family of histone demethylases. The encoded protein is capable of demethylating tri-, di- and monomethylated lysine 4 of histone H3. This protein plays a role in the transcriptional repression or certain tumor suppressor genes and is upregulated in certain cancer cells. This protein may also…	Broad expression in testis (RPKM 55.0), skin (RPKM 8.8) and 18 other tissues See more
CTNNA2	missense;lof	0.0001	1.16419e-06	1.24957e-06	0.000366809	-0.00742173	0.00153101	530	10	175	0.00810051	chr2:79858024:C:T,chr2:79858072:C:T,chr2:79858091:C:T,chr2:79858120:C:T,chr2:80419453:G:A,chr2:80546039:G:A,chr2:80555765:G:A,chr2:80555789:G:A,chr2:80581707:C:T,chr2:80581760:C:T	chr2:79651614:C:T,chr2:79651615:G:A,chr2:79651621:T:A,chr2:79651634:G:C,chr2:79744406:C:T,chr2:79744438:G:C,chr2:79744491:G:C,chr2:79744519:G:A,chr2:79744562:T:C,chr2:79744573:C:T,chr2:79858013:G:C,chr2:79858019:C:T,chr2:79858023:G:A,chr2:79858061:C:T,chr2:79858073:G:A,chr2:79858087:C:T,chr2:79858111:G:A,chr2:79858124:T:A,chr2:79858136:C:T,chr2:79858141:A:G,chr2:79858143:G:A,chr2:79858150:G:A,chr…	1496	https://www.ncbi.nlm.nih.gov/gene/1496	catenin alpha 2	Enables actin filament binding activity. Involved in negative regulation of Arp2/3 complex-mediated actin nucleation; regulation of neuron migration; and regulation of neuron projection development. Located in cytoplasm. Implicated in complex cortical dysplasia with other brain malformations. [provided by Alliance of Genome Resources, Apr 2022]	Biased expression in brain (RPKM 26.7), testis (RPKM 6.2) and 1 other tissue See more
CTNNA2	missense;lof	0.001	1.16419e-06	1.24957e-06	0.000366809	-0.00742173	0.00153101	530	10	175	0.00810051	chr2:79858024:C:T,chr2:79858072:C:T,chr2:79858091:C:T,chr2:79858120:C:T,chr2:80419453:G:A,chr2:80546039:G:A,chr2:80555765:G:A,chr2:80555789:G:A,chr2:80581707:C:T,chr2:80581760:C:T	chr2:79651614:C:T,chr2:79651615:G:A,chr2:79651621:T:A,chr2:79651634:G:C,chr2:79744406:C:T,chr2:79744438:G:C,chr2:79744491:G:C,chr2:79744519:G:A,chr2:79744562:T:C,chr2:79744573:C:T,chr2:79858013:G:C,chr2:79858019:C:T,chr2:79858023:G:A,chr2:79858061:C:T,chr2:79858073:G:A,chr2:79858087:C:T,chr2:79858111:G:A,chr2:79858124:T:A,chr2:79858136:C:T,chr2:79858141:A:G,chr2:79858143:G:A,chr2:79858150:G:A,chr…	1496	https://www.ncbi.nlm.nih.gov/gene/1496	catenin alpha 2	Enables actin filament binding activity. Involved in negative regulation of Arp2/3 complex-mediated actin nucleation; regulation of neuron migration; and regulation of neuron projection development. Located in cytoplasm. Implicated in complex cortical dysplasia with other brain malformations. [provided by Alliance of Genome Resources, Apr 2022]	Biased expression in brain (RPKM 26.7), testis (RPKM 6.2) and 1 other tissue See more
CTNNA2	missense;lof	0.01	1.16419e-06	1.24957e-06	0.000366809	-0.00742173	0.00153101	530	10	175	0.00810051	chr2:79858024:C:T,chr2:79858072:C:T,chr2:79858091:C:T,chr2:79858120:C:T,chr2:80419453:G:A,chr2:80546039:G:A,chr2:80555765:G:A,chr2:80555789:G:A,chr2:80581707:C:T,chr2:80581760:C:T	chr2:79651614:C:T,chr2:79651615:G:A,chr2:79651621:T:A,chr2:79651634:G:C,chr2:79744406:C:T,chr2:79744438:G:C,chr2:79744491:G:C,chr2:79744519:G:A,chr2:79744562:T:C,chr2:79744573:C:T,chr2:79858013:G:C,chr2:79858019:C:T,chr2:79858023:G:A,chr2:79858061:C:T,chr2:79858073:G:A,chr2:79858087:C:T,chr2:79858111:G:A,chr2:79858124:T:A,chr2:79858136:C:T,chr2:79858141:A:G,chr2:79858143:G:A,chr2:79858150:G:A,chr…	1496	https://www.ncbi.nlm.nih.gov/gene/1496	catenin alpha 2	Enables actin filament binding activity. Involved in negative regulation of Arp2/3 complex-mediated actin nucleation; regulation of neuron migration; and regulation of neuron projection development. Located in cytoplasm. Implicated in complex cortical dysplasia with other brain malformations. [provided by Alliance of Genome Resources, Apr 2022]	Biased expression in brain (RPKM 26.7), testis (RPKM 6.2) and 1 other tissue See more
APC2	missense;lof	0.001	1.58323e-06	3.54334e-06	3.74576e-05	-0.00362646	0.000782152	2057	36	331	0.0104042	chr19:1453026:G:A,chr19:1453030:A:G,chr19:1453064:G:C,chr19:1453064:G:T,chr19:1453125:G:C,chr19:1453583:C:T,chr19:1455477:G:A,chr19:1456897:C:G,chr19:1457002:C:G,chr19:1457144:G:A,chr19:1457979:G:A,chr19:1458040:G:A,chr19:1458043:G:C,chr19:1458056:G:C,chr19:1460264:C:T,chr19:1460819:G:A,chr19:1461076:G:A,chr19:1462122:G:A,chr19:1462165:G:A,chr19:1465162:C:T,chr19:1465285:C:A,chr19:1465486:G:A,chr…	chr19:1446342:G:A,chr19:1450340:T:C,chr19:1452983:G:A,chr19:1453003:T:A,chr19:1453018:C:T,chr19:1453024:A:G,chr19:1453072:A:G,chr19:1453095:A:G,chr19:1453096:A:C,chr19:1453096:A:G,chr19:1453129:C:T,chr19:1453135:G:C,chr19:1453139:G:A,chr19:1453265:C:T,chr19:1453268:G:T,chr19:1453277:G:T,chr19:1453289:C:T,chr19:1453442:G:A,chr19:1453485:TG:T,chr19:1453577:A:G,chr19:1453610:C:T,chr19:1453611:G:A,ch…	10297	https://www.ncbi.nlm.nih.gov/gene/10297	APC regulator of WNT signaling pathway 2	This gene encodes a strongly conserved protein that has an N-terminal coiled-coil domain followed by an armadillo domain, five 20-amino acid repeats, and two SAMP domains. This protein promotes the assembly of a multiprotein complex that recruits and phosphorylates the Wnt effector beta-catenin and targets beta-catenin for ubiquitylation and proteasomal degradation. This protein therefore plays a…	Biased expression in brain (RPKM 24.7) and adrenal (RPKM 1.1) See more
KDM5B	missense;lof	0.0001	2.26062e-06	5.25559e-05	1.95858e-06	-0.00430972	0.00106572	1124	16	427	0.0140738	chr1:202729043:C:T,chr1:202729071:G:A,chr1:202729786:G:A,chr1:202729967:G:A,chr1:202733849:T:G,chr1:202736353:G:T,chr1:202741709:C:T,chr1:202742453:G:A,chr1:202742728:G:A,chr1:202745960:G:C,chr1:202746143:G:A,chr1:202746211:G:A,chr1:202752969:G:A,chr1:202756386:C:T,chr1:202760542:C:T,chr1:202773132:C:T	chr1:202729044:G:A,chr1:202729068:A:G,chr1:202729077:A:T,chr1:202729079:A:T,chr1:202729093:C:G,chr1:202729098:C:T,chr1:202729106:G:T,chr1:202729109:G:A,chr1:202729115:C:T,chr1:202729116:C:A,chr1:202729116:C:T,chr1:202729118:A:C,chr1:202729127:T:G,chr1:202729128:G:C,chr1:202729130:T:A,chr1:202729130:T:C,chr1:202729131:G:A,chr1:202729133:A:C,chr1:202729136:C:G,chr1:202729138:C:A,chr1:202729140:G:A,…	10765	https://www.ncbi.nlm.nih.gov/gene/10765	lysine demethylase 5B	This gene encodes a lysine-specific histone demethylase that belongs to the jumonji/ARID domain-containing family of histone demethylases. The encoded protein is capable of demethylating tri-, di- and monomethylated lysine 4 of histone H3. This protein plays a role in the transcriptional repression or certain tumor suppressor genes and is upregulated in certain cancer cells. This protein may also…	Broad expression in testis (RPKM 55.0), skin (RPKM 8.8) and 18 other tissues See more
LGI2	missense;lof	0.001	3.47929e-06	2.32043e-06	0.0028077	-0.00669098	0.00141659	621	11	117	0.0185427	chr4:25003558:G:A,chr4:25003915:G:A,chr4:25003968:G:A,chr4:25004124:C:T,chr4:25012334:C:T,chr4:25012355:C:T,chr4:25012376:T:A,chr4:25019172:A:C,chr4:25026908:G:A,chr4:25028561:G:A,chr4:25030496:C:T	chr4:25003485:A:G,chr4:25003491:G:A,chr4:25003491:GT:G,chr4:25003503:A:C,chr4:25003516:A:C,chr4:25003550:G:T,chr4:25003557:C:T,chr4:25003563:G:A,chr4:25003582:T:C,chr4:25003587:T:A,chr4:25003593:A:T,chr4:25003601:C:CT,chr4:25003612:C:A,chr4:25003621:A:G,chr4:25003644:C:A,chr4:25003648:C:T,chr4:25003653:G:T,chr4:25003654:C:T,chr4:25003674:A:C,chr4:25003683:G:A,chr4:25003684:G:A,chr4:25003698:G:A,c…	55203	https://www.ncbi.nlm.nih.gov/gene/55203	leucine rich repeat LGI family member 2	Predicted to be involved in inhibitory synapse assembly. Predicted to be located in extracellular region. [provided by Alliance of Genome Resources, Apr 2022]	Broad expression in gall bladder (RPKM 3.7), appendix (RPKM 3.2) and 20 other tissues See more
LGI2	missense;lof	0.01	3.47929e-06	2.32043e-06	0.0028077	-0.00669098	0.00141659	621	11	117	0.0185427	chr4:25003558:G:A,chr4:25003915:G:A,chr4:25003968:G:A,chr4:25004124:C:T,chr4:25012334:C:T,chr4:25012355:C:T,chr4:25012376:T:A,chr4:25019172:A:C,chr4:25026908:G:A,chr4:25028561:G:A,chr4:25030496:C:T	chr4:25003485:A:G,chr4:25003491:G:A,chr4:25003491:GT:G,chr4:25003503:A:C,chr4:25003516:A:C,chr4:25003550:G:T,chr4:25003557:C:T,chr4:25003563:G:A,chr4:25003582:T:C,chr4:25003587:T:A,chr4:25003593:A:T,chr4:25003601:C:CT,chr4:25003612:C:A,chr4:25003621:A:G,chr4:25003644:C:A,chr4:25003648:C:T,chr4:25003653:G:T,chr4:25003654:C:T,chr4:25003674:A:C,chr4:25003683:G:A,chr4:25003684:G:A,chr4:25003698:G:A,c…	55203	https://www.ncbi.nlm.nih.gov/gene/55203	leucine rich repeat LGI family member 2	Predicted to be involved in inhibitory synapse assembly. Predicted to be located in extracellular region. [provided by Alliance of Genome Resources, Apr 2022]	Broad expression in gall bladder (RPKM 3.7), appendix (RPKM 3.2) and 20 other tissues See more
ANKRD12	missense;lof	0.0001	3.51759e-06	3.28047e-06	0.000177234	-0.00479237	0.00103008	1191	27	337	0.0185427	chr18:9195695:A:G,chr18:9208681:A:C,chr18:9208728:C:T,chr18:9211614:C:T,chr18:9221979:A:T,chr18:9254283:C:G,chr18:9254513:C:A,chr18:9254837:T:A,chr18:9254958:A:C,chr18:9255011:C:T,chr18:9255572:G:T,chr18:9255860:GATAAA:G,chr18:9255867:TAAAAG:T,chr18:9256128:AAGAC:A,chr18:9256165:TAAAG:T,chr18:9256215:A:T,chr18:9256308:G:A,chr18:9256336:T:G,chr18:9256420:G:T,chr18:9256512:G:A,chr18:9256605:G:A,chr…	chr18:9182436:C:T,chr18:9182446:G:C,chr18:9182475:T:C,chr18:9182479:A:T,chr18:9182485:A:G,chr18:9182499:G:C,chr18:9182514:A:G,chr18:9195547:ATAGAG:A,chr18:9195549:A:G,chr18:9195552:G:A,chr18:9195567:C:T,chr18:9195570:C:T,chr18:9195597:G:A,chr18:9195624:A:G,chr18:9195626:A:C,chr18:9195635:A:G,chr18:9195641:C:T,chr18:9195642:G:A,chr18:9195643:TA:T,chr18:9195650:C:A,chr18:9195665:C:A,chr18:9195665:C…	23253	https://www.ncbi.nlm.nih.gov/gene/23253	ankyrin repeat domain 12	This gene encodes a member of the ankyrin repeats-containing cofactor family. These proteins may inhibit the transcriptional activity of nuclear receptors through the recruitment of histone deacetylases. The encoded protein interacts with p160 coactivators and also represses transcription mediated by the coactivator alteration/deficiency in activation 3 (ADA3). Alternatively spliced transcript va…	Ubiquitous expression in lymph node (RPKM 9.0), appendix (RPKM 8.8) and 25 other tissues See more
APC2	missense;lof	0.0001	3.60548e-06	6.99223e-06	3.00771e-05	-0.00418404	0.000931045	1462	30	331	0.0185427	chr19:1453026:G:A,chr19:1453030:A:G,chr19:1453064:G:C,chr19:1453064:G:T,chr19:1453125:G:C,chr19:1453583:C:T,chr19:1455477:G:A,chr19:1456897:C:G,chr19:1457002:C:G,chr19:1457144:G:A,chr19:1457979:G:A,chr19:1458040:G:A,chr19:1458043:G:C,chr19:1460264:C:T,chr19:1460819:G:A,chr19:1461076:G:A,chr19:1462122:G:A,chr19:1462165:G:A,chr19:1465285:C:A,chr19:1465486:G:A,chr19:1465492:G:A,chr19:1465594:G:A,chr…	chr19:1446342:G:A,chr19:1450340:T:C,chr19:1452983:G:A,chr19:1453003:T:A,chr19:1453018:C:T,chr19:1453024:A:G,chr19:1453072:A:G,chr19:1453095:A:G,chr19:1453096:A:C,chr19:1453096:A:G,chr19:1453129:C:T,chr19:1453135:G:C,chr19:1453139:G:A,chr19:1453265:C:T,chr19:1453268:G:T,chr19:1453277:G:T,chr19:1453289:C:T,chr19:1453442:G:A,chr19:1453485:TG:T,chr19:1453577:A:G,chr19:1453610:C:T,chr19:1453611:G:A,ch…	10297	https://www.ncbi.nlm.nih.gov/gene/10297	APC regulator of WNT signaling pathway 2	This gene encodes a strongly conserved protein that has an N-terminal coiled-coil domain followed by an armadillo domain, five 20-amino acid repeats, and two SAMP domains. This protein promotes the assembly of a multiprotein complex that recruits and phosphorylates the Wnt effector beta-catenin and targets beta-catenin for ubiquitylation and proteasomal degradation. This protein therefore plays a…	Biased expression in brain (RPKM 24.7) and adrenal (RPKM 1.1) See more
GIGYF1	missense;lof	0.001	8.71671e-06	6.57168e-05	2.11449e-05	-0.00389749	0.000976502	1310	29	198	0.0421568	chr7:100681723:T:C,chr7:100681757:C:T,chr7:100681875:G:C,chr7:100681962:G:A,chr7:100683106:G:A,chr7:100683315:G:A,chr7:100684520:G:A,chr7:100684773:T:C,chr7:100684782:G:A,chr7:100685090:C:G,chr7:100685090:C:T,chr7:100686328:C:T,chr7:100686364:C:T,chr7:100686365:G:C,chr7:100686385:C:T,chr7:100686388:C:T,chr7:100686406:C:T,chr7:100686427:C:T,chr7:100686681:C:T,chr7:100686684:C:T,chr7:100686685:G:A,…	chr7:100681724:A:T,chr7:100681739:C:T,chr7:100681743:C:A,chr7:100681864:C:G,chr7:100681885:G:A,chr7:100681900:G:A,chr7:100681910:C:A,chr7:100681945:G:A,chr7:100681954:G:A,chr7:100681994:C:T,chr7:100682071:C:A,chr7:100682071:C:T,chr7:100682082:T:C,chr7:100682116:G:A,chr7:100682120:CA:C,chr7:100682125:A:G,chr7:100682127:T:C,chr7:100682146:C:T,chr7:100682154:G:A,chr7:100682158:C:T,chr7:100682169:G:A…	64599	https://www.ncbi.nlm.nih.gov/gene/64599	GRB10 interacting GYF protein 1	This gene encodes a member of the gyf family of adaptor proteins. The encoded protein contains a gyf protein interaction domain. It binds growth factor receptor bound 10, another adaptor protein that binds activated insulin-like growth factor 1 and insulin receptors and regulates receptor signaling. [provided by RefSeq, Apr 2017]	Ubiquitous expression in testis (RPKM 15.6), endometrium (RPKM 14.8) and 25 other tissues See more
ANKRD12	missense;lof	0.001	1.02056e-05	1.25991e-05	0.000182812	-0.00335572	0.000768436	2121	33	337	0.0421568	chr18:9195695:A:G,chr18:9208681:A:C,chr18:9208728:C:T,chr18:9211614:C:T,chr18:9221979:A:T,chr18:9254238:C:T,chr18:9254283:C:G,chr18:9254513:C:A,chr18:9254837:T:A,chr18:9254838:C:G,chr18:9254958:A:C,chr18:9255011:C:G,chr18:9255011:C:T,chr18:9255572:G:T,chr18:9255860:GATAAA:G,chr18:9255867:TAAAAG:T,chr18:9256128:AAGAC:A,chr18:9256165:TAAAG:T,chr18:9256215:A:T,chr18:9256301:C:A,chr18:9256308:G:A,chr…	chr18:9182436:C:T,chr18:9182446:G:C,chr18:9182475:T:C,chr18:9182479:A:T,chr18:9182485:A:G,chr18:9182499:G:C,chr18:9182514:A:G,chr18:9195547:ATAGAG:A,chr18:9195549:A:G,chr18:9195552:G:A,chr18:9195567:C:T,chr18:9195570:C:T,chr18:9195597:G:A,chr18:9195624:A:G,chr18:9195626:A:C,chr18:9195635:A:G,chr18:9195641:C:T,chr18:9195642:G:A,chr18:9195643:TA:T,chr18:9195650:C:A,chr18:9195665:C:A,chr18:9195665:C…	23253	https://www.ncbi.nlm.nih.gov/gene/23253	ankyrin repeat domain 12	This gene encodes a member of the ankyrin repeats-containing cofactor family. These proteins may inhibit the transcriptional activity of nuclear receptors through the recruitment of histone deacetylases. The encoded protein interacts with p160 coactivators and also represses transcription mediated by the coactivator alteration/deficiency in activation 3 (ADA3). Alternatively spliced transcript va…	Ubiquitous expression in lymph node (RPKM 9.0), appendix (RPKM 8.8) and 25 other tissues See more
ANKRD12	missense;lof	0.01	1.02056e-05	1.25991e-05	0.000182812	-0.00335572	0.000768436	2121	33	337	0.0421568	chr18:9195695:A:G,chr18:9208681:A:C,chr18:9208728:C:T,chr18:9211614:C:T,chr18:9221979:A:T,chr18:9254238:C:T,chr18:9254283:C:G,chr18:9254513:C:A,chr18:9254837:T:A,chr18:9254838:C:G,chr18:9254958:A:C,chr18:9255011:C:G,chr18:9255011:C:T,chr18:9255572:G:T,chr18:9255860:GATAAA:G,chr18:9255867:TAAAAG:T,chr18:9256128:AAGAC:A,chr18:9256165:TAAAG:T,chr18:9256215:A:T,chr18:9256301:C:A,chr18:9256308:G:A,chr…	chr18:9182436:C:T,chr18:9182446:G:C,chr18:9182475:T:C,chr18:9182479:A:T,chr18:9182485:A:G,chr18:9182499:G:C,chr18:9182514:A:G,chr18:9195547:ATAGAG:A,chr18:9195549:A:G,chr18:9195552:G:A,chr18:9195567:C:T,chr18:9195570:C:T,chr18:9195597:G:A,chr18:9195624:A:G,chr18:9195626:A:C,chr18:9195635:A:G,chr18:9195641:C:T,chr18:9195642:G:A,chr18:9195643:TA:T,chr18:9195650:C:A,chr18:9195665:C:A,chr18:9195665:C…	23253	https://www.ncbi.nlm.nih.gov/gene/23253	ankyrin repeat domain 12	This gene encodes a member of the ankyrin repeats-containing cofactor family. These proteins may inhibit the transcriptional activity of nuclear receptors through the recruitment of histone deacetylases. The encoded protein interacts with p160 coactivators and also represses transcription mediated by the coactivator alteration/deficiency in activation 3 (ADA3). Alternatively spliced transcript va…	Ubiquitous expression in lymph node (RPKM 9.0), appendix (RPKM 8.8) and 25 other tissues See more
ENSG00000224076	lof	0.0001	1.14046e-05	1.14046e-05	1.14046e-05	0.068691	0.0156519	5	0	1	0.0421568		chr2:161423361:C:A
ENSG00000224076	lof	0.001	1.14046e-05	1.14046e-05	1.14046e-05	0.068691	0.0156519	5	0	1	0.0421568		chr2:161423361:C:A
ENSG00000224076	lof	0.01	1.14046e-05	1.14046e-05	1.14046e-05	0.068691	0.0156519	5	0	1	0.0421568		chr2:161423361:C:A
ENSG00000224076	missense;lof	0.0001	1.14046e-05	1.14046e-05	1.14046e-05	0.068691	0.0156519	5	0	1	0.0421568		chr2:161423361:C:A
ENSG00000224076	missense;lof	0.001	1.14046e-05	1.14046e-05	1.14046e-05	0.068691	0.0156519	5	0	1	0.0421568		chr2:161423361:C:A
ENSG00000224076	missense;lof	0.01	1.14046e-05	1.14046e-05	1.14046e-05	0.068691	0.0156519	5	0	1	0.0421568		chr2:161423361:C:A
ATP1A2	missense;lof	0.0001	1.28951e-05	0.000416304	1.27282e-05	-0.00551107	0.00156142	512	9	166	0.0462217	chr1:160124414:C:G,chr1:160127567:T:C,chr1:160127665:C:T,chr1:160128790:G:A,chr1:160130168:C:T,chr1:160130169:G:A,chr1:160130181:G:A,chr1:160130479:C:T,chr1:160135434:G:A	chr1:160115874:G:A,chr1:160115874:G:C,chr1:160121213:G:C,chr1:160123249:C:T,chr1:160123258:C:T,chr1:160123300:A:C,chr1:160123367:T:C,chr1:160123374:C:G,chr1:160123986:G:A,chr1:160124000:T:C,chr1:160124055:A:C,chr1:160124058:T:C,chr1:160124311:C:T,chr1:160124312:G:A,chr1:160124354:TG:T,chr1:160124375:AG:A,chr1:160124384:A:G,chr1:160124386:C:T,chr1:160124387:G:A,chr1:160124404:C:T,chr1:160124405:G:…	477	https://www.ncbi.nlm.nih.gov/gene/477	ATPase Na+/K+ transporting subunit alpha 2	The protein encoded by this gene belongs to the family of P-type cation transport ATPases, and to the subfamily of Na+/K+ -ATPases. Na+/K+ -ATPase is an integral membrane protein responsible for establishing and maintaining the electrochemical gradients of Na and K ions across the plasma membrane. These gradients are essential for osmoregulation, for sodium-coupled transport of a variety of organ…	Biased expression in brain (RPKM 189.3), heart (RPKM 37.1) and 3 other tissues See more
SNX17	missense;lof	0.01	1.53762e-05	1.52385e-05	2.70844e-05	0.00246753	0.000570499	5405	8	86	0.0497977	chr2:27371275:A:C,chr2:27373915:G:A,chr2:27374351:C:T,chr2:27374354:A:C,chr2:27374385:C:G,chr2:27376322:C:T,chr2:27376346:C:T,chr2:27376482:T:C	chr2:27370749:CTT:C,chr2:27370802:A:G,chr2:27371281:C:T,chr2:27371284:G:A,chr2:27371305:C:T,chr2:27371318:G:A,chr2:27371337:C:G,chr2:27371341:C:G,chr2:27371342:A:G,chr2:27372622:G:A,chr2:27372626:C:T,chr2:27372635:T:A,chr2:27372639:G:T,chr2:27372662:C:T,chr2:27372665:C:A,chr2:27372671:A:C,chr2:27372686:A:C,chr2:27372710:A:G,chr2:27372727:G:C,chr2:27372732:T:C,chr2:27372741:G:A,chr2:27373249:C:T,c…	9784	https://www.ncbi.nlm.nih.gov/gene/9784	sorting nexin 17	This gene encodes a member of the sorting nexin family. Members of this family contain a phox (PX) domain, which is a phosphoinositide binding domain, and are involved in intracellular trafficking. This protein does not contain a coiled coil region, like some family members, but contains a B41 domain. This protein interacts with the cytoplasmic domain of P-selectin, and may function in the intrac…	Ubiquitous expression in spleen (RPKM 29.0), lymph node (RPKM 26.3) and 25 other tissues See more
HECTD4	lof	0.0001	1.55551e-05	0.000222184	1.48309e-05	-0.0119879	0.00324668	117	2	66	0.0497977	chr12:112252544:A:AG,chr12:112283186:A:C	chr12:112162464:G:A,chr12:112163055:T:TG,chr12:112164108:C:T,chr12:112164253:TC:T,chr12:112169611:G:A,chr12:112170332:C:T,chr12:112171094:CCAGGG:C,chr12:112171297:G:A,chr12:112172689:TG:T,chr12:112175860:C:T,chr12:112176704:T:C,chr12:112179084:T:C,chr12:112179398:C:T,chr12:112183236:G:A,chr12:112184479:CT:C,chr12:112184495:G:A,chr12:112184657:G:A,chr12:112184908:C:T,chr12:112184921:C:A,chr12:1121…	283450	https://www.ncbi.nlm.nih.gov/gene/283450	HECT domain E3 ubiquitin protein ligase 4	Predicted to enable ubiquitin-protein transferase activity. Involved in glucose homeostasis and glucose metabolic process. Predicted to be integral component of membrane. [provided by Alliance of Genome Resources, Apr 2022]	Ubiquitous expression in brain (RPKM 8.7), bone marrow (RPKM 7.2) and 25 other tissues See more
HECTD4	missense;lof	0.0001	1.55551e-05	0.000222184	1.48309e-05	-0.0119879	0.00324668	117	2	66	0.0497977	chr12:112252544:A:AG,chr12:112283186:A:C	chr12:112162464:G:A,chr12:112163055:T:TG,chr12:112164108:C:T,chr12:112164253:TC:T,chr12:112169611:G:A,chr12:112170332:C:T,chr12:112171094:CCAGGG:C,chr12:112171297:G:A,chr12:112172689:TG:T,chr12:112175860:C:T,chr12:112176704:T:C,chr12:112179084:T:C,chr12:112179398:C:T,chr12:112183236:G:A,chr12:112184479:CT:C,chr12:112184495:G:A,chr12:112184657:G:A,chr12:112184908:C:T,chr12:112184921:C:A,chr12:1121…	283450	https://www.ncbi.nlm.nih.gov/gene/283450	HECT domain E3 ubiquitin protein ligase 4	Predicted to enable ubiquitin-protein transferase activity. Involved in glucose homeostasis and glucose metabolic process. Predicted to be integral component of membrane. [provided by Alliance of Genome Resources, Apr 2022]	Ubiquitous expression in brain (RPKM 8.7), bone marrow (RPKM 7.2) and 25 other tissues See more
ATP1A2	missense;lof	0.001	1.62825e-05	0.000596659	1.4354e-05	-0.00505794	0.00147328	574	10	166	0.0497977	chr1:160123228:C:T,chr1:160124414:C:G,chr1:160127567:T:C,chr1:160127665:C:T,chr1:160128790:G:A,chr1:160130168:C:T,chr1:160130169:G:A,chr1:160130181:G:A,chr1:160130479:C:T,chr1:160135434:G:A	chr1:160115874:G:A,chr1:160115874:G:C,chr1:160121213:G:C,chr1:160123249:C:T,chr1:160123258:C:T,chr1:160123300:A:C,chr1:160123367:T:C,chr1:160123374:C:G,chr1:160123986:G:A,chr1:160124000:T:C,chr1:160124055:A:C,chr1:160124058:T:C,chr1:160124311:C:T,chr1:160124312:G:A,chr1:160124354:TG:T,chr1:160124375:AG:A,chr1:160124384:A:G,chr1:160124386:C:T,chr1:160124387:G:A,chr1:160124404:C:T,chr1:160124405:G:…	477	https://www.ncbi.nlm.nih.gov/gene/477	ATPase Na+/K+ transporting subunit alpha 2	The protein encoded by this gene belongs to the family of P-type cation transport ATPases, and to the subfamily of Na+/K+ -ATPases. Na+/K+ -ATPase is an integral membrane protein responsible for establishing and maintaining the electrochemical gradients of Na and K ions across the plasma membrane. These gradients are essential for osmoregulation, for sodium-coupled transport of a variety of organ…	Biased expression in brain (RPKM 189.3), heart (RPKM 37.1) and 3 other tissues See more
ATP1A2	missense;lof	0.01	1.62825e-05	0.000596659	1.4354e-05	-0.00505794	0.00147328	574	10	166	0.0497977	chr1:160123228:C:T,chr1:160124414:C:G,chr1:160127567:T:C,chr1:160127665:C:T,chr1:160128790:G:A,chr1:160130168:C:T,chr1:160130169:G:A,chr1:160130181:G:A,chr1:160130479:C:T,chr1:160135434:G:A	chr1:160115874:G:A,chr1:160115874:G:C,chr1:160121213:G:C,chr1:160123249:C:T,chr1:160123258:C:T,chr1:160123300:A:C,chr1:160123367:T:C,chr1:160123374:C:G,chr1:160123986:G:A,chr1:160124000:T:C,chr1:160124055:A:C,chr1:160124058:T:C,chr1:160124311:C:T,chr1:160124312:G:A,chr1:160124354:TG:T,chr1:160124375:AG:A,chr1:160124384:A:G,chr1:160124386:C:T,chr1:160124387:G:A,chr1:160124404:C:T,chr1:160124405:G:…	477	https://www.ncbi.nlm.nih.gov/gene/477	ATPase Na+/K+ transporting subunit alpha 2	The protein encoded by this gene belongs to the family of P-type cation transport ATPases, and to the subfamily of Na+/K+ -ATPases. Na+/K+ -ATPase is an integral membrane protein responsible for establishing and maintaining the electrochemical gradients of Na and K ions across the plasma membrane. These gradients are essential for osmoregulation, for sodium-coupled transport of a variety of organ…	Biased expression in brain (RPKM 189.3), heart (RPKM 37.1) and 3 other tissues See more
ADH5	missense;lof	0.001	1.64186e-05	0.000864014	9.95457e-06	-0.0035574	0.00106783	1215	17	88	0.0497977	chr4:99072636:A:T,chr4:99072649:C:CAAAA,chr4:99076326:T:C,chr4:99076375:T:A,chr4:99076473:C:A,chr4:99076474:C:T,chr4:99076732:C:T,chr4:99076804:A:G,chr4:99076837:C:G,chr4:99076847:T:C,chr4:99076906:C:T,chr4:99076907:C:A,chr4:99081386:G:C,chr4:99085122:C:T,chr4:99085207:A:C,chr4:99088699:A:G,chr4:99088700:T:C	chr4:99072436:C:G,chr4:99072437:G:A,chr4:99072439:A:AT,chr4:99072440:TG:T,chr4:99072442:C:T,chr4:99072630:TG:T,chr4:99072669:T:C,chr4:99072707:C:T,chr4:99072709:A:T,chr4:99074913:C:T,chr4:99074940:C:T,chr4:99074941:G:A,chr4:99074952:A:G,chr4:99074964:C:A,chr4:99074967:G:C,chr4:99074968:T:G,chr4:99074982:C:T,chr4:99074995:C:T,chr4:99075004:C:T,chr4:99075029:A:C,chr4:99075037:C:T,chr4:99075040:G:A,…	128	https://www.ncbi.nlm.nih.gov/gene/128	alcohol dehydrogenase 5 (class III), chi polypeptide	This gene encodes a member of the alcohol dehydrogenase family. Members of this family metabolize a wide variety of substrates, including ethanol, retinol, other aliphatic alcohols, hydroxysteroids, and lipid peroxidation products. The encoded protein forms a homodimer. It has virtually no activity for ethanol oxidation, but exhibits high activity for oxidation of long-chain primary alcohols and …	Ubiquitous expression in endometrium (RPKM 69.1), kidney (RPKM 68.7) and 25 other tissues See more
SAIGE GENE+ was used to perform gene-based association tests (two-sided). No adjustments were made for multiple comparisons. Details are available at https://saigegit.github.io/SAIGE-doc/docs/set_step2.html.

## Sheet: Supplementary Data 10
Group	MAF	total_h2	total_h2_se
plof&missense	ultra-rare&rare	0.00879233	0.00111006
plof&missense	ultra-rare	0.00394194	0.000693749
plof&missense	rare	0.00485039	0.000797843
plof	urr	0.00497222	0.000819595
plof	ultra-rare&rare	0.0031667	0.000497531
plof	rare	0.00180552	0.000576774
missense	urr	0.00382012	0.0007905
missense	ultra-rare&rare	0.000775244	0.000350613
missense	rare	0.00304487	0.000666144
Burden Heritability Regression (BHR) was used to estimate the heritability explained by mutational burden in each gene-set. total_h2: total heritability. Ultra rare variants were defined as variants with maf less than 1e-05, and rare variants were defined as variants with maf less than 1e-02 but higher than 1e-05

[truncated: 21 more sheets: Supplementary Data 11, Supplementary Data 12, Supplementary Data 13, Supplementary Data 14, Supplementary Data 15, Supplementary Data 16, Supplementary Data 17, Supplementary Data 18, Supplementary Data 19, Supplementary Data 20, Supplementary Data 21, Supplementary Data 22, Supplementary Data 23, Supplementary Data 24, Supplementary Data 25, Supplementary Data 26, Supplementary Data 27, Supplementary Data 28, ST5 Suspicious Loci, ST7 Conditonal Analysis Compari …]
