# Supplementary material for: Whole exome sequencing analysis identifies genes for alcohol consumption
Source: Nat Commun. 2024 Jul 10;15:5777. doi: 10.1038/s41467-024-50132-3 (PMC11233704; doi:10.1038/s41467-024-50132-3)
Supplement: Supplementary file 6 — Source Data [file 41467_2024_50132_MOESM6_ESM.zip]

Archive with 16 entries (15 files):
- SourceData/
- __MACOSX/._SourceData
- SourceData/source data for Figure 3.xlsx
- __MACOSX/SourceData/._source data for Figure 3.xlsx
- SourceData/.DS_Store
- __MACOSX/SourceData/._.DS_Store
- SourceData/source data for Figure 2.xlsx
- __MACOSX/SourceData/._source data for Figure 2.xlsx
- SourceData/Source Data Description.docx
- __MACOSX/SourceData/._Source Data Description.docx
- SourceData/source data for Figure 5.xlsx
- __MACOSX/SourceData/._source data for Figure 5.xlsx
- SourceData/source data for Figure 4.xlsx
- __MACOSX/SourceData/._source data for Figure 4.xlsx
- SourceData/source data for Figure 6.xlsx
- __MACOSX/SourceData/._source data for Figure 6.xlsx
