# Supplementary material for: Whole exome sequencing analysis identifies genes for alcohol consumption
Source: Nat Commun. 2024 Jul 10;15:5777. doi: 10.1038/s41467-024-50132-3 (PMC11233704; doi:10.1038/s41467-024-50132-3)
Supplement: Supplementary file 6 — Source Data [file 41467_2024_50132_MOESM6_ESM.zip › SourceData/source data for Figure 3.xlsx]

## Sheet: Figure 3a
Region	Shape: GROUP	X:BP_cum	Y:-log10(P)
ADH1C	lof_1e-02	788314665	29.7183
ADH1C	missense&lof_1e-02	788314665	29.7183
GIGYF1	lof_1e-04	1331519818	10.1597
GIGYF1	lof_1e-03	1331519818	10.1597
GIGYF1	lof_1e-02	1331519818	10.1597
ANKRD12	lof_1e-04	2578476482	9.40769
ANKRD12	lof_1e-03	2578476482	9.40769
ANKRD12	lof_1e-02	2578476482	9.40769
ADH1A	lof_1e-03	788254555	7.85854
ADH1A	lof_1e-02	788254555	7.85854
ADH1A	missense&lof_1e-03	788254555	7.39206
ADH1A	missense&lof_1e-02	788254555	7.39206
KDM5B	missense&lof_1e-03	202729043	6.21703
KDM5B	missense&lof_1e-02	202729043	6.21703
CTNNA2	missense&lof_1e-04	328771887	5.93398
CTNNA2	missense&lof_1e-03	328771887	5.93398
CTNNA2	missense&lof_1e-02	328771887	5.93398
APC2	missense&lof_1e-03	2650886935	5.80046
KDM5B	missense&lof_1e-04	202729043	5.64577
LGI2	missense&lof_1e-03	713981469	5.45851
LGI2	missense&lof_1e-02	713981469	5.45851
ANKRD12	missense&lof_1e-04	2578476482	5.45375
APC2	missense&lof_1e-04	2650886935	5.44304
GIGYF1	missense&lof_1e-03	1331519818	5.05965
ANKRD12	missense&lof_1e-03	2578476482	4.99116
ANKRD12	missense&lof_1e-02	2578476482	4.99116
ENSG00000224076	lof_1e-04	410337224	4.94292
ENSG00000224076	lof_1e-03	410337224	4.94292
ENSG00000224076	lof_1e-02	410337224	4.94292
ENSG00000224076	missense&lof_1e-04	410337224	4.94292
ENSG00000224076	missense&lof_1e-03	410337224	4.94292
ENSG00000224076	missense&lof_1e-02	410337224	4.94292
ATP1A2	missense&lof_1e-04	160115874	4.88958
SNX17	missense&lof_1e-02	276284612	4.81315
HECTD4	lof_1e-04	2053389665	4.80813
HECTD4	missense&lof_1e-04	2053389665	4.80813
ATP1A2	missense&lof_1e-03	160115874	4.78828
ATP1A2	missense&lof_1e-02	160115874	4.78828
ADH5	missense&lof_1e-03	788050547	4.78466
PLXNA2	missense&lof_1e-03	208027293	4.54788
APBA1	lof_1e-04	1604353780	4.54639
APBA1	lof_1e-03	1604353780	4.54639
APBA1	lof_1e-02	1604353780	4.54639
FPR1	lof_1e-04	2701186663	4.52057
FPR1	lof_1e-03	2701186663	4.52057
FPR1	lof_1e-02	2701186663	4.52057
PREB	missense&lof_1e-02	276045534	4.50341
GIGYF1	missense&lof_1e-02	1331519818	4.46625
ZFPL1	lof_1e-04	1871850184	4.44585
ZFPL1	lof_1e-03	1871850184	4.44585
ZFPL1	lof_1e-02	1871850184	4.44585
NRXN1	missense&lof_1e-02	298835926	4.37562
GIGYF1	missense&lof_1e-04	1331519818	4.28688
APC2	missense&lof_1e-02	2650886935	4.26094
LGI2	missense&lof_1e-04	713981469	4.11342
MCIDAS	lof_1e-04	934224715	4.06984
MCIDAS	lof_1e-03	934224715	4.06984
MCIDAS	lof_1e-02	934224715	4.06984
MCIDAS	missense&lof_1e-04	934224715	4.06984
MCIDAS	missense&lof_1e-03	934224715	4.06984
MCIDAS	missense&lof_1e-02	934224715	4.06984
ZNF417	lof_1e-02	2707349196	4.0407
ZNF417	missense&lof_1e-02	2707349196	4.0407
PRR4	lof_1e-04	1951992707	4.03339
PRR4	lof_1e-03	1951992707	4.03339
PRR4	lof_1e-02	1951992707	4.03339
PRR4	missense&lof_1e-04	1951992707	4.03339
PRR4	missense&lof_1e-03	1951992707	4.03339
PRR4	missense&lof_1e-02	1951992707	4.03339
SGK2	missense&lof_1e-02	2751577447	4.02896
SMG1	lof_1e-04	2414955046	4.00035
SMG1	lof_1e-03	2414955046	4.00035
SMG1	lof_1e-02	2414955046	4.00035
SACM1L	missense&lof_1e-03	536511589	3.983
SACM1L	missense&lof_1e-02	536511589	3.983
ABCB11	lof_1e-04	417837505	3.88308
ABCB11	lof_1e-03	417837505	3.88308
ABCB11	lof_1e-02	417837505	3.88308
TANK	missense&lof_1e-03	410075153	3.87786
TANK	missense&lof_1e-02	410075153	3.87786
GNAS	missense&lof_1e-04	2766851433	3.84711
TXNL4B	missense&lof_1e-03	2468226213	3.8435
TXNL4B	missense&lof_1e-02	2468226213	3.8435
AKR1C1	lof_1e-04	1678101895	3.83494
AMPD3	missense&lof_1e-02	1817214481	3.8325
AKR1C1	lof_1e-03	1678101895	3.81184
AKR1C1	lof_1e-02	1678101895	3.81184
PSMD7	missense&lof_1e-04	2470436432	3.74971
MIA	lof_1e-04	2690216264	3.74186
MIA	lof_1e-03	2690216264	3.74186
MIA	lof_1e-02	2690216264	3.74186
MIA	missense&lof_1e-04	2690216264	3.74186
MIA	missense&lof_1e-03	2690216264	3.74186
MIA	missense&lof_1e-02	2690216264	3.74186
B4GALT7	lof_1e-03	1056603918	3.73524
B4GALT7	lof_1e-02	1056603918	3.73524
B4GALT7	missense&lof_1e-03	1056603918	3.70279
ZNF76	lof_1e-04	1095541654	3.69005
ZNF76	lof_1e-03	1095541654	3.69005
ZNF76	lof_1e-02	1095541654	3.69005
CRAT	lof_1e-04	1664016712	3.68051
CRAT	lof_1e-03	1664016712	3.68051
CRAT	lof_1e-02	1664016712	3.68051
ENTR1	missense&lof_1e-03	1671324043	3.66475
ENTR1	missense&lof_1e-02	1671324043	3.66475
UBR4	missense&lof_1e-02	19074837	3.66467
GEMIN4	missense&lof_1e-02	2486945919	3.66202
EN2	missense&lof_1e-04	1386296713	3.64092
EN2	missense&lof_1e-03	1386296713	3.64092
EN2	missense&lof_1e-02	1386296713	3.64092
KIF5C	missense&lof_1e-03	397789487	3.61657
KIF5C	missense&lof_1e-02	397789487	3.61657
MTOR	lof_1e-04	11108256	3.61086
MTOR	lof_1e-03	11108256	3.61086
MTOR	lof_1e-02	11108256	3.61086
ANKRD42	lof_1e-04	1889962238	3.61055
TTL	missense&lof_1e-04	361396209	3.57899
TTL	missense&lof_1e-03	361396209	3.57899
TTL	missense&lof_1e-02	361396209	3.57899
OR52E2	lof_1e-04	1811822473	3.57412
OR52E2	lof_1e-03	1811822473	3.57412
OR52E2	lof_1e-02	1811822473	3.57412
AKAP6	lof_1e-04	2221121876	3.57364
AKAP6	lof_1e-03	2221121876	3.57364
AKAP6	lof_1e-02	2221121876	3.57364
TESK1	lof_1e-04	1570526847	3.55838
TESK1	lof_1e-03	1570526847	3.55838
TESK1	lof_1e-02	1570526847	3.55838
RPS6KA2	missense&lof_1e-04	1226673369	3.54339
C20orf85	lof_1e-04	2766162008	3.5399
ITSN1	lof_1e-04	2806021178	3.52625
ITSN1	lof_1e-03	2806021178	3.52625
ITSN1	lof_1e-02	2806021178	3.52625
PIK3CA	missense&lof_1e-04	670006969	3.51702
PIK3CA	missense&lof_1e-03	670006969	3.51702
PIK3CA	missense&lof_1e-02	670006969	3.51702
GJB2	lof_1e-02	2094553692	3.50866
CCDC30	lof_1e-02	42482662	3.4953
GJB2	missense&lof_1e-02	2094553692	3.48224
HECTD4	lof_1e-03	2053389665	3.47965
HECTD4	lof_1e-02	2053389665	3.47965
HECTD4	missense&lof_1e-03	2053389665	3.47965
HECTD4	missense&lof_1e-02	2053389665	3.47965
IBSP	lof_1e-04	776780583	3.47876
IBSP	lof_1e-03	776780583	3.47876
IBSP	lof_1e-02	776780583	3.47876
GUCY1B1	missense&lof_1e-04	844737700	3.46946
CSNKA2IP	lof_1e-04	579273590	3.45706
CSNKA2IP	missense&lof_1e-04	579273590	3.45706
CHMP4A	lof_1e-04	2212898272	3.4538
CHMP4A	missense&lof_1e-04	2212898272	3.4538
ZNF536	missense&lof_1e-03	2679884169	3.45036
HLA-G	lof_1e-03	1090088348	3.44326
HLA-G	lof_1e-02	1090088348	3.44326
HLA-G	missense&lof_1e-03	1090088348	3.44326
HLA-G	missense&lof_1e-02	1090088348	3.44326
PTBP3	missense&lof_1e-04	1647145370	3.44261
METTL9	lof_1e-04	2417736751	3.4315
METTL9	lof_1e-03	2417736751	3.4315
METTL9	lof_1e-02	2417736751	3.4315
ZNF536	missense&lof_1e-04	2679884169	3.42277
BCL11A	missense&lof_1e-04	309366435	3.42256
BCL11A	missense&lof_1e-03	309366435	3.42256
BCL11A	missense&lof_1e-02	309366435	3.42256
ASB18	lof_1e-03	485108818	3.40731
ASB18	lof_1e-02	485108818	3.40731
FBXL21P	lof_1e-04	1014940263	3.40609
FBXL21P	lof_1e-03	1014940263	3.40609
FBXL21P	lof_1e-02	1014940263	3.40609
FBXL21P	missense&lof_1e-04	1014940263	3.40609
FBXL21P	missense&lof_1e-03	1014940263	3.40609
FBXL21P	missense&lof_1e-02	1014940263	3.40609
UHMK1	missense&lof_1e-02	162498073	3.35968
C22orf42	lof_1e-04	2851059981	3.35779
C22orf42	lof_1e-03	2851059981	3.35779
C22orf42	lof_1e-02	2851059981	3.35779
C22orf42	missense&lof_1e-04	2851059981	3.35779
C22orf42	missense&lof_1e-03	2851059981	3.35779
C22orf42	missense&lof_1e-02	2851059981	3.35779
PPFIA3	lof_1e-04	2698568469	3.35406
PPFIA3	lof_1e-03	2698568469	3.35406
PPFIA3	lof_1e-02	2698568469	3.35406
SEC24A	missense&lof_1e-02	1013678817	3.33642
PTEN	missense&lof_1e-04	1761002903	3.33282
PTEN	missense&lof_1e-03	1761002903	3.33282
PTEN	missense&lof_1e-02	1761002903	3.33282
PAPSS1	lof_1e-04	796592249	3.33213
HERC1	lof_1e-04	2357826429	3.3319
HERC1	lof_1e-03	2357826429	3.3319
HERC1	lof_1e-02	2357826429	3.3319
HIVEP3	lof_1e-04	41510549	3.33002
HIVEP3	lof_1e-03	41510549	3.33002
HIVEP3	lof_1e-02	41510549	3.33002
ASB18	missense&lof_1e-03	485108818	3.32896
ASB18	missense&lof_1e-02	485108818	3.32896
AP3M2	missense&lof_1e-03	1432023426	3.31941
PIGN	lof_1e-04	2631326689	3.30526
PIGN	lof_1e-03	2631326689	3.30526
PIGN	lof_1e-02	2631326689	3.30526
SVIP	missense&lof_1e-03	1829586850	3.29557
SVIP	missense&lof_1e-02	1829586850	3.29557
TMC6	missense&lof_1e-03	2564314118	3.29202
RAB11FIP1	missense&lof_1e-02	1427731661	3.28416
TBC1D10C	lof_1e-03	1874168835	3.27187
TBC1D10C	lof_1e-02	1874168835	3.27187
CRYGA	lof_1e-04	457074681	3.27123
CRYGA	lof_1e-03	457074681	3.27123
CRYGA	lof_1e-02	457074681	3.27123
THSD7A	missense&lof_1e-04	1242213918	3.24892
CCDC30	missense&lof_1e-02	42482662	3.24562
ADGRB1	lof_1e-04	1532333069	3.24065
ADGRB1	lof_1e-03	1532333069	3.24065
ADGRB1	lof_1e-02	1532333069	3.24065
ADGRB1	missense&lof_1e-04	1532333069	3.24065
ADGRB1	missense&lof_1e-03	1532333069	3.24065
ADGRB1	missense&lof_1e-02	1532333069	3.24065
THSD7A	missense&lof_1e-03	1242213918	3.23884
ZNF311	lof_1e-03	1089255604	3.23571
ZNF311	lof_1e-02	1089255604	3.23571
ZNF311	missense&lof_1e-03	1089255604	3.23571
ZNF311	missense&lof_1e-02	1089255604	3.23571
DRD2	lof_1e-04	1920176269	3.23513
DRD2	lof_1e-03	1920176269	3.23513
DRD2	lof_1e-02	1920176269	3.23513
WDR17	lof_1e-03	865074431	3.22279
WDR17	lof_1e-02	865074431	3.22279
ANKRD42	lof_1e-03	1889962238	3.21638
ANKRD42	lof_1e-02	1889962238	3.21638
NEURL4	lof_1e-04	2493517205	3.20039
NEURL4	lof_1e-03	2493517205	3.20039
NEURL4	lof_1e-02	2493517205	3.20039
SPEF2	missense&lof_1e-02	914632201	3.19254
KIF5C	missense&lof_1e-04	397789487	3.18906
PDILT	lof_1e-04	2416500087	3.18867
PDILT	lof_1e-03	2416500087	3.18867
PDILT	lof_1e-02	2416500087	3.18867
ZNF219	missense&lof_1e-04	2209778929	3.18079
ZNF219	missense&lof_1e-03	2209778929	3.18079
ZNF219	missense&lof_1e-02	2209778929	3.18079
GADL1	lof_1e-04	521536456	3.17479
LGR5	lof_1e-04	2012585745	3.16253
LGR5	lof_1e-03	2012585745	3.16253
LGR5	lof_1e-02	2012585745	3.16253
SEC16A	lof_1e-04	1671365043	3.1554
SEC16A	lof_1e-03	1671365043	3.1554
SEC16A	lof_1e-02	1671365043	3.1554
HIF1A	missense&lof_1e-04	2250384188	3.15467
ADAM23	missense&lof_1e-03	455357730	3.15308
ADAM23	missense&lof_1e-02	455357730	3.15308
ELFN1	lof_1e-04	1232582716	3.14648
ELFN1	lof_1e-03	1232582716	3.14648
ELFN1	lof_1e-02	1232582716	3.14648
ELFN1	missense&lof_1e-04	1232582716	3.14648
ELFN1	missense&lof_1e-03	1232582716	3.14648
ELFN1	missense&lof_1e-02	1232582716	3.14648
KDM5B	lof_1e-04	202729043	3.14052
KDM5B	lof_1e-03	202729043	3.14052
KDM5B	lof_1e-02	202729043	3.14052
EPHX2	missense&lof_1e-03	1417369726	3.13395
ADH5	missense&lof_1e-02	788050547	3.13107
GBF1	lof_1e-04	1775397437	3.13087
GBF1	lof_1e-03	1775397437	3.13087
GBF1	lof_1e-02	1775397437	3.13087
GPR152	lof_1e-03	1874215176	3.12826
GPR152	lof_1e-02	1874215176	3.12826
PRAMEF12	missense&lof_1e-03	12774962	3.12747
PRAMEF12	missense&lof_1e-02	12774962	3.12747
SDF2L1	lof_1e-04	2840550252	3.12178
SDF2L1	lof_1e-03	2840550252	3.12178
SDF2L1	lof_1e-02	2840550252	3.12178
LMCD1	missense&lof_1e-02	499340904	3.11458
SV2C	lof_1e-04	955135421	3.11454
SV2C	lof_1e-03	955135421	3.11454
SV2C	lof_1e-02	955135421	3.11454
SVIP	lof_1e-03	1829586850	3.11314
SVIP	lof_1e-02	1829586850	3.11314
TTC16	missense&lof_1e-04	1662637364	3.10679
LGR6	missense&lof_1e-04	202225449	3.10456
ADHFE1	missense&lof_1e-04	1456301258	3.09678
FEZF2	missense&lof_1e-04	553178275	3.09639
FEZF2	missense&lof_1e-03	553178275	3.09639
FEZF2	missense&lof_1e-02	553178275	3.09639
NSUN2	missense&lof_1e-04	885603834	3.09168
CASQ2	missense&lof_1e-04	115701360	3.07806
STXBP5	lof_1e-04	1207465084	3.06106
STXBP5	lof_1e-03	1207465084	3.06106
STXBP5	lof_1e-02	1207465084	3.06106
TBC1D15	lof_1e-03	2013007140	3.05353
TBC1D15	lof_1e-02	2013007140	3.05353
LGR6	missense&lof_1e-03	202225449	3.04958
TMEM68	missense&lof_1e-02	1445612213	3.0409
ZNFX1	missense&lof_1e-04	2757249891	3.03898
PDE10A	lof_1e-04	1225593541	3.03459
PDE10A	lof_1e-03	1225593541	3.03459
PDE10A	lof_1e-02	1225593541	3.03459
TRPM8	missense&lof_1e-02	482840513	3.03307
NSUN2	missense&lof_1e-03	885603834	3.03112
NSUN2	missense&lof_1e-02	885603834	3.03112
PMP2	missense&lof_1e-02	1471313223	3.00884
IFT172	missense&lof_1e-02	276358316	2.99947
UTRN	missense&lof_1e-02	1204552379	2.99422
BRF2	missense&lof_1e-02	1427713217	2.98753
TTC7A	missense&lof_1e-02	295864230	2.98745
ANXA3	missense&lof_1e-02	767551100	2.98311
ATP1A4	missense&lof_1e-04	160152050	2.98171
FBP2	missense&lof_1e-02	1629480236	2.98152
IGF2BP1	missense&lof_1e-04	2535200087	2.97487
IGF2BP1	missense&lof_1e-03	2535200087	2.97487
IGF2BP1	missense&lof_1e-02	2535200087	2.97487
PAPPA	missense&lof_1e-02	1651075407	2.96744
TMEM214	missense&lof_1e-02	275947012	2.95579
ASTN1	lof_1e-04	176864345	2.95485
ASTN1	lof_1e-03	176864345	2.95485
ASTN1	lof_1e-02	176864345	2.95485
RNF216	lof_1e-04	1236460981	2.936
PRAMEF12	lof_1e-04	12774962	2.93583
PRAMEF12	lof_1e-03	12774962	2.93583
PRAMEF12	lof_1e-02	12774962	2.93583
SCD	missense&lof_1e-04	1773486713	2.9345
SCD	missense&lof_1e-03	1773486713	2.9345
SCD	missense&lof_1e-02	1773486713	2.9345
FZD3	missense&lof_1e-04	1418389407	2.93036
FZD3	missense&lof_1e-03	1418389407	2.93036
FZD3	missense&lof_1e-02	1418389407	2.93036
ZBTB25	missense&lof_1e-03	2253138021	2.92968
COQ8B	lof_1e-03	2690132696	2.92853
COQ8B	lof_1e-02	2690132696	2.92853
PAPSS1	lof_1e-03	796592249	2.92788
PAPSS1	lof_1e-02	796592249	2.92788
ARFGEF1	missense&lof_1e-04	1457067665	2.92684
SHISA3	missense&lof_1e-03	731375970	2.90328
SHISA3	missense&lof_1e-02	731375970	2.90328
CACNA1A	lof_1e-04	2662647913	2.90283
CACNA1A	lof_1e-03	2662647913	2.90283
CACNA1A	lof_1e-02	2662647913	2.90283
ENSG00000260537	lof_1e-04	2466438808	2.90039
ENSG00000260537	lof_1e-03	2466438808	2.90039
ENSG00000260537	lof_1e-02	2466438808	2.90039
ENSG00000260537	missense&lof_1e-04	2466438808	2.90039
ENSG00000260537	missense&lof_1e-03	2466438808	2.90039
ENSG00000260537	missense&lof_1e-02	2466438808	2.90039
CDK19	missense&lof_1e-04	1170875044	2.89695
CDK19	missense&lof_1e-03	1170875044	2.89695
CDK19	missense&lof_1e-02	1170875044	2.89695
STIP1	lof_1e-03	1870949629	2.89553
STIP1	lof_1e-02	1870949629	2.89553
LGI2	lof_1e-04	713981469	2.88986
LGI2	lof_1e-03	713981469	2.88986
LGI2	lof_1e-02	713981469	2.88986
CPQ	lof_1e-04	1486653615	2.88677
SF3B1	missense&lof_1e-04	446306243	2.86644
SF3B1	missense&lof_1e-03	446306243	2.86644
SF3B1	missense&lof_1e-02	446306243	2.86644
MITF	missense&lof_1e-02	560547726	2.86616
SLC4A2	lof_1e-04	1381900736	2.86517
SLC4A2	lof_1e-03	1381900736	2.86517
SLC4A2	lof_1e-02	1381900736	2.86517
ADAM23	missense&lof_1e-04	455357730	2.85955
TANK	missense&lof_1e-04	410075153	2.85784
MAPK8IP1	missense&lof_1e-04	1852649561	2.85529
DOCK9	missense&lof_1e-03	2173161758	2.85523
SLU7	missense&lof_1e-04	1039406987	2.85341
PPL	lof_1e-04	2401022888	2.85115
PPL	lof_1e-03	2401022888	2.85115
PPL	lof_1e-02	2401022888	2.85115
HERC3	missense&lof_1e-04	777630896	2.84617
HERC3	missense&lof_1e-03	777630896	2.84617
HERC3	missense&lof_1e-02	777630896	2.84617
CATSPERD	lof_1e-04	2655165456	2.83797
CATSPERD	missense&lof_1e-04	2655165456	2.83797
KIAA1958	missense&lof_1e-04	1647495429	2.83279
KIAA1958	missense&lof_1e-03	1647495429	2.83279
KIAA1958	missense&lof_1e-02	1647495429	2.83279
GUCY1B1	missense&lof_1e-03	844737700	2.83256
GUCY1B1	missense&lof_1e-02	844737700	2.83256
ENSG00000275778	lof_1e-04	1951992707	2.82408
ENSG00000275778	lof_1e-03	1951992707	2.82408
ENSG00000275778	lof_1e-02	1951992707	2.82408
ENSG00000275778	missense&lof_1e-04	1951992707	2.82408
ENSG00000275778	missense&lof_1e-03	1951992707	2.82408
ENSG00000275778	missense&lof_1e-02	1951992707	2.82408
ARFGEF1	missense&lof_1e-03	1457067665	2.82401
ARFGEF1	missense&lof_1e-02	1457067665	2.82401
CYP2B6	lof_1e-03	2690431969	2.82174
CYP2B6	lof_1e-02	2690431969	2.82174
PPP2R5B	missense&lof_1e-04	1871689463	2.81761
PPP2R5B	missense&lof_1e-03	1871689463	2.81761
PPP2R5B	missense&lof_1e-02	1871689463	2.81761
ENSG00000258842	lof_1e-04	2250758099	2.8168
ENSG00000258842	lof_1e-03	2250758099	2.8168
ENSG00000258842	lof_1e-02	2250758099	2.8168
ENSG00000258842	missense&lof_1e-04	2250758099	2.8168
ENSG00000258842	missense&lof_1e-03	2250758099	2.8168
ENSG00000258842	missense&lof_1e-02	2250758099	2.8168
ZKSCAN1	missense&lof_1e-04	1330861558	2.81635
ZKSCAN1	missense&lof_1e-03	1330861558	2.81635
ZKSCAN1	missense&lof_1e-02	1330861558	2.81635
CYP46A1	missense&lof_1e-04	2288372802	2.8156
CYP46A1	missense&lof_1e-03	2288372802	2.8156
CYP46A1	missense&lof_1e-02	2288372802	2.8156
RAB37	missense&lof_1e-03	2560938243	2.81497
RAB37	missense&lof_1e-02	2560938243	2.81497
MON2	lof_1e-04	2003612892	2.80941
MON2	lof_1e-03	2003612892	2.80941
MON2	lof_1e-02	2003612892	2.80941
ITGBL1	missense&lof_1e-03	2175817425	2.80816
ITGBL1	missense&lof_1e-02	2175817425	2.80816
MIB1	lof_1e-04	2591022425	2.80667
MIB1	lof_1e-03	2591022425	2.80667
MIB1	lof_1e-02	2591022425	2.80667
ARL3	missense&lof_1e-04	1775824316	2.80562
ARL3	missense&lof_1e-03	1775824316	2.80562
ARL3	missense&lof_1e-02	1775824316	2.80562
TRANK1	missense&lof_1e-04	527639156	2.80531
PAPPA	missense&lof_1e-03	1651075407	2.80281
DCLRE1C	missense&lof_1e-02	1688046898	2.79966
SIMC1	missense&lof_1e-03	1055293864	2.79016
SIMC1	missense&lof_1e-02	1055293864	2.79016
WDR47	missense&lof_1e-04	108971439	2.78746
CEP70	lof_1e-04	629306177	2.78552
CEP70	lof_1e-03	629306177	2.78552
CEP70	lof_1e-02	629306177	2.78552
TLL2	missense&lof_1e-04	1769506585	2.77412
ABCA2	lof_1e-04	1671929148	2.7705
ABCA2	lof_1e-03	1671929148	2.7705
ABCA2	lof_1e-02	1671929148	2.7705
FLNB	lof_1e-04	548816897	2.76936
FLNB	lof_1e-03	548816897	2.76936
FLNB	lof_1e-02	548816897	2.76936
MMADHC	missense&lof_1e-04	398483839	2.76167
KDM1B	lof_1e-04	1078420410	2.76062
KDM1B	lof_1e-03	1078420410	2.76062
KDM1B	lof_1e-02	1078420410	2.76062
KDM1B	missense&lof_1e-04	1078420410	2.76062
KDM1B	missense&lof_1e-03	1078420410	2.76062
KDM1B	missense&lof_1e-02	1078420410	2.76062
SLC7A11	missense&lof_1e-04	827157127	2.76042
TRANK1	missense&lof_1e-03	527639156	2.74582
TRANK1	missense&lof_1e-02	527639156	2.74582
PTPRZ1	lof_1e-04	1352711598	2.73932
PTPRZ1	lof_1e-03	1352711598	2.73932
PTPRZ1	lof_1e-02	1352711598	2.73932
AGBL4	missense&lof_1e-03	48587118	2.73923
AGBL4	missense&lof_1e-02	48587118	2.73923
PMF1	lof_1e-04	156213085	2.73852
PMF1	lof_1e-03	156213085	2.73852
PMF1	lof_1e-02	156213085	2.73852
PMF1	missense&lof_1e-04	156213085	2.73852
PMF1	missense&lof_1e-03	156213085	2.73852
PMF1	missense&lof_1e-02	156213085	2.73852
MAMDC2	missense&lof_1e-02	1605029626	2.73523
ITIH3	missense&lof_1e-03	543602934	2.73499
ITIH3	missense&lof_1e-02	543602934	2.73499
SELE	lof_1e-04	169727905	2.73402
SELE	lof_1e-03	169727905	2.73402
SELE	lof_1e-02	169727905	2.73402
TBC1D7	missense&lof_1e-04	1073555402	2.733
KREMEN1	missense&lof_1e-03	2848002188	2.7326
KREMEN1	missense&lof_1e-02	2848002188	2.7326
CCDC124	missense&lof_1e-03	2667377029	2.72598
CCDC124	missense&lof_1e-02	2667377029	2.72598
SORL1	missense&lof_1e-04	1928216048	2.72543
WDR17	lof_1e-04	865074431	2.72261
MARCHF5	lof_1e-04	1765449749	2.72233
MARCHF5	lof_1e-03	1765449749	2.72233
MARCHF5	lof_1e-02	1765449749	2.72233
MARCHF5	missense&lof_1e-04	1765449749	2.72233
MARCHF5	missense&lof_1e-03	1765449749	2.72233
MARCHF5	missense&lof_1e-02	1765449749	2.72233
AGAP6	lof_1e-04	1723130196	2.72204
AGAP6	lof_1e-03	1723130196	2.72204
AGAP6	lof_1e-02	1723130196	2.72204
AGAP6	missense&lof_1e-04	1723130196	2.72204
AGAP6	missense&lof_1e-03	1723130196	2.72204
AGAP6	missense&lof_1e-02	1723130196	2.72204
PIP4P2	missense&lof_1e-04	1480864421	2.7215
PIP4P2	missense&lof_1e-03	1480864421	2.7215
PIP4P2	missense&lof_1e-02	1480864421	2.7215
MANEAL	missense&lof_1e-04	37794183	2.72073
ENSG00000262223	lof_1e-03	2567580852	2.71901
ENSG00000262223	lof_1e-02	2567580852	2.71901
ENSG00000262223	missense&lof_1e-03	2567580852	2.71901
ENSG00000262223	missense&lof_1e-02	2567580852	2.71901
SORD	lof_1e-04	2339278285	2.71676
SORD	lof_1e-03	2339278285	2.71676
CACNA1A	missense&lof_1e-04	2662647913	2.71488
CACNA1A	missense&lof_1e-03	2662647913	2.71488
CACNA1A	missense&lof_1e-02	2662647913	2.71488
ENSG00000284024	lof_1e-04	1687980958	2.7122
ENSG00000284024	lof_1e-03	1687980958	2.7122
ENSG00000284024	lof_1e-02	1687980958	2.7122
ENSG00000284024	missense&lof_1e-04	1687980958	2.7122
ENSG00000284024	missense&lof_1e-03	1687980958	2.7122
ENSG00000284024	missense&lof_1e-02	1687980958	2.7122
SLC7A11	missense&lof_1e-03	827157127	2.70936
HERC4	lof_1e-04	1741061415	2.70678
HERC4	lof_1e-03	1741061415	2.70678
HERC4	lof_1e-02	1741061415	2.70678
IFNA10	lof_1e-04	1556127879	2.70676
ANK3	lof_1e-04	1733182522	2.70542
ANK3	lof_1e-03	1733182522	2.70542
ANK3	lof_1e-02	1733182522	2.70542
UPB1	lof_1e-03	2843403364	2.70508
BCAS1	missense&lof_1e-04	2761955949	2.70108
PAPSS1	missense&lof_1e-04	796592249	2.69974
NENF	lof_1e-03	212442619	2.69192
NENF	lof_1e-02	212442619	2.69192
OTUB1	missense&lof_1e-04	1870750193	2.68538
OTUB1	missense&lof_1e-03	1870750193	2.68538
OTUB1	missense&lof_1e-02	1870750193	2.68538
TMEM131	missense&lof_1e-04	346670984	2.68286
YIPF5	missense&lof_1e-04	1023164126	2.6798
CSNK1A1	lof_1e-02	1028509114	2.67573
CSNK1A1	missense&lof_1e-02	1028509114	2.67573
NSMCE3	lof_1e-04	2323486010	2.66981
NSMCE3	lof_1e-03	2323486010	2.66981
NSMCE3	lof_1e-02	2323486010	2.66981
OR52H1	missense&lof_1e-04	1812308357	2.66616
KIF9	missense&lof_1e-03	538044582	2.66422
ITIH3	missense&lof_1e-04	543602934	2.66132
TRPM4	missense&lof_1e-02	2698606783	2.65659
FSTL4	lof_1e-04	1012202884	2.65482
FSTL4	lof_1e-03	1012202884	2.65482
FSTL4	lof_1e-02	1012202884	2.65482
CSRNP2	missense&lof_1e-04	1992209434	2.65444
PPL	missense&lof_1e-04	2401022888	2.65232
PC	missense&lof_1e-03	1873612810	2.65104
PC	missense&lof_1e-02	1873612810	2.65104
ENSG00000211683	lof_1e-04	2842539890	2.64993
ENSG00000211683	lof_1e-03	2842539890	2.64993
ENSG00000211683	lof_1e-02	2842539890	2.64993
ENSG00000211683	missense&lof_1e-04	2842539890	2.64993
ENSG00000211683	missense&lof_1e-03	2842539890	2.64993
ENSG00000211683	missense&lof_1e-02	2842539890	2.64993
NOX4	missense&lof_1e-04	1896099620	2.64973
FBXO45	missense&lof_1e-04	687377317	2.64445
FBXO45	missense&lof_1e-03	687377317	2.64445
FBXO45	missense&lof_1e-02	687377317	2.64445
CFHR4	lof_1e-04	196902563	2.63244
CFHR4	lof_1e-03	196902563	2.63244
CFHR4	lof_1e-02	196902563	2.63244
CFHR4	missense&lof_1e-04	196902563	2.63244
CFHR4	missense&lof_1e-03	196902563	2.63244
CFHR4	missense&lof_1e-02	196902563	2.63244
CELF4	missense&lof_1e-03	2606534597	2.63224
CELF4	missense&lof_1e-02	2606534597	2.63224
HAGHL	missense&lof_1e-04	2396867003	2.63033
HAGHL	missense&lof_1e-03	2396867003	2.63033
HAGHL	missense&lof_1e-02	2396867003	2.63033
GPR52	lof_1e-04	174448344	2.62979
GPR52	lof_1e-03	174448344	2.62979
GPR52	lof_1e-02	174448344	2.62979
PSMF1	lof_1e-04	2709129761	2.62819
PSMF1	lof_1e-03	2709129761	2.62819
PSMF1	lof_1e-02	2709129761	2.62819
SLC25A38	lof_1e-04	530191854	2.62579
PAPSS1	missense&lof_1e-03	796592249	2.62557
COG1	missense&lof_1e-02	2559394041	2.62475
SLC4A1	missense&lof_1e-02	2530452128	2.62213
DIP2B	missense&lof_1e-04	1991650829	2.61581
PREB	missense&lof_1e-04	276045534	2.61119
OR52H1	lof_1e-04	1812308357	2.61044
GDI2	missense&lof_1e-03	1678904469	2.60849
GDI2	missense&lof_1e-02	1678904469	2.60849
DOCK9	missense&lof_1e-04	2173161758	2.60802
PITPNM1	missense&lof_1e-02	1874255746	2.60165
ENSG00000254692	lof_1e-04	2212877818	2.60048
ENSG00000254692	missense&lof_1e-04	2212877818	2.60048
CARD14	missense&lof_1e-03	2566382520	2.59455
CARD14	missense&lof_1e-02	2566382520	2.59455
ARNT	missense&lof_1e-04	150812052	2.59414
PMM2	missense&lof_1e-02	2404937427	2.5933
ARFGEF1	lof_1e-04	1457067665	2.59325
UNC5CL	missense&lof_1e-03	1101288984	2.5899
FSHB	lof_1e-04	1836995611	2.5886
FSHB	lof_1e-03	1836995611	2.5886
FSHB	lof_1e-02	1836995611	2.5886
SSRP1	missense&lof_1e-04	1864090144	2.58851
ACR	missense&lof_1e-04	2869646223	2.58727
ACR	missense&lof_1e-03	2869646223	2.58727
ACR	missense&lof_1e-02	2869646223	2.58727
ID3	missense&lof_1e-04	23558933	2.58691
ID3	missense&lof_1e-03	23558933	2.58691
PPT2	missense&lof_1e-04	1092414130	2.58437
PPT2	missense&lof_1e-03	1092414130	2.58437
PPT2	missense&lof_1e-02	1092414130	2.58437
FAM21FP	lof_1e-04	1718853590	2.58317
FAM21FP	lof_1e-03	1718853590	2.58317
FAM21FP	lof_1e-02	1718853590	2.58317
FAM21FP	missense&lof_1e-04	1718853590	2.58317
FAM21FP	missense&lof_1e-03	1718853590	2.58317
FAM21FP	missense&lof_1e-02	1718853590	2.58317
RRP8	missense&lof_1e-02	1813364200	2.5806
KRTCAP3	lof_1e-04	276356289	2.58017
KRTCAP3	lof_1e-03	276356289	2.58017
MYL6	missense&lof_1e-02	1997304114	2.5776
SAMM50	lof_1e-04	2862880150	2.57509
SAMM50	lof_1e-03	2862880150	2.57509
SAMM50	lof_1e-02	2862880150	2.57509
MSI2	missense&lof_1e-04	2543457775	2.57459
MSI2	missense&lof_1e-03	2543457775	2.57459
MSI2	missense&lof_1e-02	2543457775	2.57459
HGF	missense&lof_1e-03	1312540684	2.57354
HGF	missense&lof_1e-02	1312540684	2.57354
ASH1L	lof_1e-04	155337668	2.57206
NDUFB5	lof_1e-04	670412945	2.56895
NDUFB5	lof_1e-03	670412945	2.56895
NDUFB5	lof_1e-02	670412945	2.56895
LY6G6F-LY6G6D	lof_1e-04	1091967461	2.56875
LY6G6F-LY6G6D	missense&lof_1e-04	1091967461	2.56875
CATSPER4	lof_1e-04	26191302	2.56791
TRIOBP	lof_1e-03	2856618390	2.56738
TRIOBP	lof_1e-02	2856618390	2.56738
TRIOBP	missense&lof_1e-03	2856618390	2.56738
TRIOBP	missense&lof_1e-02	2856618390	2.56738
OR4D9	lof_1e-03	1866278688	2.56688
OR4D9	lof_1e-02	1866278688	2.56688
OR4D9	missense&lof_1e-03	1866278688	2.56688
OR4D9	missense&lof_1e-02	1866278688	2.56688
ZFHX2	missense&lof_1e-04	2212210372	2.56606
OR2T2	lof_1e-04	248452798	2.56535
CHD3	missense&lof_1e-04	2494089987	2.56404
SPNS1	missense&lof_1e-04	2425114291	2.56346
KRTAP27-1	lof_1e-04	2802608062	2.56205
KRTAP27-1	lof_1e-03	2802608062	2.56205
KRTAP27-1	missense&lof_1e-04	2802608062	2.56205
KRTAP27-1	missense&lof_1e-03	2802608062	2.56205
ODF3	missense&lof_1e-04	1806961047	2.55916
RPS6KA2	missense&lof_1e-03	1226673369	2.55518
RPS6KA2	missense&lof_1e-02	1226673369	2.55518
MAPK8IP1	missense&lof_1e-03	1852649561	2.55438
MAPK8IP1	missense&lof_1e-02	1852649561	2.55438
PLPPR3	missense&lof_1e-04	2650253294	2.55378
PRELID3B	lof_1e-04	2767046062	2.55308
PRELID3B	lof_1e-03	2767046062	2.55308
PRELID3B	lof_1e-02	2767046062	2.55308
HAUS5	missense&lof_1e-04	2685054477	2.55237
GLRA1	missense&lof_1e-04	1030826368	2.55156
METTL9	missense&lof_1e-04	2417736751	2.55128
METTL9	missense&lof_1e-03	2417736751	2.55128
METTL9	missense&lof_1e-02	2417736751	2.55128
MAP3K12	missense&lof_1e-03	1994626889	2.5508
MAP3K12	missense&lof_1e-02	1994626889	2.5508
PCNX1	lof_1e-04	2259596260	2.54902
PCNX1	lof_1e-03	2259596260	2.54902
PCNX1	lof_1e-02	2259596260	2.54902
ALPL	missense&lof_1e-04	21561127	2.5434
INPP5F	lof_1e-04	1792930475	2.54172
INPP5F	lof_1e-03	1792930475	2.54172
INPP5F	lof_1e-02	1792930475	2.54172
GFRAL	lof_1e-02	1115594423	2.54152
MYO1G	lof_1e-04	1275802212	2.53759
MYO1G	lof_1e-03	1275802212	2.53759
MYO1G	lof_1e-02	1275802212	2.53759
TSPAN16	lof_1e-04	2660738733	2.5372
TSPAN16	lof_1e-03	2660738733	2.5372
TSPAN16	lof_1e-02	2660738733	2.5372
TSPAN16	missense&lof_1e-04	2660738733	2.5372
TSPAN16	missense&lof_1e-03	2660738733	2.5372
TSPAN16	missense&lof_1e-02	2660738733	2.5372
SFPQ	lof_1e-04	35178663	2.53381
SFPQ	lof_1e-03	35178663	2.53381
SFPQ	lof_1e-02	35178663	2.53381
SFPQ	missense&lof_1e-04	35178663	2.53381
SFPQ	missense&lof_1e-03	35178663	2.53381
SFPQ	missense&lof_1e-02	35178663	2.53381
UNC5CL	lof_1e-03	1101288984	2.53281
UNC5CL	lof_1e-02	1101288984	2.53281
TMEM115	missense&lof_1e-04	541163471	2.53173
TMEM115	missense&lof_1e-03	541163471	2.53173
TMEM115	missense&lof_1e-02	541163471	2.53173
PFN3	lof_1e-04	1056403834	2.53066
PFN3	lof_1e-03	1056403834	2.53066
PFN3	lof_1e-02	1056403834	2.53066
KCTD21	missense&lof_1e-04	1884937507	2.52694
KCTD21	missense&lof_1e-03	1884937507	2.52694
KCTD21	missense&lof_1e-02	1884937507	2.52694
CRMP1	missense&lof_1e-04	694799748	2.52503
CRMP1	missense&lof_1e-03	694799748	2.52503
CRMP1	missense&lof_1e-02	694799748	2.52503
DIP2B	missense&lof_1e-03	1991650829	2.52407
DIP2B	missense&lof_1e-02	1991650829	2.52407
PPP1R1A	lof_1e-04	1995726017	2.52293
PPP1R1A	lof_1e-03	1995726017	2.52293
PPP1R1A	lof_1e-02	1995726017	2.52293
PPP1R1A	missense&lof_1e-04	1995726017	2.52293
PPP1R1A	missense&lof_1e-03	1995726017	2.52293
PPP1R1A	missense&lof_1e-02	1995726017	2.52293
TMTC3	lof_1e-04	2029294037	2.51786
TMTC3	lof_1e-03	2029294037	2.51786
TMTC3	lof_1e-02	2029294037	2.51786
PTPN12	lof_1e-04	1308376202	2.51668
PTPN12	lof_1e-03	1308376202	2.51668
FAM131A	missense&lof_1e-03	675145819	2.51553
FAM131A	missense&lof_1e-02	675145819	2.51553
ZFHX2	missense&lof_1e-03	2212210372	2.51551
ZFHX2	missense&lof_1e-02	2212210372	2.51551
OR6C75	lof_1e-03	1996510840	2.51439
OR6C75	lof_1e-02	1996510840	2.51439
CASR	missense&lof_1e-04	613062362	2.51424
CASR	missense&lof_1e-03	613062362	2.51424
CASR	missense&lof_1e-02	613062362	2.51424
RBM42	missense&lof_1e-03	2685070194	2.51296
RBM42	missense&lof_1e-02	2685070194	2.51296
STXBP5L	lof_1e-04	611853656	2.51185
STXBP5L	lof_1e-03	611853656	2.51185
STXBP5L	lof_1e-02	611853656	2.51185
AKAIN1	lof_1e-04	2574426360	2.51179
AKAIN1	lof_1e-03	2574426360	2.51179
AKAIN1	lof_1e-02	2574426360	2.51179
AKAIN1	missense&lof_1e-04	2574426360	2.51179
AKAIN1	missense&lof_1e-03	2574426360	2.51179
AKAIN1	missense&lof_1e-02	2574426360	2.51179
HGF	missense&lof_1e-04	1312540684	2.50696
C2CD6	lof_1e-03	450401507	2.50278
KIF18A	lof_1e-04	1834787512	2.50263
KIF18A	lof_1e-03	1834787512	2.50263
KIF18A	lof_1e-02	1834787512	2.50263
ZFPL1	missense&lof_1e-04	1871850184	2.50133
TNFRSF19	missense&lof_1e-04	2097954778	2.50122
SLITRK3	missense&lof_1e-04	655996100	2.5006
ZNF462	missense&lof_1e-04	1641844815	2.49944
BCAN	missense&lof_1e-02	156647133	2.4982
FAM131A	lof_1e-03	675145819	2.49731
FAM131A	lof_1e-02	675145819	2.49731
RAB37	missense&lof_1e-04	2560938243	2.49461
SLC10A2	missense&lof_1e-04	2177410717	2.4915
CHL1	lof_1e-04	491134086	2.49056
CHL1	lof_1e-03	491134086	2.49056
CHL1	lof_1e-02	491134086	2.49056
SF3B3	lof_1e-04	2466690172	2.48914
SF3B3	lof_1e-03	2466690172	2.48914
SF3B3	lof_1e-02	2466690172	2.48914
GADL1	lof_1e-03	521536456	2.48791
GADL1	lof_1e-02	521536456	2.48791
AKAP9	missense&lof_1e-04	1322811865	2.48658
AKAP9	missense&lof_1e-03	1322811865	2.48658
AKAP9	missense&lof_1e-02	1322811865	2.48658
LDB2	missense&lof_1e-03	705480599	2.48588
LDB2	missense&lof_1e-02	705480599	2.48588
UBN1	missense&lof_1e-03	2400992582	2.48588
UBN1	missense&lof_1e-02	2400992582	2.48588
PPP3CB	missense&lof_1e-04	1746576772	2.48392
PPP3CB	missense&lof_1e-03	1746576772	2.48392
PPP3CB	missense&lof_1e-02	1746576772	2.48392
ANHX	lof_1e-03	2074364549	2.48153
ANHX	lof_1e-02	2074364549	2.48153
ANHX	missense&lof_1e-03	2074364549	2.48153
ANHX	missense&lof_1e-02	2074364549	2.48153
TMEM181	missense&lof_1e-02	1218797330	2.47864
CNPPD1	lof_1e-04	468086936	2.47444
CNPPD1	lof_1e-03	468086936	2.47444
CNPPD1	lof_1e-02	468086936	2.47444
SLC10A2	missense&lof_1e-03	2177410717	2.47392
C4orf54	lof_1e-02	788628577	2.47212
C4orf54	missense&lof_1e-02	788628577	2.47212
ADH5	lof_1e-03	788050547	2.47099
ADH5	lof_1e-02	788050547	2.47099
PLXNA2	missense&lof_1e-04	208027293	2.46986
SPNS1	missense&lof_1e-03	2425114291	2.46985
METRN	lof_1e-02	2396855134	2.46267
DYNC1I2	lof_1e-04	420606691	2.46039
DYNC1I2	lof_1e-03	420606691	2.46039
DYNC1I2	lof_1e-02	420606691	2.46039
METRN	missense&lof_1e-02	2396855134	2.45928
AATK	missense&lof_1e-03	2567320368	2.45853
AKAP9	lof_1e-04	1322811865	2.45757
AKAP9	lof_1e-03	1322811865	2.45757
AKAP9	lof_1e-02	1322811865	2.45757
CYP24A1	missense&lof_1e-02	2762168159	2.45608
CUL1	lof_1e-04	1379568222	2.45507
CUL1	lof_1e-03	1379568222	2.45507
CUL1	lof_1e-02	1379568222	2.45507
SLC15A2	missense&lof_1e-04	612702677	2.45389
MON2	missense&lof_1e-03	2003612892	2.45378
MON2	missense&lof_1e-02	2003612892	2.45378
TBC1D7	missense&lof_1e-03	1073555402	2.4507
CYP4A22	missense&lof_1e-03	47137654	2.45037
CYP4A22	missense&lof_1e-02	47137654	2.45037
NRG1	missense&lof_1e-02	1421508159	2.44925
UPK3A	missense&lof_1e-03	2864192943	2.44893
UPK3A	missense&lof_1e-02	2864192943	2.44893
NPFFR1	lof_1e-04	1743393409	2.44699
IK	missense&lof_1e-04	1019655798	2.4441
NELFA	lof_1e-04	690961267	2.43818
NELFA	lof_1e-03	690961267	2.43818
NELFA	lof_1e-02	690961267	2.43818
TRIM7	lof_1e-03	1060198837	2.4346
TRIM7	lof_1e-02	1060198837	2.4346
GFRAL	missense&lof_1e-02	1115594423	2.43191
AP3M2	missense&lof_1e-02	1432023426	2.43099
CCT2	missense&lof_1e-03	2010731185	2.42928
CCT2	missense&lof_1e-02	2010731185	2.42928
STK39	lof_1e-04	416869372	2.42866
STK39	lof_1e-03	416869372	2.42866
STK39	lof_1e-02	416869372	2.42866
CACNA1B	missense&lof_1e-04	1672799437	2.42596
HSPA12A	missense&lof_1e-04	1789813243	2.42476
EPHX2	lof_1e-03	1417369726	2.42078
EPHX2	lof_1e-02	1417369726	2.42078
GCHFR	missense&lof_1e-04	2334981423	2.41907
LGALS8	lof_1e-03	236537544	2.4189
LGALS8	lof_1e-02	236537544	2.4189
TLL2	missense&lof_1e-03	1769506585	2.41696
MAP6	missense&lof_1e-04	1882350802	2.4132
MEX3B	missense&lof_1e-04	2376260401	2.41283
SUPT7L	lof_1e-03	276567389	2.41042
SUPT7L	lof_1e-02	276567389	2.41042
DDX28	lof_1e-04	2464161084	2.41041
DDX28	lof_1e-03	2464161084	2.41041
DDX28	lof_1e-02	2464161084	2.41041
THAP4	lof_1e-04	490498487	2.4102
THAP4	lof_1e-03	490498487	2.4102
THAP4	lof_1e-02	490498487	2.4102
OR8H1	missense&lof_1e-03	1863053895	2.40947
OR8H1	missense&lof_1e-02	1863053895	2.40947
MMS19	missense&lof_1e-04	1770597149	2.40897
ZZEF1	missense&lof_1e-02	2490207942	2.40773
UPK3A	lof_1e-03	2864192943	2.4061
UPK3A	lof_1e-02	2864192943	2.4061
FGF8	missense&lof_1e-04	1774908784	2.40557
FGF8	missense&lof_1e-03	1774908784	2.40557
FGF8	missense&lof_1e-02	1774908784	2.40557
ULK2	lof_1e-04	2505978632	2.40434
ULK2	lof_1e-03	2505978632	2.40434
ULK2	lof_1e-02	2505978632	2.40434
MANEAL	missense&lof_1e-03	37794183	2.40246
MANEAL	missense&lof_1e-02	37794183	2.40246
NENF	missense&lof_1e-03	212442619	2.4018
NENF	missense&lof_1e-02	212442619	2.4018
CCDC92	missense&lof_1e-03	2065069952	2.40107
CCDC92	missense&lof_1e-02	2065069952	2.40107
NLRX1	missense&lof_1e-02	1925937202	2.40036
CPA6	missense&lof_1e-02	1457291273	2.39808
PRPF6	missense&lof_1e-04	2772005976	2.39801
PRPF6	missense&lof_1e-03	2772005976	2.39801
PRPF6	missense&lof_1e-02	2772005976	2.39801
SSRP1	missense&lof_1e-03	1864090144	2.39711
SSRP1	missense&lof_1e-02	1864090144	2.39711
POLR3G	missense&lof_1e-03	969489249	2.39616
POLR3G	missense&lof_1e-02	969489249	2.39616
TOMM70	missense&lof_1e-02	591173715	2.3952
SLC39A8	missense&lof_1e-04	791241053	2.39321
RIPK3	missense&lof_1e-04	2213024578	2.39212
TGFB2	missense&lof_1e-02	218346696	2.39086
GRM5	lof_1e-04	1895272347	2.38822
GRM5	lof_1e-03	1895272347	2.38822
GRM5	lof_1e-02	1895272347	2.38822
FYN	missense&lof_1e-04	1171922306	2.38765
SH2D5	missense&lof_1e-04	20721905	2.38395
SLC37A2	lof_1e-04	1931827141	2.38246
TRANK1	lof_1e-04	527639156	2.38202
FAM129A	missense&lof_1e-04	184798119	2.38126
GZMM	lof_1e-02	2649989557	2.3784
GZMM	missense&lof_1e-02	2649989557	2.3784
ARSJ	missense&lof_1e-04	802880340	2.37753
ARSJ	missense&lof_1e-03	802880340	2.37753
VAT1L	missense&lof_1e-04	2473956482	2.37727
FRY	lof_1e-04	2106443381	2.37663
FRY	lof_1e-03	2106443381	2.37663
FRY	lof_1e-02	2106443381	2.37663
TRAK2	missense&lof_1e-03	450294500	2.37653
TRAK2	missense&lof_1e-02	450294500	2.37653
FBXW2	lof_1e-03	1655685836	2.373
FBXW2	lof_1e-02	1655685836	2.373
ENO4	missense&lof_1e-04	1789988096	2.36953
OR2T2	lof_1e-03	248452798	2.36637
OR2T2	lof_1e-02	248452798	2.36637
ASAH2	lof_1e-04	1723342116	2.36457
UBE2V1	lof_1e-04	2758093855	2.36436
UBE2V1	lof_1e-03	2758093855	2.36436
UBE2V1	lof_1e-02	2758093855	2.36436
UBE2V1	missense&lof_1e-04	2758093855	2.36436
UBE2V1	missense&lof_1e-03	2758093855	2.36436
UBE2V1	missense&lof_1e-02	2758093855	2.36436
CARD14	missense&lof_1e-04	2566382520	2.3629
ID3	missense&lof_1e-02	23558933	2.35792
PLEKHG3	missense&lof_1e-03	2253416317	2.35718
PLEKHG3	missense&lof_1e-02	2253416317	2.35718
SARS2	lof_1e-03	2688356442	2.35587
SARS2	lof_1e-02	2688356442	2.35587
SARS2	missense&lof_1e-03	2688356442	2.35587
SARS2	missense&lof_1e-02	2688356442	2.35587
GBP3	missense&lof_1e-04	89007807	2.35531
TRANK1	lof_1e-03	527639156	2.35261
TRANK1	lof_1e-02	527639156	2.35261
CCDC74A	lof_1e-04	380441835	2.35228
CCDC74A	missense&lof_1e-04	380441835	2.35228
GRIK3	missense&lof_1e-04	36801901	2.35038
MEOX2	missense&lof_1e-04	1246450484	2.34987
SDF2L1	missense&lof_1e-04	2840550252	2.34897
APH1B	lof_1e-03	2357494842	2.34872
APH1B	lof_1e-02	2357494842	2.34872
FAM162B	missense&lof_1e-04	1177013188	2.34705
FAM162B	missense&lof_1e-03	1177013188	2.34705
FAM162B	missense&lof_1e-02	1177013188	2.34705
KRI1	lof_1e-03	2659994561	2.3469
KRI1	lof_1e-02	2659994561	2.3469
KRI1	missense&lof_1e-03	2659994561	2.3469
KRI1	missense&lof_1e-02	2659994561	2.3469
WDR48	missense&lof_1e-02	529860172	2.34572
C2CD6	missense&lof_1e-03	450401507	2.34501
XKR6	lof_1e-04	1400766886	2.34481
XKR6	lof_1e-03	1400766886	2.34481
XKR6	lof_1e-02	1400766886	2.34481
PRR14	missense&lof_1e-04	2426791405	2.34425
PRR14	missense&lof_1e-03	2426791405	2.34425
PRR14	missense&lof_1e-02	2426791405	2.34425
CATSPER4	missense&lof_1e-04	26191302	2.34245
KIF21B	lof_1e-04	200973558	2.34233
KIF21B	lof_1e-03	200973558	2.34233
KIF21B	lof_1e-02	200973558	2.34233
ANKDD1B	lof_1e-04	954615319	2.33961
ANKDD1B	missense&lof_1e-04	954615319	2.33961
PLK2	lof_1e-04	937458369	2.33868
PLK2	lof_1e-03	937458369	2.33868
PLK2	lof_1e-02	937458369	2.33868
PPFIA3	missense&lof_1e-04	2698568469	2.33806
PPFIA3	missense&lof_1e-03	2698568469	2.33806
PPFIA3	missense&lof_1e-02	2698568469	2.33806
KALRN	lof_1e-02	615043001	2.33725
RIPK2	missense&lof_1e-03	1479626787	2.3361
RIPK2	missense&lof_1e-02	1479626787	2.3361
GCGR	lof_1e-04	2568010015	2.33091
GCGR	lof_1e-03	2568010015	2.33091
GCGR	lof_1e-02	2568010015	2.33091
GCGR	missense&lof_1e-04	2568010015	2.33091
GCGR	missense&lof_1e-03	2568010015	2.33091
GCGR	missense&lof_1e-02	2568010015	2.33091
C8orf74	lof_1e-02	1400541413	2.33032
THEMIS	lof_1e-04	1188073591	2.3293
NOS1	missense&lof_1e-04	2058360989	2.32776
CYSLTR2	missense&lof_1e-04	2123071635	2.32761
CYSLTR2	missense&lof_1e-03	2123071635	2.32761
CYSLTR2	missense&lof_1e-02	2123071635	2.32761
TMEM131	missense&lof_1e-03	346670984	2.32718
TMEM131	missense&lof_1e-02	346670984	2.32718
SYTL2	missense&lof_1e-02	1892458986	2.32619
FKBP6	missense&lof_1e-04	1304166540	2.32478
FKBP6	missense&lof_1e-03	1304166540	2.32478
FKBP6	missense&lof_1e-02	1304166540	2.32478
SYCP1	lof_1e-03	114855436	2.32447
SYCP1	lof_1e-02	114855436	2.32447
PTN	lof_1e-03	1368066140	2.32296
TLDC2	lof_1e-02	2744887183	2.32286
CLCF1	missense&lof_1e-04	1874128862	2.32184
CLCF1	missense&lof_1e-03	1874128862	2.32184
CLCF1	missense&lof_1e-02	1874128862	2.32184
C8orf74	missense&lof_1e-02	1400541413	2.32073
MIB1	missense&lof_1e-04	2591022425	2.31915
MIB1	missense&lof_1e-03	2591022425	2.31915
MIB1	missense&lof_1e-02	2591022425	2.31915
TTC7A	missense&lof_1e-04	295864230	2.3182
VAV2	missense&lof_1e-04	1668685303	2.31718
NCDN	lof_1e-04	35558195	2.31709
NCDN	lof_1e-03	35558195	2.31709
CHMP2B	lof_1e-04	578035651	2.31683
CHMP2B	lof_1e-03	578035651	2.31683
CHMP2B	lof_1e-02	578035651	2.31683
ENSG00000285165	lof_1e-04	1281237993	2.31554
ENSG00000285165	lof_1e-03	1281237993	2.31554
ENSG00000285165	lof_1e-02	1281237993	2.31554
ENSG00000285165	missense&lof_1e-04	1281237993	2.31554
ENSG00000285165	missense&lof_1e-03	1281237993	2.31554
ENSG00000285165	missense&lof_1e-02	1281237993	2.31554
CEP76	lof_1e-04	2581954165	2.31267
CEP76	lof_1e-03	2581954165	2.31267
CEP76	lof_1e-02	2581954165	2.31267
ZACN	missense&lof_1e-04	2562280248	2.31211
DLX2	missense&lof_1e-04	421014473	2.31098
PLAU	lof_1e-03	1747050377	2.31003
PLAU	lof_1e-02	1747050377	2.31003
ARNT	missense&lof_1e-03	150812052	2.30945
ARNT	missense&lof_1e-02	150812052	2.30945
PYGM	lof_1e-04	1871510436	2.30833
PYGM	lof_1e-03	1871510436	2.30833
SLC38A4	missense&lof_1e-04	1987914071	2.30781
SLC38A4	missense&lof_1e-03	1987914071	2.30781
SLC38A4	missense&lof_1e-02	1987914071	2.30781
SLC49A4	lof_1e-04	613614997	2.30663
SLC49A4	lof_1e-03	613614997	2.30663
SLC49A4	lof_1e-02	613614997	2.30663
SLC49A4	missense&lof_1e-04	613614997	2.30663
SLC49A4	missense&lof_1e-03	613614997	2.30663
SLC49A4	missense&lof_1e-02	613614997	2.30663
CNOT11	missense&lof_1e-03	350166830	2.30415
CNOT11	missense&lof_1e-02	350166830	2.30415
KRTCAP3	missense&lof_1e-04	276356289	2.30016
MEX3D	missense&lof_1e-04	2650995957	2.29992
GPR152	missense&lof_1e-03	1874215176	2.29893
GPR152	missense&lof_1e-02	1874215176	2.29893
AGBL4	missense&lof_1e-04	48587118	2.29871
CHMP2B	missense&lof_1e-04	578035651	2.29869
CAV2	lof_1e-04	1347337935	2.29583
CAV2	lof_1e-03	1347337935	2.29583
CAV2	lof_1e-02	1347337935	2.29583
TRAK2	lof_1e-04	450294500	2.29345
USP43	lof_1e-03	2495846719	2.29203
USP43	lof_1e-02	2495846719	2.29203
COG1	missense&lof_1e-03	2559394041	2.29142
EEF2	missense&lof_1e-04	2653417283	2.29085
EEF2	missense&lof_1e-03	2653417283	2.29085
EEF2	missense&lof_1e-02	2653417283	2.29085
ZNF519	lof_1e-04	2583385998	2.29005
ZNF519	missense&lof_1e-04	2583385998	2.29005
CRHBP	lof_1e-04	955957351	2.28887
CRHBP	lof_1e-03	955957351	2.28887
CRHBP	lof_1e-02	955957351	2.28887
PIK3IP1	lof_1e-04	2850190999	2.28868
PIK3IP1	lof_1e-03	2850190999	2.28868
PIK3IP1	lof_1e-02	2850190999	2.28868
TET2	missense&lof_1e-04	794211812	2.28722
TET2	missense&lof_1e-03	794211812	2.28722
TET2	missense&lof_1e-02	794211812	2.28722
LRRC52	missense&lof_1e-02	165544432	2.28658
GBF1	missense&lof_1e-04	1775397437	2.28375
SLC4A2	missense&lof_1e-04	1381900736	2.28253
UBR4	missense&lof_1e-03	19074837	2.2823
ZNF462	lof_1e-04	1641844815	2.28165
ZNF462	lof_1e-03	1641844815	2.28165
ZNF462	lof_1e-02	1641844815	2.28165
GLRB	missense&lof_1e-04	846055957	2.27994
GLRB	missense&lof_1e-03	846055957	2.27994
GLRB	missense&lof_1e-02	846055957	2.27994
HEXA	missense&lof_1e-02	2366562690	2.27857
PEX1	lof_1e-02	1323327458	2.27373
H4C2	lof_1e-04	1086287509	2.27359
H4C2	missense&lof_1e-04	1086287509	2.27359
IK	missense&lof_1e-03	1019655798	2.27271
IK	missense&lof_1e-02	1019655798	2.27271
INHBA	missense&lof_1e-03	1272527874	2.27143
INHBA	missense&lof_1e-02	1272527874	2.27143
LRRC3	lof_1e-03	2816727589	2.26911
LRRC3	lof_1e-02	2816727589	2.26911
MARCO	lof_1e-04	367856230	2.26819
FSD1L	missense&lof_1e-04	1640382764	2.26791
FSD1L	missense&lof_1e-03	1640382764	2.26791
FSD1L	missense&lof_1e-02	1640382764	2.26791
PDLIM2	lof_1e-04	1412447054	2.26784
PEX1	lof_1e-03	1323327458	2.26673
UROC1	lof_1e-04	617290574	2.26542
UROC1	lof_1e-03	617290574	2.26542
UROC1	lof_1e-02	617290574	2.26542
FAM91A1	missense&lof_1e-03	1513642891	2.26502
FAM91A1	missense&lof_1e-02	1513642891	2.26502
LHX3	missense&lof_1e-02	1671118615	2.26404
TCP11	missense&lof_1e-03	1095378775	2.26332
MYG1-AS1	lof_1e-04	1994445804	2.26316
MYG1-AS1	lof_1e-03	1994445804	2.26316
MYG1-AS1	lof_1e-02	1994445804	2.26316
MYG1-AS1	missense&lof_1e-04	1994445804	2.26316
MYG1-AS1	missense&lof_1e-03	1994445804	2.26316
MYG1-AS1	missense&lof_1e-02	1994445804	2.26316
TET2	lof_1e-04	794211812	2.26263
TET2	lof_1e-03	794211812	2.26263
TET2	lof_1e-02	794211812	2.26263
BAK1	missense&lof_1e-04	1093834325	2.2602
SETD1A	missense&lof_1e-03	2427100971	2.25979
SETD1A	missense&lof_1e-02	2427100971	2.25979
CD6	lof_1e-04	1867735583	2.25876
CD6	lof_1e-03	1867735583	2.25876
CD6	lof_1e-02	1867735583	2.25876
RIPK2	missense&lof_1e-04	1479626787	2.25813
KDM4B	lof_1e-04	2654473538	2.25798
KDM4B	lof_1e-03	2654473538	2.25798
KDM4B	lof_1e-02	2654473538	2.25798
TNS3	missense&lof_1e-04	1278116270	2.25532
HDC	missense&lof_1e-04	2344459520	2.25279
HDC	missense&lof_1e-03	2344459520	2.25279
HDC	missense&lof_1e-02	2344459520	2.25279
VPS8	lof_1e-03	675634355	2.25251
VPS8	lof_1e-02	675634355	2.25251
CRACR2A	missense&lof_1e-04	1944761045	2.25114
RIPK3	lof_1e-04	2213024578	2.25051
ADHFE1	missense&lof_1e-03	1456301258	2.24722
ADHFE1	missense&lof_1e-02	1456301258	2.24722
TRPM8	lof_1e-03	482840513	2.24708
TRPM8	lof_1e-02	482840513	2.24708
FBXW2	missense&lof_1e-03	1655685836	2.2452
CD300C	missense&lof_1e-04	2560742561	2.24382
RAB23	lof_1e-03	1117450967	2.24345
RAB23	lof_1e-02	1117450967	2.24345
CALB1	missense&lof_1e-04	1479928910	2.24343
CALB1	missense&lof_1e-03	1479928910	2.24343
CALB1	missense&lof_1e-02	1479928910	2.24343
GNAT2	lof_1e-04	109603362	2.24223
GNAT2	lof_1e-03	109603362	2.24223
GNAT2	lof_1e-02	109603362	2.24223
STIP1	missense&lof_1e-03	1870949629	2.23983
STIP1	missense&lof_1e-02	1870949629	2.23983
ALDOB	missense&lof_1e-02	1636343027	2.23963
ARV1	missense&lof_1e-04	230979107	2.23828
ARV1	missense&lof_1e-03	230979107	2.23828
PHF21A	lof_1e-04	1852697777	2.23721
PHF21A	lof_1e-03	1852697777	2.23721
PHF21A	lof_1e-02	1852697777	2.23721
DUOXA1	missense&lof_1e-04	2339334735	2.23716
SORBS3	missense&lof_1e-04	1412423240	2.23653
CHD3	missense&lof_1e-03	2494089987	2.2363
RNF216	lof_1e-03	1236460981	2.23473
RNF216	lof_1e-02	1236460981	2.23473
DOCK9	missense&lof_1e-02	2173161758	2.23457
OR51D1	missense&lof_1e-03	1811403508	2.23403
OR51D1	missense&lof_1e-02	1811403508	2.23403
GHR	missense&lof_1e-04	921428269	2.2339
SUPT7L	lof_1e-04	276567389	2.23303
THSD7A	missense&lof_1e-02	1242213918	2.23117
MEP1B	missense&lof_1e-03	2601473444	2.23108
MEP1B	missense&lof_1e-02	2601473444	2.23108
TMEM132C	lof_1e-04	2069560497	2.23104
TMEM132C	lof_1e-03	2069560497	2.23104
TMEM132C	lof_1e-02	2069560497	2.23104
APOA4	lof_1e-03	1923584617	2.22984
APOA4	lof_1e-02	1923584617	2.22984
APOA4	missense&lof_1e-03	1923584617	2.22984
APOA4	missense&lof_1e-02	1923584617	2.22984
GPSM3	lof_1e-03	1092451880	2.22974
GPSM3	lof_1e-02	1092451880	2.22974
GPSM3	missense&lof_1e-03	1092451880	2.22974
GPSM3	missense&lof_1e-02	1092451880	2.22974
KLHL7	lof_1e-04	1253956060	2.22895
KLHL7	lof_1e-03	1253956060	2.22895
KLHL7	lof_1e-02	1253956060	2.22895
SLC4A2	missense&lof_1e-03	1381900736	2.22678
SLC4A2	missense&lof_1e-02	1381900736	2.22678
UBE2J1	lof_1e-04	1149590186	2.22649
UBE2J1	lof_1e-03	1149590186	2.22649
UBE2J1	lof_1e-02	1149590186	2.22649
CD36	lof_1e-04	1311484869	2.22392
OR7E14P	lof_1e-04	1823778083	2.22369
OR7E14P	lof_1e-03	1823778083	2.22369
OR7E14P	lof_1e-02	1823778083	2.22369
OR7E14P	missense&lof_1e-04	1823778083	2.22369
OR7E14P	missense&lof_1e-03	1823778083	2.22369
OR7E14P	missense&lof_1e-02	1823778083	2.22369
TRIM10	missense&lof_1e-03	1090414473	2.2228
TRIM10	missense&lof_1e-02	1090414473	2.2228
ENSG00000289503	lof_1e-04	2250763774	2.2224
ENSG00000289503	lof_1e-03	2250763774	2.2224
ENSG00000289503	lof_1e-02	2250763774	2.2224
ENSG00000289503	missense&lof_1e-04	2250763774	2.2224
ENSG00000289503	missense&lof_1e-03	2250763774	2.2224
ENSG00000289503	missense&lof_1e-02	2250763774	2.2224
DERA	lof_1e-04	1957057047	2.22194
DERA	lof_1e-03	1957057047	2.22194
DERA	lof_1e-02	1957057047	2.22194
HTRA1	lof_1e-03	1795600135	2.22182
HTRA1	lof_1e-02	1795600135	2.22182
MITF	missense&lof_1e-04	560547726	2.22126
TRPC6	missense&lof_1e-03	1908218746	2.21986
TRPC6	missense&lof_1e-02	1908218746	2.21986
PPP2R3C	missense&lof_1e-03	2223774076	2.21707
PPP2R3C	missense&lof_1e-02	2223774076	2.21707
TLX3	missense&lof_1e-04	1050313036	2.21475
TLX3	missense&lof_1e-03	1050313036	2.21475
TLX3	missense&lof_1e-02	1050313036	2.21475
HHIPL1	missense&lof_1e-03	2288333733	2.21092
HHIPL1	missense&lof_1e-02	2288333733	2.21092
ZZEF1	missense&lof_1e-03	2490207942	2.20894
DUT	lof_1e-04	2342548386	2.20875
KRTAP4-7	lof_1e-02	2527285253	2.20665
KRTAP4-7	missense&lof_1e-02	2527285253	2.20665
GNPAT	missense&lof_1e-04	231241384	2.20656
CALML5	lof_1e-04	1678637472	2.20651
CALML5	lof_1e-03	1678637472	2.20651
CALML5	lof_1e-02	1678637472	2.20651
TMEM139	missense&lof_1e-02	1374124171	2.20466
SIMC1	lof_1e-03	1055293864	2.20369
SIMC1	lof_1e-02	1055293864	2.20369
RHOH	missense&lof_1e-04	729221299	2.20324
MON2	missense&lof_1e-04	2003612892	2.20277
SEC24A	missense&lof_1e-03	1013678817	2.20184
WDR63	missense&lof_1e-02	85081237	2.20103
FAM166B	lof_1e-04	1570483226	2.2009
FAM166B	missense&lof_1e-04	1570483226	2.2009
RASSF4	lof_1e-04	1718108707	2.2003
LMLN	missense&lof_1e-04	688768386	2.19911
LMLN	missense&lof_1e-03	688768386	2.19911
LMLN	missense&lof_1e-02	688768386	2.19911
ACOX1	missense&lof_1e-04	2562147675	2.19806
ANKRD20A1	lof_1e-04	1602822125	2.19541
ANKRD20A1	missense&lof_1e-04	1602822125	2.19541
NELFA	missense&lof_1e-04	690961267	2.1939
NELFA	missense&lof_1e-03	690961267	2.1939
NELFA	missense&lof_1e-02	690961267	2.1939
OFCC1	lof_1e-04	1069965691	2.193
OFCC1	missense&lof_1e-04	1069965691	2.193
KDM3A	lof_1e-04	335355879	2.19242
FCGR2B	lof_1e-04	161671396	2.19162
FCGR2B	lof_1e-03	161671396	2.19162
FCGR2B	lof_1e-02	161671396	2.19162
SLCO1B7	lof_1e-04	1962161359	2.18967
COL2A1	lof_1e-04	1989119159	2.1881
COL2A1	lof_1e-03	1989119159	2.1881
COL2A1	lof_1e-02	1989119159	2.1881
CSN3	missense&lof_1e-04	759222731	2.18686
CSN3	missense&lof_1e-03	759222731	2.18686
CSN3	missense&lof_1e-02	759222731	2.18686
NEURL4	missense&lof_1e-04	2493517205	2.18654
QSOX1	missense&lof_1e-04	180155014	2.18563
NCDN	missense&lof_1e-04	35558195	2.18384
NCDN	missense&lof_1e-03	35558195	2.18384
DMRT3	missense&lof_1e-04	1535898230	2.18357
FREM2	lof_1e-04	2113052157	2.18336
FREM2	lof_1e-03	2113052157	2.18336
FREM2	lof_1e-02	2113052157	2.18336
FREM2	missense&lof_1e-04	2113052157	2.18336
FREM2	missense&lof_1e-03	2113052157	2.18336
FREM2	missense&lof_1e-02	2113052157	2.18336
NANS	missense&lof_1e-02	1632978079	2.18318
RASA3	missense&lof_1e-04	2188343930	2.18175
DPEP3	lof_1e-04	2464115343	2.18072
DPEP3	missense&lof_1e-04	2464115343	2.18072
EEFSEC	lof_1e-04	618961620	2.17884
OR2T2	missense&lof_1e-04	248452798	2.17697
GNE	missense&lof_1e-04	1571138644	2.17657
LRGUK	lof_1e-04	1364965637	2.17636
LRGUK	lof_1e-03	1364965637	2.17636
LRGUK	lof_1e-02	1364965637	2.17636
MTFR2	missense&lof_1e-02	1196491857	2.17515
PECR	lof_1e-04	464957844	2.17383
PECR	lof_1e-03	464957844	2.17383
TOM1L2	missense&lof_1e-03	2504048717	2.17371
TOM1L2	missense&lof_1e-02	2504048717	2.17371
MIF	lof_1e-04	2842802394	2.17256
MIF	lof_1e-03	2842802394	2.17256
MIF	lof_1e-02	2842802394	2.17256
PEAR1	lof_1e-04	156905376	2.17209
PEAR1	lof_1e-03	156905376	2.17209
PEAR1	lof_1e-02	156905376	2.17209
PRF1	lof_1e-04	1743736629	2.17169
PRF1	lof_1e-03	1743736629	2.17169
PRF1	lof_1e-02	1743736629	2.17169
BABAM2	missense&lof_1e-02	276808451	2.17147
SLC39A5	missense&lof_1e-03	1997377107	2.1714
SLC39A5	missense&lof_1e-02	1997377107	2.1714
SCIN	missense&lof_1e-02	1243409047	2.17048
SNRNP35	missense&lof_1e-03	2064611285	2.1703
SNRNP35	missense&lof_1e-02	2064611285	2.1703
GNAS	lof_1e-04	2766851433	2.1687
ENSG00000272921	lof_1e-04	1945800126	2.16822
ENSG00000272921	lof_1e-03	1945800126	2.16822
ENSG00000272921	lof_1e-02	1945800126	2.16822
ENSG00000272921	missense&lof_1e-04	1945800126	2.16822
ENSG00000272921	missense&lof_1e-03	1945800126	2.16822
ENSG00000272921	missense&lof_1e-02	1945800126	2.16822
CD300C	lof_1e-04	2560742561	2.16817
PRAMEF12	missense&lof_1e-04	12774962	2.16738
ARL2-SNX15	lof_1e-04	1871782191	2.1673
ARL2-SNX15	lof_1e-03	1871782191	2.1673
ARL2-SNX15	lof_1e-02	1871782191	2.1673
ARL2-SNX15	missense&lof_1e-04	1871782191	2.1673
ARL2-SNX15	missense&lof_1e-03	1871782191	2.1673
ARL2-SNX15	missense&lof_1e-02	1871782191	2.1673
BRD4	missense&lof_1e-04	2664679343	2.16683
HOMER1	missense&lof_1e-04	958379681	2.1657
ZZEF1	missense&lof_1e-04	2490207942	2.16535
ZACN	missense&lof_1e-03	2562280248	2.16429
ZACN	missense&lof_1e-02	2562280248	2.16429
CCDC85B	lof_1e-04	1872654526	2.16339
CCDC85B	lof_1e-03	1872654526	2.16339
CCDC85B	lof_1e-02	1872654526	2.16339
CCDC85B	missense&lof_1e-04	1872654526	2.16339
CCDC85B	missense&lof_1e-03	1872654526	2.16339
CCDC85B	missense&lof_1e-02	1872654526	2.16339
SACM1L	missense&lof_1e-04	536511589	2.16302
POGZ	lof_1e-04	151404927	2.16214
POGZ	lof_1e-03	151404927	2.16214
POGZ	lof_1e-02	151404927	2.16214
SORL1	missense&lof_1e-03	1928216048	2.16213
TAP1	missense&lof_1e-02	1093107634	2.16199
OR8K5	lof_1e-04	1862923275	2.16146
GAL3ST1	missense&lof_1e-03	2849462888	2.15934
STRADA	lof_1e-04	2549904627	2.15897
GALNTL5	lof_1e-04	1382805302	2.15421
GALNTL5	lof_1e-03	1382805302	2.15421
GALNTL5	lof_1e-02	1382805302	2.15421
ENSG00000271853	lof_1e-04	153626534	2.15319
ENSG00000271853	missense&lof_1e-04	153626534	2.15319
DENND4A	missense&lof_1e-04	2359879118	2.15263
PPIL1	missense&lof_1e-04	1097116316	2.15192
PPIL1	missense&lof_1e-03	1097116316	2.15192
PPIL1	missense&lof_1e-02	1097116316	2.15192
ZNF749	lof_1e-04	2706876174	2.15044
ZNF749	missense&lof_1e-04	2706876174	2.15044
SEC31A	lof_1e-04	771802534	2.1503
SEC31A	lof_1e-03	771802534	2.1503
SEC31A	lof_1e-02	771802534	2.1503
SDF4	lof_1e-03	1217512	2.14952
SDF4	lof_1e-02	1217512	2.14952
SOS1	lof_1e-04	287899759	2.14819
SEPTIN4	lof_1e-04	2544721730	2.14738
SEPTIN4	missense&lof_1e-04	2544721730	2.14738
OR52H1	missense&lof_1e-03	1812308357	2.14731
OR52H1	missense&lof_1e-02	1812308357	2.14731
HS3ST4	lof_1e-04	2421832030	2.14645
HS3ST4	lof_1e-03	2421832030	2.14645
HS3ST4	lof_1e-02	2421832030	2.14645
NEK7	lof_1e-04	198232583	2.14552
NEK7	lof_1e-03	198232583	2.14552
NEK7	lof_1e-02	198232583	2.14552
DIP2B	lof_1e-04	1991650829	2.14508
DIP2B	lof_1e-03	1991650829	2.14508
DIP2B	lof_1e-02	1991650829	2.14508
HMGCL	lof_1e-03	23804422	2.14501
HMGCL	lof_1e-02	23804422	2.14501
DPP6	missense&lof_1e-04	1385425946	2.14379
DPP6	missense&lof_1e-03	1385425946	2.14379
DPP6	missense&lof_1e-02	1385425946	2.14379
WDR47	missense&lof_1e-03	108971439	2.14269
KCNAB2	missense&lof_1e-03	6051575	2.14257
KCNAB2	missense&lof_1e-02	6051575	2.14257
GNPAT	missense&lof_1e-03	231241384	2.14237
GNPAT	missense&lof_1e-02	231241384	2.14237
SLC7A11	missense&lof_1e-02	827157127	2.14185
KRT23	lof_1e-04	2527124008	2.1417
KRT23	lof_1e-03	2527124008	2.1417
KRT23	lof_1e-02	2527124008	2.1417
TRAK2	missense&lof_1e-04	450294500	2.14105
BLVRA	missense&lof_1e-04	1274626015	2.14041
HS3ST4	missense&lof_1e-04	2421832030	2.13991
HS3ST4	missense&lof_1e-03	2421832030	2.13991
HS3ST4	missense&lof_1e-02	2421832030	2.13991
FAM131C	missense&lof_1e-02	16058454	2.13968
SOX6	missense&lof_1e-04	1822736564	2.13892
GRIA1	missense&lof_1e-03	1032494558	2.13784
GRIA1	missense&lof_1e-02	1032494558	2.13784
GRIP1	missense&lof_1e-04	2007494705	2.13751
RIMS1	lof_1e-04	1132357524	2.13718
PHTF2	missense&lof_1e-02	1308732075	2.1362
ADO	missense&lof_1e-04	1735943510	2.13506
ADO	missense&lof_1e-03	1735943510	2.13506
ADO	missense&lof_1e-02	1735943510	2.13506
LRRC52	lof_1e-03	165544432	2.13443
LRRC52	lof_1e-02	165544432	2.13443
TUBA3D	lof_1e-03	380392025	2.13417
TUBA3D	lof_1e-02	380392025	2.13417
TUBA3D	missense&lof_1e-03	380392025	2.13417
TUBA3D	missense&lof_1e-02	380392025	2.13417
GRHL2	lof_1e-04	1491411995	2.13306
GRHL2	lof_1e-03	1491411995	2.13306
GRHL2	lof_1e-02	1491411995	2.13306
TRIM63	lof_1e-03	26057210	2.13011
TRIM63	lof_1e-02	26057210	2.13011
GRIA1	missense&lof_1e-04	1032494558	2.13001
KCNK10	missense&lof_1e-04	2276874126	2.12972
PEX1	lof_1e-04	1323327458	2.12942
NTRK2	missense&lof_1e-04	1619591968	2.12853
NTRK2	missense&lof_1e-03	1619591968	2.12853
NTRK2	missense&lof_1e-02	1619591968	2.12853
CIAO1	missense&lof_1e-03	345180284	2.12844
TRIO	lof_1e-04	893147396	2.1284
TRIO	lof_1e-03	893147396	2.1284
TRIO	lof_1e-02	893147396	2.1284
ARID2	lof_1e-04	1986963344	2.12733
ARID2	lof_1e-03	1986963344	2.12733
ARID2	lof_1e-02	1986963344	2.12733
HELZ2	missense&lof_1e-02	2771570932	2.12715
KREMEN1	missense&lof_1e-04	2848002188	2.12614
HAUS5	missense&lof_1e-03	2685054477	2.126
HAUS5	missense&lof_1e-02	2685054477	2.126
EGFL7	missense&lof_1e-04	1671589777	2.12552
LRIG1	missense&lof_1e-04	557188395	2.12515
GNAS	missense&lof_1e-03	2766851433	2.12414
GNAS	missense&lof_1e-02	2766851433	2.12414
TST	lof_1e-04	2855918981	2.12399
AREG	missense&lof_1e-03	763424566	2.12378
AREG	missense&lof_1e-02	763424566	2.12378
COP1	lof_1e-04	175987005	2.12351
COP1	lof_1e-03	175987005	2.12351
COP1	lof_1e-02	175987005	2.12351
FOXL1	missense&lof_1e-04	2482718337	2.12048
FOXL1	missense&lof_1e-03	2482718337	2.12048
FOXL1	missense&lof_1e-02	2482718337	2.12048
CTIF	lof_1e-04	2617900317	2.12045
CTIF	lof_1e-03	2617900317	2.12045
CTIF	lof_1e-02	2617900317	2.12045
THRA	missense&lof_1e-04	2526293993	2.12044
THRA	missense&lof_1e-03	2526293993	2.12044
THRA	missense&lof_1e-02	2526293993	2.12044
DDX11	missense&lof_1e-03	1972229498	2.12026
DDX11	missense&lof_1e-02	1972229498	2.12026
EP400	lof_1e-04	2073106287	2.11954
EP400	lof_1e-03	2073106287	2.11954
EP400	lof_1e-02	2073106287	2.11954
GPCPD1	lof_1e-04	2713558812	2.11868
GPCPD1	lof_1e-03	2713558812	2.11868
GPCPD1	lof_1e-02	2713558812	2.11868
SELE	missense&lof_1e-04	169727905	2.11693
BMPR1A	missense&lof_1e-03	1760050823	2.116
BMPR1A	missense&lof_1e-02	1760050823	2.116
MAPK12	lof_1e-03	2869153824	2.1157
MAPK12	missense&lof_1e-03	2869153824	2.1157
TMEM106A	missense&lof_1e-04	2529414822	2.11489
DENND4A	missense&lof_1e-03	2359879118	2.11326
DENND4A	missense&lof_1e-02	2359879118	2.11326
GIPC2	lof_1e-03	78046135	2.1127
GIPC2	lof_1e-02	78046135	2.1127
SYNJ2	missense&lof_1e-02	1218242465	2.1114
LIPN	missense&lof_1e-03	1761899858	2.11092
LIPN	missense&lof_1e-02	1761899858	2.11092
PDE10A	missense&lof_1e-04	1225593541	2.10988
PDE10A	missense&lof_1e-03	1225593541	2.10988
PDE10A	missense&lof_1e-02	1225593541	2.10988
TRPM4	lof_1e-02	2698606783	2.10801
HTR2A	missense&lof_1e-04	2121199742	2.10799
HTR2A	missense&lof_1e-03	2121199742	2.10799
HTR2A	missense&lof_1e-02	2121199742	2.10799
ENSG00000267009	lof_1e-04	2554621478	2.10797
ENSG00000267009	lof_1e-03	2554621478	2.10797
ENSG00000267009	lof_1e-02	2554621478	2.10797
ENSG00000267009	missense&lof_1e-04	2554621478	2.10797
ENSG00000267009	missense&lof_1e-03	2554621478	2.10797
ENSG00000267009	missense&lof_1e-02	2554621478	2.10797
PRTG	missense&lof_1e-02	2349837289	2.10636
PPP2CB	missense&lof_1e-03	1420654987	2.1058
PPP2CB	missense&lof_1e-02	1420654987	2.1058
FUT3	lof_1e-04	2655284451	2.10445
FUT3	lof_1e-03	2655284451	2.10445
FUT3	lof_1e-02	2655284451	2.10445
FUT3	missense&lof_1e-04	2655284451	2.10445
FUT3	missense&lof_1e-03	2655284451	2.10445
FUT3	missense&lof_1e-02	2655284451	2.10445
OSBP	missense&lof_1e-04	1866340356	2.10443
ENSG00000267261	lof_1e-04	2528320653	2.10348
ENSG00000267261	lof_1e-03	2528320653	2.10348
ENSG00000267261	lof_1e-02	2528320653	2.10348
ENSG00000267261	missense&lof_1e-04	2528320653	2.10348
ENSG00000267261	missense&lof_1e-03	2528320653	2.10348
ENSG00000267261	missense&lof_1e-02	2528320653	2.10348
TRGC1	lof_1e-04	1269098195	2.10308
TRGC1	lof_1e-03	1269098195	2.10308
TRGC1	missense&lof_1e-04	1269098195	2.10308
TRGC1	missense&lof_1e-03	1269098195	2.10308
GBF1	missense&lof_1e-03	1775397437	2.1028
GBF1	missense&lof_1e-02	1775397437	2.1028
INTS6	lof_1e-04	2125730310	2.10245
INTS6	lof_1e-03	2125730310	2.10245
INTS6	lof_1e-02	2125730310	2.10245
SHROOM3	lof_1e-04	765414067	2.10222
SHROOM3	lof_1e-03	765414067	2.10222
SHROOM3	lof_1e-02	765414067	2.10222
GRIK3	missense&lof_1e-03	36801901	2.10219
GRIK3	missense&lof_1e-02	36801901	2.10219
OR2T2	missense&lof_1e-03	248452798	2.10194
GNRH2	lof_1e-04	2711055405	2.10098
GNRH2	missense&lof_1e-04	2711055405	2.10098
PACRGL	missense&lof_1e-02	709682715	2.09991
SERPINA11	missense&lof_1e-04	2283131119	2.09984
TTC7A	missense&lof_1e-03	295864230	2.09791
FRMPD2	lof_1e-03	1721324051	2.09737
FRMPD2	lof_1e-02	1721324051	2.09737
FRMPD2	missense&lof_1e-03	1721324051	2.09737
FRMPD2	missense&lof_1e-02	1721324051	2.09737
TCF3	missense&lof_1e-04	2651052329	2.09653
C4orf17	lof_1e-04	788507724	2.09588
C4orf17	lof_1e-03	788507724	2.09588
C4orf17	lof_1e-02	788507724	2.09588
NPAS2	missense&lof_1e-03	349734892	2.09533
NPAS2	missense&lof_1e-02	349734892	2.09533
SSNA1	lof_1e-03	1672109945	2.09528
SSNA1	lof_1e-02	1672109945	2.09528
GRAMD1A	lof_1e-02	2684436832	2.09511
DAB1	missense&lof_1e-04	57011144	2.09279
DAB1	missense&lof_1e-03	57011144	2.09279
FRMD3	lof_1e-04	1618169258	2.09254
FRMD3	lof_1e-03	1618169258	2.09254
FRMD3	lof_1e-02	1618169258	2.09254
MEX3A	missense&lof_1e-04	156076596	2.09232
MEX3A	missense&lof_1e-03	156076596	2.09232
MEX3A	missense&lof_1e-02	156076596	2.09232
ZDHHC21	lof_1e-04	1549540199	2.09217
ZDHHC21	lof_1e-03	1549540199	2.09217
ZDHHC21	lof_1e-02	1549540199	2.09217
RAB23	missense&lof_1e-03	1117450967	2.09185
RAB23	missense&lof_1e-02	1117450967	2.09185
NOPCHAP1	lof_1e-04	2046132068	2.09093
NOPCHAP1	lof_1e-03	2046132068	2.09093
NOPCHAP1	lof_1e-02	2046132068	2.09093
NOPCHAP1	missense&lof_1e-04	2046132068	2.09093
NOPCHAP1	missense&lof_1e-03	2046132068	2.09093
NOPCHAP1	missense&lof_1e-02	2046132068	2.09093
SEPTIN4	lof_1e-03	2544721730	2.08981
SEPTIN4	lof_1e-02	2544721730	2.08981
SEPTIN4	missense&lof_1e-03	2544721730	2.08981
SEPTIN4	missense&lof_1e-02	2544721730	2.08981
FAM129A	missense&lof_1e-03	184798119	2.08966
FAM129A	missense&lof_1e-02	184798119	2.08966
ESYT3	missense&lof_1e-02	629263397	2.08925
RPP25	lof_1e-04	2369173203	2.08913
GOLGA6C	lof_1e-04	2369477650	2.08831
GOLGA6C	lof_1e-03	2369477650	2.08831
GOLGA6C	lof_1e-02	2369477650	2.08831
GOLGA6C	missense&lof_1e-04	2369477650	2.08831
GOLGA6C	missense&lof_1e-03	2369477650	2.08831
GOLGA6C	missense&lof_1e-02	2369477650	2.08831
KLK6	lof_1e-03	2700399840	2.08804
KLK6	lof_1e-02	2700399840	2.08804
LTK	lof_1e-03	2335721372	2.08766
LTK	missense&lof_1e-03	2335721372	2.08766
MYLIP	missense&lof_1e-04	1076389828	2.08694
ANKRD13B	missense&lof_1e-04	2515808693	2.0866
ENSG00000255108	lof_1e-03	1807587579	2.08573
ENSG00000255108	lof_1e-02	1807587579	2.08573
ENSG00000255108	missense&lof_1e-03	1807587579	2.08573
ENSG00000255108	missense&lof_1e-02	1807587579	2.08573
KLK6	missense&lof_1e-03	2700399840	2.08374
KLK6	missense&lof_1e-02	2700399840	2.08374
ZNF488	lof_1e-02	1720506775	2.08369
ZNF488	missense&lof_1e-02	1720506775	2.08369
NOX4	missense&lof_1e-03	1896099620	2.08301
NOX4	missense&lof_1e-02	1896099620	2.08301
GNAO1	lof_1e-04	2452331741	2.0825
GNAO1	lof_1e-03	2452331741	2.0825
GNAO1	lof_1e-02	2452331741	2.0825
C6orf223	lof_1e-04	1104261200	2.08195
C6orf223	missense&lof_1e-04	1104261200	2.08195
MUSTN1	lof_1e-04	543641453	2.08085
MUSTN1	lof_1e-03	543641453	2.08085
MUSTN1	lof_1e-02	543641453	2.08085
MUSTN1	missense&lof_1e-04	543641453	2.08085
MUSTN1	missense&lof_1e-03	543641453	2.08085
MUSTN1	missense&lof_1e-02	543641453	2.08085
VAV2	missense&lof_1e-03	1668685303	2.08046
VAV2	missense&lof_1e-02	1668685303	2.08046
MYOZ3	lof_1e-02	1029675423	2.08019
APBB3	missense&lof_1e-03	1019562286	2.07984
APBB3	missense&lof_1e-02	1019562286	2.07984
SSB	lof_1e-04	418719354	2.07865
SSB	lof_1e-03	418719354	2.07865
SSB	lof_1e-02	418719354	2.07865
DOT1L	lof_1e-04	2651604780	2.07803
DOT1L	lof_1e-03	2651604780	2.07803
DOT1L	lof_1e-02	2651604780	2.07803
PRKCH	missense&lof_1e-02	2250010485	2.0779
YARS	missense&lof_1e-04	32780239	2.07714
YARS	missense&lof_1e-03	32780239	2.07714
YARS	missense&lof_1e-02	32780239	2.07714
H1-2	lof_1e-04	1086316290	2.07662
H1-2	lof_1e-03	1086316290	2.07662
H1-2	lof_1e-02	1086316290	2.07662
H1-2	missense&lof_1e-04	1086316290	2.07662
H1-2	missense&lof_1e-03	1086316290	2.07662
H1-2	missense&lof_1e-02	1086316290	2.07662
MZT2B	lof_1e-04	379095599	2.07662
MZT2B	lof_1e-03	379095599	2.07662
MZT2B	lof_1e-02	379095599	2.07662
RBM24	missense&lof_1e-03	1077542086	2.07641
RBM24	missense&lof_1e-02	1077542086	2.07641
COQ3	missense&lof_1e-04	1159630114	2.07581
STXBP5	missense&lof_1e-04	1207465084	2.07526
ENSG00000227492	lof_1e-04	1773371894	2.07291
ENSG00000227492	lof_1e-03	1773371894	2.07291
ENSG00000227492	lof_1e-02	1773371894	2.07291
ENSG00000227492	missense&lof_1e-04	1773371894	2.07291
ENSG00000227492	missense&lof_1e-03	1773371894	2.07291
ENSG00000227492	missense&lof_1e-02	1773371894	2.07291
OR8H1	lof_1e-03	1863053895	2.07276
OR8H1	lof_1e-02	1863053895	2.07276
OR6C70	lof_1e-02	1996614943	2.0726
DUSP5	missense&lof_1e-02	1783636555	2.07222
MEX3B	missense&lof_1e-03	2376260401	2.06917
MEX3B	missense&lof_1e-02	2376260401	2.06917
OR52H1	lof_1e-03	1812308357	2.0686
OR52H1	lof_1e-02	1812308357	2.0686
EMP1	lof_1e-04	1954357130	2.0684
SRF	lof_1e-04	1103434372	2.067
SRF	lof_1e-03	1103434372	2.067
SRF	lof_1e-02	1103434372	2.067
DARS2	lof_1e-04	173826719	2.06679
NOTCH4	lof_1e-03	1092456269	2.06595
NOTCH4	lof_1e-02	1092456269	2.06595
ENSG00000268193	lof_1e-04	2668371916	2.06498
ENSG00000268193	lof_1e-03	2668371916	2.06498
ENSG00000268193	lof_1e-02	2668371916	2.06498
ENSG00000268193	missense&lof_1e-04	2668371916	2.06498
ENSG00000268193	missense&lof_1e-03	2668371916	2.06498
ENSG00000268193	missense&lof_1e-02	2668371916	2.06498
TUBG1	missense&lof_1e-02	2528811116	2.06472
PHC3	missense&lof_1e-04	660905298	2.06451
ZFAND5	lof_1e-04	1607277308	2.06437
CLEC16A	missense&lof_1e-04	2407112523	2.06434
FECH	lof_1e-03	2626831524	2.06398
FECH	lof_1e-02	2626831524	2.06398
MATN4	missense&lof_1e-03	2753304881	2.06327
GSE1	lof_1e-04	2481309380	2.06154
GSE1	lof_1e-03	2481309380	2.06154
GSE1	lof_1e-02	2481309380	2.06154
TNFRSF25	lof_1e-03	6461543	2.06149
TNFRSF25	lof_1e-02	6461543	2.06149
TNFRSF25	missense&lof_1e-03	6461543	2.06149
TNFRSF25	missense&lof_1e-02	6461543	2.06149
AOPEP	lof_1e-04	1629681311	2.06121
AOPEP	lof_1e-03	1629681311	2.06121
AOPEP	lof_1e-02	1629681311	2.06121
AOPEP	missense&lof_1e-04	1629681311	2.06121
AOPEP	missense&lof_1e-03	1629681311	2.06121
AOPEP	missense&lof_1e-02	1629681311	2.06121
MAP3K2-DT	lof_1e-04	376302175	2.061
MAP3K2-DT	lof_1e-03	376302175	2.061
MAP3K2-DT	lof_1e-02	376302175	2.061
MAP3K2-DT	missense&lof_1e-04	376302175	2.061
MAP3K2-DT	missense&lof_1e-03	376302175	2.061
MAP3K2-DT	missense&lof_1e-02	376302175	2.061
PLA2G4E	lof_1e-04	2336201062	2.05895
PLA2G4E	lof_1e-03	2336201062	2.05895
PLA2G4E	lof_1e-02	2336201062	2.05895
PLA2G4E	missense&lof_1e-04	2336201062	2.05895
PLA2G4E	missense&lof_1e-03	2336201062	2.05895
PLA2G4E	missense&lof_1e-02	2336201062	2.05895
BVES	lof_1e-04	1165376214	2.05889
BVES	lof_1e-03	1165376214	2.05889
BVES	lof_1e-02	1165376214	2.05889
MYO5A	missense&lof_1e-04	2346531421	2.0587
FADS3	lof_1e-04	1868639564	2.05719
FADS3	lof_1e-03	1868639564	2.05719
FADS3	lof_1e-02	1868639564	2.05719
FADS3	missense&lof_1e-04	1868639564	2.05719
FADS3	missense&lof_1e-03	1868639564	2.05719
FADS3	missense&lof_1e-02	1868639564	2.05719
EMC7	missense&lof_1e-04	2328307533	2.05675
EMC7	missense&lof_1e-03	2328307533	2.05675
HTR2B	missense&lof_1e-04	480022648	2.05489
BRD4	missense&lof_1e-03	2664679343	2.05366
BRD4	missense&lof_1e-02	2664679343	2.05366
CHCHD6	missense&lof_1e-04	617535232	2.05324
MRPL51	lof_1e-03	1947637938	2.05101
MRPL51	lof_1e-02	1947637938	2.05101
ATP13A1	lof_1e-04	2669086299	2.0466
ATP13A1	lof_1e-03	2669086299	2.0466
ATP13A1	lof_1e-02	2669086299	2.0466
PSMD7	missense&lof_1e-03	2470436432	2.0462
PSMD7	missense&lof_1e-02	2470436432	2.0462
TNS4	missense&lof_1e-04	2526679580	2.04337
MRPS25	lof_1e-04	505860607	2.04312
MRPS25	lof_1e-03	505860607	2.04312
MRPS25	lof_1e-02	505860607	2.04312
KDM7A	lof_1e-04	1370929191	2.04145
KDM7A	lof_1e-03	1370929191	2.04145
KDM7A	lof_1e-02	1370929191	2.04145
PLK5	lof_1e-04	2650970018	2.04064
PLK5	lof_1e-03	2650970018	2.04064
PLK5	lof_1e-02	2650970018	2.04064
PLK5	missense&lof_1e-04	2650970018	2.04064
PLK5	missense&lof_1e-03	2650970018	2.04064
PLK5	missense&lof_1e-02	2650970018	2.04064
F2RL2	lof_1e-04	955621254	2.0393
F2RL2	lof_1e-03	955621254	2.0393
F2RL2	lof_1e-02	955621254	2.0393
SALL1	missense&lof_1e-04	2447276606	2.03828
ZSWIM6	missense&lof_1e-04	940525070	2.03762
LRFN2	lof_1e-04	1100652631	2.03619
LRFN2	lof_1e-03	1100652631	2.03619
LRFN2	lof_1e-02	1100652631	2.03619
OR6C70	missense&lof_1e-02	1996614943	2.03608
HSPA9	lof_1e-03	1017559712	2.03578
HSPA9	lof_1e-02	1017559712	2.03578
PDC	lof_1e-04	186443981	2.03569
PDC	lof_1e-03	186443981	2.03569
PDC	lof_1e-02	186443981	2.03569
TWNK	missense&lof_1e-04	1774126732	2.0349
TWNK	missense&lof_1e-03	1774126732	2.0349
TWNK	missense&lof_1e-02	1774126732	2.0349
CDHR3	lof_1e-04	1336813092	2.03486
ADAP1	missense&lof_1e-04	1231737209	2.03485
ADAP1	missense&lof_1e-03	1231737209	2.03485
TNFRSF10B	lof_1e-04	1412891537	2.03476
TNFRSF10B	missense&lof_1e-04	1412891537	2.03476
HSD17B2	missense&lof_1e-03	2478174946	2.03433
HSD17B2	missense&lof_1e-02	2478174946	2.03433
MYLIP	missense&lof_1e-03	1076389828	2.03431
MYLIP	missense&lof_1e-02	1076389828	2.03431
KCNAB2	missense&lof_1e-04	6051575	2.03431
UBR4	missense&lof_1e-04	19074837	2.03388
PHC3	missense&lof_1e-03	660905298	2.03358
METTL21A	missense&lof_1e-04	456526911	2.03083
VLDLR	lof_1e-04	1537543408	2.02924
VLDLR	lof_1e-03	1537543408	2.02924
VLDLR	lof_1e-02	1537543408	2.02924
NOTCH4	lof_1e-04	1092456269	2.02674
MCAT	missense&lof_1e-04	2862041092	2.02664
SEC24C	missense&lof_1e-02	1746885413	2.02578
MED23	missense&lof_1e-04	1191848305	2.02539
MED23	missense&lof_1e-03	1191848305	2.02539
MED23	missense&lof_1e-02	1191848305	2.02539
YRDC	missense&lof_1e-02	37803926	2.02372
ASIC2	missense&lof_1e-04	2519214969	2.02274
ASIC2	missense&lof_1e-03	2519214969	2.02274
ULK2	missense&lof_1e-04	2505978632	2.02173
COQ10A	missense&lof_1e-04	1997412783	2.02085
FUT8	lof_1e-04	2254249946	2.02084
FUT8	lof_1e-03	2254249946	2.02084
FUT8	lof_1e-02	2254249946	2.02084
SLC25A23	missense&lof_1e-04	2655884758	2.02025
MYL6	lof_1e-02	1997304114	2.01973
MEX3D	missense&lof_1e-03	2650995957	2.01954
MEX3D	missense&lof_1e-02	2650995957	2.01954
LRRC3	missense&lof_1e-03	2816727589	2.01949
LRRC3	missense&lof_1e-02	2816727589	2.01949
YAF2	lof_1e-04	1983356260	2.0184
SAPCD1	lof_1e-02	1092023577	2.01787
SAPCD1	missense&lof_1e-02	1092023577	2.01787
SLC22A12	missense&lof_1e-04	1871355277	2.01607
KCNA4	missense&lof_1e-04	1836774572	2.01478
DENND2D	missense&lof_1e-03	111187615	2.01468
CAMSAP1	missense&lof_1e-04	1670732598	2.01465
SCN8A	missense&lof_1e-04	1992832092	2.01307
SCN8A	missense&lof_1e-03	1992832092	2.01307
SCN8A	missense&lof_1e-02	1992832092	2.01307
ENSG00000268744	lof_1e-04	2661841659	2.01261
ENSG00000268744	lof_1e-03	2661841659	2.01261
ENSG00000268744	lof_1e-02	2661841659	2.01261
ENSG00000268744	missense&lof_1e-04	2661841659	2.01261
ENSG00000268744	missense&lof_1e-03	2661841659	2.01261
ENSG00000268744	missense&lof_1e-02	2661841659	2.01261
ATP2B4	missense&lof_1e-04	203698330	2.01096
PLD5P1	lof_1e-04	1711235083	2.01073
PLD5P1	lof_1e-03	1711235083	2.01073
PLD5P1	lof_1e-02	1711235083	2.01073
PLD5P1	missense&lof_1e-04	1711235083	2.01073
PLD5P1	missense&lof_1e-03	1711235083	2.01073
PLD5P1	missense&lof_1e-02	1711235083	2.01073
ROCK2	lof_1e-04	260106009	2.01053
ROCK2	lof_1e-03	260106009	2.01053
ROCK2	lof_1e-02	260106009	2.01053
MFHAS1	lof_1e-04	1398654750	2.00974
MFHAS1	lof_1e-03	1398654750	2.00974
MFHAS1	lof_1e-02	1398654750	2.00974
CD164	missense&lof_1e-03	1169628829	2.00962
CD164	missense&lof_1e-02	1169628829	2.00962
KLHL2	missense&lof_1e-04	854185788	2.00885
KLHL2	missense&lof_1e-03	854185788	2.00885
KLHL2	missense&lof_1e-02	854185788	2.00885
SLC36A2	lof_1e-03	1030320554	2.00838
SLC36A2	lof_1e-02	1030320554	2.00838
YAF2	missense&lof_1e-04	1983356260	2.00834
YWHAH	missense&lof_1e-04	2850853151	2.00827
YWHAH	missense&lof_1e-03	2850853151	2.00827
YWHAH	missense&lof_1e-02	2850853151	2.00827
JAM2	missense&lof_1e-04	2797910817	2.00789
JAM2	missense&lof_1e-03	2797910817	2.00789
JAM2	missense&lof_1e-02	2797910817	2.00789
ZNF785	lof_1e-04	2426722165	2.00749
ZNF785	missense&lof_1e-04	2426722165	2.00749
BNIP2	missense&lof_1e-03	2353886140	2.00732
BNIP2	missense&lof_1e-02	2353886140	2.00732
TOM1L2	missense&lof_1e-04	2504048717	2.00615
RPUSD3	missense&lof_1e-03	500646334	2.00569
RPUSD3	missense&lof_1e-02	500646334	2.00569
SPSB3	lof_1e-04	2397916601	2.00561
SPSB3	lof_1e-03	2397916601	2.00561
SPSB3	lof_1e-02	2397916601	2.00561
TCP11	missense&lof_1e-04	1095378775	2.00512
MYOZ3	missense&lof_1e-02	1029675423	2.00475
GRAMD1A	missense&lof_1e-02	2684436832	2.00413
PPP1R13L	lof_1e-04	2694823134	2.00328
PPP1R13L	lof_1e-03	2694823134	2.00328
PPP1R13L	lof_1e-02	2694823134	2.00328
CSNKA2IP	lof_1e-03	579273590	2.00319
CSNKA2IP	lof_1e-02	579273590	2.00319
CSNKA2IP	missense&lof_1e-03	579273590	2.00319
CSNKA2IP	missense&lof_1e-02	579273590	2.00319
RAC3	lof_1e-04	2568232767	2.00276
RAC3	lof_1e-03	2568232767	2.00276
RAC3	lof_1e-02	2568232767	2.00276
REM2	missense&lof_1e-04	2211571671	2.00131
TUBB4A	lof_1e-04	2655936735	2.00063
TUBB4A	lof_1e-03	2655936735	2.00063
TUBB4A	lof_1e-02	2655936735	2.00063
TUBB4A	missense&lof_1e-04	2655936735	2.00063
TUBB4A	missense&lof_1e-03	2655936735	2.00063
TUBB4A	missense&lof_1e-02	2655936735	2.00063
TFF1	lof_1e-04	2814634196	2.00038
TFF1	lof_1e-03	2814634196	2.00038
TFF1	lof_1e-02	2814634196	2.00038
CALY	missense&lof_1e-03	1806464248	2.00013
CALY	missense&lof_1e-02	1806464248	2.00013
PRRT3	missense&lof_1e-04	500754371	1.99912
ENSG00000266049	lof_1e-04	2571969464	1.99872
ENSG00000266049	lof_1e-03	2571969464	1.99872
ENSG00000266049	lof_1e-02	2571969464	1.99872
ENSG00000266049	missense&lof_1e-04	2571969464	1.99872
ENSG00000266049	missense&lof_1e-03	2571969464	1.99872
ENSG00000266049	missense&lof_1e-02	2571969464	1.99872
SEMA3D	missense&lof_1e-03	1315837951	1.99859
PYGB	missense&lof_1e-02	2733259154	1.99801
IL1RL2	missense&lof_1e-03	351100928	1.99759
IL1RL2	missense&lof_1e-02	351100928	1.99759
TOGARAM1	lof_1e-04	2233651167	1.99693
TOGARAM1	lof_1e-03	2233651167	1.99693
TOGARAM1	lof_1e-02	2233651167	1.99693
SLC12A2	lof_1e-04	1007087623	1.99669
SLC12A2	lof_1e-03	1007087623	1.99669
SLC12A2	lof_1e-02	1007087623	1.99669
AMBRA1	missense&lof_1e-04	1853161302	1.99555
RRP8	lof_1e-02	1813364200	1.99496
TOPBP1	lof_1e-04	624409405	1.99418
TOPBP1	lof_1e-03	624409405	1.99418
TOPBP1	lof_1e-02	624409405	1.99418
PLPPR3	lof_1e-04	2650253294	1.99393
TMEM136	missense&lof_1e-03	1927093704	1.9932
TMEM136	missense&lof_1e-02	1927093704	1.9932
VPS8	missense&lof_1e-03	675634355	1.99256
SLC35F5	lof_1e-04	362633161	1.99207
SLC35F5	lof_1e-03	362633161	1.99207
SLC35F5	lof_1e-02	362633161	1.99207
ACAP3	missense&lof_1e-03	1293591	1.99166
TM2D3	missense&lof_1e-04	2395859713	1.98981
CASP14	missense&lof_1e-04	2664494133	1.98944
CASP14	missense&lof_1e-03	2664494133	1.98944
CASP14	missense&lof_1e-02	2664494133	1.98944
NPFFR1	missense&lof_1e-04	1743393409	1.98921
CD6	missense&lof_1e-04	1867735583	1.98887
OR52B2	lof_1e-04	1812933369	1.98854
OR52B2	missense&lof_1e-04	1812933369	1.98854
KIT	missense&lof_1e-03	743635927	1.98853
KIT	missense&lof_1e-02	743635927	1.98853
C4orf17	missense&lof_1e-04	788507724	1.98807
C4orf17	missense&lof_1e-03	788507724	1.98807
C4orf17	missense&lof_1e-02	788507724	1.98807
WDR41	missense&lof_1e-04	956436841	1.98803
OTOP2	missense&lof_1e-04	2561125637	1.98797
IREB2	missense&lof_1e-03	2372657043	1.98711
SIN3A	missense&lof_1e-04	2369593047	1.98695
SIN3A	missense&lof_1e-03	2369593047	1.98695
SIN3A	missense&lof_1e-02	2369593047	1.98695
ZNF76	missense&lof_1e-04	1095541654	1.98557
GCNT2	missense&lof_1e-04	1070789812	1.98508
SLC25A30	missense&lof_1e-04	2119760523	1.98415
SLC25A30	missense&lof_1e-03	2119760523	1.98415
SLC25A30	missense&lof_1e-02	2119760523	1.98415
TLE1	missense&lof_1e-03	1616505456	1.98365
GSTO1	lof_1e-04	1777393392	1.9817
GSTO1	lof_1e-03	1777393392	1.9817
GSTO1	lof_1e-02	1777393392	1.9817
EPYC	lof_1e-03	2032109845	1.98074
EPYC	lof_1e-02	2032109845	1.98074
TLK2	lof_1e-04	2548682097	1.98038
SLC6A2	missense&lof_1e-04	2451796237	1.98021
AP1G1	lof_1e-04	2467886083	1.97908
AP1G1	lof_1e-03	2467886083	1.97908
AP1G1	lof_1e-02	2467886083	1.97908
KRTCAP3	missense&lof_1e-03	276356289	1.97858
PGD	lof_1e-04	10399627	1.97848
PGD	lof_1e-03	10399627	1.97848
PGD	lof_1e-02	10399627	1.97848
ENSG00000264843	lof_1e-03	2579986502	1.9784
ENSG00000264843	lof_1e-02	2579986502	1.9784
ENSG00000264843	missense&lof_1e-03	2579986502	1.9784
ENSG00000264843	missense&lof_1e-02	2579986502	1.9784
GART	lof_1e-04	2805775258	1.97793
GART	lof_1e-03	2805775258	1.97793
GART	lof_1e-02	2805775258	1.97793
TMEM259	missense&lof_1e-04	2650450944	1.97763
ALDH5A1	missense&lof_1e-04	1084755528	1.97693
FECH	missense&lof_1e-04	2626831524	1.97689
NDOR1	lof_1e-04	1672127479	1.97625
NDOR1	lof_1e-03	1672127479	1.97625
NDOR1	lof_1e-02	1672127479	1.97625
TBC1D10C	missense&lof_1e-03	1874168835	1.97614
TBC1D10C	missense&lof_1e-02	1874168835	1.97614
OR52L1	lof_1e-03	1812749688	1.97553
OR52L1	lof_1e-02	1812749688	1.97553
OR52L1	missense&lof_1e-03	1812749688	1.97553
OR52L1	missense&lof_1e-02	1812749688	1.97553
SETMAR	lof_1e-03	495111811	1.97507
SETMAR	lof_1e-02	495111811	1.97507
SETMAR	missense&lof_1e-03	495111811	1.97507
SETMAR	missense&lof_1e-02	495111811	1.97507
MRRF	lof_1e-03	1657192135	1.97477
MRRF	lof_1e-02	1657192135	1.97477
VAPB	missense&lof_1e-04	2766429239	1.97421
VAPB	missense&lof_1e-03	2766429239	1.97421
VAPB	missense&lof_1e-02	2766429239	1.97421
GPC5	lof_1e-04	2165813418	1.97403
OAS2	lof_1e-04	2054132731	1.97326
OAS2	lof_1e-03	2054132731	1.97326
OAS2	lof_1e-02	2054132731	1.97326
NPRL2	missense&lof_1e-03	541155902	1.97264
NPRL2	missense&lof_1e-02	541155902	1.97264
KCNK10	missense&lof_1e-03	2276874126	1.97193
KCNK10	missense&lof_1e-02	2276874126	1.97193
MGST3	missense&lof_1e-04	165632249	1.97156
IFI44L	missense&lof_1e-02	78628291	1.97115
ZDHHC7	missense&lof_1e-04	2481115841	1.9708
OR51D1	lof_1e-03	1811403508	1.97003
OR51D1	lof_1e-02	1811403508	1.97003
PLXDC2	missense&lof_1e-04	1692955527	1.96917
PLXDC2	missense&lof_1e-03	1692955527	1.96917
ANKRD44	missense&lof_1e-02	445903466	1.96783
LPIN2	lof_1e-04	2572201114	1.9673
LPIN2	lof_1e-03	2572201114	1.9673
LPIN2	lof_1e-02	2572201114	1.9673
EMP1	lof_1e-03	1954357130	1.967
EMP1	lof_1e-02	1954357130	1.967
NAPEPLD	lof_1e-03	1333941525	1.96557
NAPEPLD	lof_1e-02	1333941525	1.96557
IBSP	missense&lof_1e-04	776780583	1.96494
IBSP	missense&lof_1e-03	776780583	1.96494
LMAN2L	lof_1e-04	345621575	1.96438
LMAN2L	lof_1e-03	345621575	1.96438
LMAN2L	lof_1e-02	345621575	1.96438
LMNTD1	lof_1e-04	1966664531	1.96407
LMNTD1	missense&lof_1e-04	1966664531	1.96407
AMBRA1	missense&lof_1e-03	1853161302	1.96191
AMBRA1	missense&lof_1e-02	1853161302	1.96191
PRRC2C	lof_1e-03	171512104	1.9616
PRRC2C	lof_1e-02	171512104	1.9616
OR8K5	lof_1e-03	1862923275	1.96107
OR8K5	lof_1e-02	1862923275	1.96107
ACTR10	missense&lof_1e-04	2246888660	1.9607
AP3M2	missense&lof_1e-04	1432023426	1.96012
CWC22	missense&lof_1e-03	428859024	1.95963
CWC22	missense&lof_1e-02	428859024	1.95963
WNT5B	lof_1e-04	1942777019	1.9595
WNT5B	lof_1e-03	1942777019	1.9595
WNT5B	lof_1e-02	1942777019	1.9595
CCDC25	lof_1e-04	1417609211	1.95936
CCDC25	lof_1e-03	1417609211	1.95936
CCDC25	lof_1e-02	1417609211	1.95936
CNOT10	lof_1e-04	523503794	1.95922
DHTKD1	missense&lof_1e-04	1685226039	1.95891
ATP1A4	missense&lof_1e-03	160152050	1.95873
DARS2	lof_1e-03	173826719	1.95804
DARS2	lof_1e-02	173826719	1.95804
ENSG00000125695	lof_1e-04	2549914375	1.95547
ENSG00000125695	lof_1e-03	2549914375	1.95547
ENSG00000125695	lof_1e-02	2549914375	1.95547
ENSG00000125695	missense&lof_1e-04	2549914375	1.95547
ENSG00000125695	missense&lof_1e-03	2549914375	1.95547
ENSG00000125695	missense&lof_1e-02	2549914375	1.95547
RAP1GDS1	missense&lof_1e-04	787271332	1.95477
ZNF468	lof_1e-04	2702282039	1.95416
ZNF468	missense&lof_1e-04	2702282039	1.95416
TNRC6A	lof_1e-04	2420916429	1.95361
TNRC6A	lof_1e-03	2420916429	1.95361
TNRC6A	lof_1e-02	2420916429	1.95361
ACTR10	missense&lof_1e-03	2246888660	1.95345
ACTR10	missense&lof_1e-02	2246888660	1.95345
SELE	missense&lof_1e-03	169727905	1.95341
SELE	missense&lof_1e-02	169727905	1.95341
PHF1	missense&lof_1e-04	1093672774	1.95338
TSGA10	missense&lof_1e-04	347932088	1.95324
PHKB	lof_1e-03	2443600882	1.95298
PHKB	lof_1e-02	2443600882	1.95298
KLK13	missense&lof_1e-04	2700497227	1.95267
KLK13	missense&lof_1e-03	2700497227	1.95267
KLK13	missense&lof_1e-02	2700497227	1.95267
ANKAR	missense&lof_1e-04	438590375	1.95212
TEKT1	lof_1e-04	2493001031	1.95202
TEKT1	lof_1e-03	2493001031	1.95202
ODF4	lof_1e-04	2494541131	1.95148
ODF4	lof_1e-03	2494541131	1.95148
ODF4	lof_1e-02	2494541131	1.95148
LGALS9	lof_1e-03	2513832276	1.95043
LGALS9	lof_1e-02	2513832276	1.95043
PSG7	lof_1e-03	2692367076	1.95035
PSG7	lof_1e-02	2692367076	1.95035
PSG7	missense&lof_1e-03	2692367076	1.95035
PSG7	missense&lof_1e-02	2692367076	1.95035
TTC16	missense&lof_1e-03	1662637364	1.95028
TTC16	missense&lof_1e-02	1662637364	1.95028
MCM5	lof_1e-04	2854308358	1.94946
MCM5	lof_1e-03	2854308358	1.94946
MCM5	lof_1e-02	2854308358	1.94946
APC2	lof_1e-04	2650886935	1.94938
APC2	lof_1e-03	2650886935	1.94938
APC2	lof_1e-02	2650886935	1.94938
UBE2J1	missense&lof_1e-04	1149590186	1.94903
KRT12	missense&lof_1e-04	2527062714	1.94864
ATP6V0A2	missense&lof_1e-03	2064858305	1.94678
ATP6V0A2	missense&lof_1e-02	2064858305	1.94678
NHLRC1	lof_1e-04	1078381923	1.94652
NHLRC1	lof_1e-03	1078381923	1.94652
NHLRC1	lof_1e-02	1078381923	1.94652
DIP2A	lof_1e-04	2818730141	1.94615
DIP2A	lof_1e-03	2818730141	1.94615
DIP2A	lof_1e-02	2818730141	1.94615
IGFLR1	lof_1e-02	2685179932	1.94615
IGFBP1	missense&lof_1e-03	1276726938	1.94609
SLC10A2	missense&lof_1e-02	2177410717	1.9443
FHL3	lof_1e-04	37997476	1.94419
FHL3	lof_1e-03	37997476	1.94419
FHL3	lof_1e-02	37997476	1.94419
FADS2	missense&lof_1e-04	1868580002	1.94293
FADS2	missense&lof_1e-03	1868580002	1.94293
FADS2	missense&lof_1e-02	1868580002	1.94293
OR5I1	missense&lof_1e-04	1862699224	1.94265
ZNF391	lof_1e-03	1087661153	1.9422
ZNF391	lof_1e-02	1087661153	1.9422
ZNF391	missense&lof_1e-03	1087661153	1.9422
ZNF391	missense&lof_1e-02	1087661153	1.9422
BDP1	missense&lof_1e-02	950462318	1.94073
STK39	missense&lof_1e-04	416869372	1.94019
STK39	missense&lof_1e-03	416869372	1.94019
STK39	missense&lof_1e-02	416869372	1.94019
F2R	lof_1e-04	955720066	1.93815
ATP5MG	lof_1e-04	1925165398	1.93806
ATP5MG	lof_1e-03	1925165398	1.93806
[truncated: 116,288 more rows]

## Sheet: Figure 3b
Color: Group	X axis: MAF	Y axis: total_h2	Y axis: total_h2_se
plof&missense	ultra-rare&rare	0.00879233	0.00111006
plof&missense	ultra-rare	0.00394194	0.000693749
plof&missense	rare	0.00485039	0.000797843
plof	urr	0.00497222	0.000819595
plof	ultra-rare&rare	0.0031667	0.000497531
plof	rare	0.00180552	0.000576774
missense	urr	0.00382012	0.0007905
missense	ultra-rare&rare	0.000775244	0.000350613
missense	rare	0.00304487	0.000666144

## Sheet: Figure 3c
Region	BETA_Burden	SE_Burden
ADH1C	-0.00686117	0.000601338
GIGYF1	-0.0232129	0.00345913
ANKRD12	-0.0149484	0.00240332
ADH1A	-0.00838279	0.00171312
KDM5B	-0.00433669	0.000956176
CTNNA2	-0.00742173	0.00153101
APC2	-0.00362646	0.000782152
LGI2	-0.00669098	0.00141659
ATP1A2	-0.00551107	0.00156142
SNX17	0.00246753	0.000570499
HECTD4	-0.0119879	0.00324668
ADH5	-0.0035574	0.00106783

## Sheet: Figure 3d
Y axis: Gene	Color: group	X axis: Proportion
ADH1A	lof	0.00137248
ADH1A	missense	0.00185146
ADH1C	lof	0.0203223
ADH1C	missense	0
ADH5	lof	0.00100172
ADH5	missense	0.00560275
ANKRD12	lof	0.000709267
ANKRD12	missense	0.00643867
GIGYF1	lof	0.000356936
GIGYF1	missense	0.0171537
HECTD4	lof	0.00118825
HECTD4	missense	0
APC2	lof	0.000177317
APC2	missense	0.00605871
LGI2	lof	0.00017962
LGI2	missense	0.00124582
ATP1A2	lof	0.000126655
ATP1A2	missense	0.00119516
SNX17	lof	8.29e-05
SNX17	missense	0.0122556
CTNNA2	lof	7.6e-05
CTNNA2	missense	0.0011468
KDM5B	lof	0.000414507
KDM5B	missense	0.0472929
