# Supplementary material for: Whole exome sequencing analysis identifies genes for alcohol consumption
Source: Nat Commun. 2024 Jul 10;15:5777. doi: 10.1038/s41467-024-50132-3 (PMC11233704; doi:10.1038/s41467-024-50132-3)
Supplement: Supplementary file 6 — Source Data [file 41467_2024_50132_MOESM6_ESM.zip › SourceData/source data for Figure 2.xlsx]

## Sheet: Figure 2b
MarkerID	X axis: AF_Allele2	Shape: Category	Y axis:ABS_BETA	Color: Reported
chr2:27130762:G:C	0.0371877	Common	0.0327599	No
chr2:27433955:G:GA	0.447156	Common	0.0223397	Yes
chr2:27579938:A:G	0.210485	Common	0.0161894	Yes
chr4:3228683:AGAG:A	0.0742259	Common	0.0234952	Yes
chr4:39275003:A:AG	0.437117	Common	0.0133443	Yes
chr4:39437644:T:C	0.186465	Common	0.0175037	Yes
chr4:39448609:C:A	0.328054	Common	0.0163687	Yes
chr4:39527132:G:A	0.324103	Common	0.0141501	No
chr4:99284715:C:G	0.00046199	Rare	0.290959	Yes
chr4:99347033:C:A	0.00804948	Rare	0.146003	Yes
chr4:99347888:G:A	0.0963307	Common	0.0299174	Yes
chr4:99611445:G:A	0.0197982	Common	0.0583015	Yes
chr4:102267552:C:T	0.0743196	Common	0.0398819	Yes
chr7:73599571:C:T	0.129324	Common	0.0195249	Yes
chr11:47410415:C:T	0.319871	Common	0.0164356	Yes
chr11:113368360:G:A	0.463345	Common	0.0124268	Yes
chr11:113400106:G:A	0.201321	Common	0.0152441	Yes
chr12:81253692:T:A	0.449673	Common	0.012334	Yes
chr14:94378610:C:T	0.0205232	Common	0.046974	Yes
chr15:76339947:G:T	0.0528001	Common	0.0282731	No
chr16:28825882:T:G	0.420209	Common	0.0147578	Yes
chr16:30082458:C:G	0.404047	Common	0.0127575	Yes
chr17:45816385:A:G	0.22593	Common	0.0210683	Yes
chr18:23529286:T:C	0.345676	Common	0.01478	Yes
chr19:48702915:C:T	0.491839	Common	0.015727	Yes

## Sheet: Figure 2c
Y: Consequence	X: Percent
3_prime_UTR_variant	0.0769231
downstream_gene_variant	0.0384615
inframe_deletion	0.0384615
intron_variant	0.461538
missense_variant	0.192308
splice_donor_variant	0.0384615
stop_gained	0.0384615
synonymous_variant	0.115385
