# Supplementary material for: Whole exome sequencing analysis identifies genes for alcohol consumption
Source: Nat Commun. 2024 Jul 10;15:5777. doi: 10.1038/s41467-024-50132-3 (PMC11233704; doi:10.1038/s41467-024-50132-3)
Supplement: Supplementary file 6 — Source Data [file 41467_2024_50132_MOESM6_ESM.zip › SourceData/source data for Figure 5.xlsx]

## Sheet: Figure 5a
Gene	Similarity
GIGYF1	0.74672
HBB	0.73822
TFRC	0.73777
MED17	0.7377
KLF1	0.73462
ALB	0.72591
RASA2	0.72333
NF1	0.71621
FCGRT	0.70104
SUPT5H	0.70017

## Sheet: Figure 5b
name	p_uncorrected
observational learning	32.5702
gamma-aminobutyric acid secretion, neurotransmission	32.5702
regulation of glial cell differentiation	32.5702
IgG immunoglobulin transcytosis in epithelial cells mediated by FcRn immunoglobulin receptor	32.5702
glutamate secretion, neurotransmission	32.5702
cellular oxidant detoxification	30.8783
forebrain astrocyte development	29.561
negative regulation of DNA-templated transcription, elongation	29.561
maintenance of mitochondrion location	29.561
receptor-mediated endocytosis	28.823
nitric oxide transport	27.8012
negative regulation of Rac protein signal transduction	26.5529
Schwann cell development	26.5529
negative regulation of neurotransmitter secretion	25.5849
amygdala development	25.5849
regulation of blood vessel endothelial cell migration	24.7942
negative regulation of neuroblast proliferation	24.7942
renal absorption	24.7942
hair follicle maturation	24.1258
forebrain morphogenesis	23.547

## Sheet: Figure 5c
Gene name	Tissue group	nTPM	Organ
ANKRD12	cerebellum	59.9	Brain
ANKRD12	white matter	32.3	Brain
ANKRD12	testis	27.7	Non_brain
ANKRD12	skeletal muscle	26.7	Non_brain
ANKRD12	cerebral cortex	26	Brain
ANKRD12	lymphoid tissue	22.4	Non_brain
ANKRD12	basal ganglia	21.4	Brain
ANKRD12	bone marrow	20.5	Non_brain
ANKRD12	skin	20.2	Non_brain
ANKRD12	hypothalamus	18.4	Brain
ANKRD12	amygdala	17.1	Brain
ANKRD12	thyroid gland	16.4	Non_brain
ANKRD12	adipose tissue	15.8	Non_brain
ANKRD12	thalamus	15.8	Brain
ANKRD12	gallbladder	14.6	Non_brain
ANKRD12	stomach	14.5	Non_brain
ANKRD12	esophagus	14.4	Non_brain
ANKRD12	ovary	14.1	Non_brain
ANKRD12	placenta	14.1	Non_brain
ANKRD12	hippocampal formation	13.9	Brain
GIGYF1	bone marrow	30.5	Non_brain
GIGYF1	skin	30.1	Non_brain
GIGYF1	cerebellum	27.7	Brain
GIGYF1	skeletal muscle	26.5	Non_brain
GIGYF1	ovary	26.4	Non_brain
GIGYF1	salivary gland	24.8	Non_brain
GIGYF1	cerebral cortex	24.1	Brain
GIGYF1	white matter	24	Brain
GIGYF1	lymphoid tissue	23.4	Non_brain
GIGYF1	endometrium	22.8	Non_brain
GIGYF1	Pancreas	21.8	Non_brain
GIGYF1	thalamus	21.4	Brain
GIGYF1	choroid plexus	21.3	Brain
GIGYF1	amygdala	21.1	Brain
GIGYF1	basal ganglia	21.1	Brain
GIGYF1	medulla oblongata	20.9	Brain
GIGYF1	hippocampal formation	19.5	Brain
GIGYF1	midbrain	18.8	Brain
GIGYF1	pons	18.7	Brain
GIGYF1	testis	17.4	Non_brain

## Sheet: Figure 5d
RPKM	ID	Braincode	Regioncode	Window	Hemisphere	Age	Days	Sex	Ethnicity	PMI	pH	RIN	DissectionScore	Sequencing.Site	Region	Period	y
13.4481	HSB103.A1C	HSB103	A1C	2	R	13PCW	91	M	European	1.5	NA	9.3	5	USC	Temporal Cortex	Prenatal	3.76002
10.5511	HSB103.AMY	HSB103	AMY	2	R	13PCW	91	M	European	1.5	NA	9.3	5	USC	Amygdala	Prenatal	3.41293
15.0905	HSB103.CBC	HSB103	CBC	2	R	13PCW	91	M	European	1.5	NA	9.3	5	USC	Cerebellum	Prenatal	3.9251
16.1125	HSB103.DFC	HSB103	DFC	2	R	13PCW	91	M	European	1.5	NA	9.3	5	USC	Frontal Cortex	Prenatal	4.01904
9.97049	HSB103.HIP	HSB103	HIP	2	R	13PCW	91	M	European	1.5	NA	9.3	5	USC	Hippocampus	Prenatal	3.33206
16.151	HSB103.IPC	HSB103	IPC	2	R	13PCW	91	M	European	1.5	NA	9.3	5	USC	Parietal Cortex	Prenatal	4.02245
13.5664	HSB103.ITC	HSB103	ITC	2	R	13PCW	91	M	European	1.5	NA	9.3	5	USC	Temporal Cortex	Prenatal	3.77256
16.5984	HSB103.M1C	HSB103	M1C	2	R	13PCW	91	M	European	1.5	NA	9.3	5	USC	Frontal Cortex	Prenatal	4.06164
10.0127	HSB103.MFC	HSB103	MFC	2	R	13PCW	91	M	European	1.5	NA	9.3	5	USC	Frontal Cortex	Prenatal	3.3381
11.7598	HSB103.OFC	HSB103	OFC	2	R	13PCW	91	M	European	1.5	NA	9.3	5	USC	Frontal Cortex	Prenatal	3.56801
15.376	HSB103.S1C	HSB103	S1C	2	R	13PCW	91	M	European	1.5	NA	9.3	5	USC	Parietal Cortex	Prenatal	3.95196
15.847	HSB103.STR	HSB103	STR	2	R	13PCW	91	M	European	1.5	NA	9.3	5	USC	Striatum	Prenatal	3.99521
15.7872	HSB103.V1C	HSB103	V1C	2	R	13PCW	91	M	European	1.5	NA	9.3	5	USC	Visual Cortex	Prenatal	3.9898
12.8777	HSB103.VFC	HSB103	VFC	2	R	13PCW	91	M	European	1.5	NA	9.3	5	USC	Frontal Cortex	Prenatal	3.69796
10.6741	HSB105.A1C	HSB105	A1C	8	L	18Y	6841	M	European	28	6.21	7.8	5	USC	Temporal Cortex	Postnatal	3.4295
15.2446	HSB105.CBC	HSB105	CBC	8	L	18Y	6841	M	European	28	6.21	7.8	5	USC	Cerebellum	Postnatal	3.93966
7.2429	HSB105.DFC	HSB105	DFC	8	L	18Y	6841	M	European	28	6.21	7.8	5	USC	Frontal Cortex	Postnatal	2.87635
11.4801	HSB105.HIP	HSB105	HIP	8	L	18Y	6841	M	European	28	6.21	7.8	5	USC	Hippocampus	Postnatal	3.53358
8.18035	HSB105.IPC	HSB105	IPC	8	L	18Y	6841	M	European	28	6.21	7.8	5	USC	Parietal Cortex	Postnatal	3.04969
10.0676	HSB105.ITC	HSB105	ITC	8	L	18Y	6841	M	European	28	6.21	7.8	5	USC	Temporal Cortex	Postnatal	3.34591
9.06097	HSB105.M1C	HSB105	M1C	8	L	18Y	6841	M	European	28	6.21	7.8	5	USC	Frontal Cortex	Postnatal	3.1955
9.90556	HSB105.MFC	HSB105	MFC	8	L	18Y	6841	M	European	28	6.21	7.8	5	USC	Frontal Cortex	Postnatal	3.32273
9.64636	HSB105.OFC	HSB105	OFC	8	L	18Y	6841	M	European	28	6.21	7.8	5	USC	Frontal Cortex	Postnatal	3.28486
10.8084	HSB105.S1C	HSB105	S1C	8	L	18Y	6841	M	European	28	6.21	7.8	5	USC	Parietal Cortex	Postnatal	3.44737
9.06097	HSB105.STC	HSB105	STC	8	L	18Y	6841	M	European	28	6.21	7.8	5	USC	Temporal Cortex	Postnatal	3.1955
10.68	HSB105.V1C	HSB105	V1C	8	L	18Y	6841	M	European	28	6.21	7.8	5	USC	Visual Cortex	Postnatal	3.43029
8.70968	HSB105.VFC	HSB105	VFC	8	L	18Y	6841	M	European	28	6.21	7.8	5	USC	Frontal Cortex	Postnatal	3.13909
18.2621	HSB107.A1C	HSB107	A1C	4	L	21PCW	147	F	European	20	6.61	9.6	5	USC	Temporal Cortex	Prenatal	4.19866
11.4321	HSB107.AMY	HSB107	AMY	4	L	21PCW	147	F	European	20	6.61	9.6	5	USC	Amygdala	Prenatal	3.52758
12.753	HSB107.CBC	HSB107	CBC	4	L	21PCW	147	F	European	20	6.61	9.6	5	USC	Cerebellum	Prenatal	3.68404
16.2739	HSB107.DFC	HSB107	DFC	4	L	21PCW	147	F	European	20	6.61	9.6	5	USC	Frontal Cortex	Prenatal	4.03333
13.2241	HSB107.HIP	HSB107	HIP	4	L	21PCW	147	F	European	20	6.61	9.6	5	USC	Hippocampus	Prenatal	3.73597
22.0943	HSB107.IPC	HSB107	IPC	4	L	21PCW	147	F	European	20	6.61	9.6	5	USC	Parietal Cortex	Prenatal	4.47212
14.4113	HSB107.ITC	HSB107	ITC	4	L	21PCW	147	F	European	20	6.61	9.6	5	USC	Temporal Cortex	Prenatal	3.85911
19.596	HSB107.M1C	HSB107	M1C	4	L	21PCW	147	F	European	20	6.61	9.6	5	USC	Frontal Cortex	Prenatal	4.29983
11.7998	HSB107.MD	HSB107	MD	4	L	21PCW	147	F	European	20	6.61	9.6	5	USC	Thalamus	Prenatal	3.57286
17.8153	HSB107.MFC	HSB107	MFC	4	L	21PCW	147	F	European	20	6.61	9.6	5	USC	Frontal Cortex	Prenatal	4.16312
17.8741	HSB107.OFC	HSB107	OFC	4	L	21PCW	147	F	European	20	6.61	9.6	5	USC	Frontal Cortex	Prenatal	4.16785
23.0024	HSB107.S1C	HSB107	S1C	4	L	21PCW	147	F	European	20	6.61	9.6	5	USC	Parietal Cortex	Prenatal	4.52997
15.361	HSB107.STC	HSB107	STC	4	L	21PCW	147	F	European	20	6.61	9.6	5	USC	Temporal Cortex	Prenatal	3.95056
14.5981	HSB107.STR	HSB107	STR	4	L	21PCW	147	F	European	20	6.61	9.6	5	USC	Striatum	Prenatal	3.87756
18.0381	HSB107.V1C	HSB107	V1C	4	L	21PCW	147	F	European	20	6.61	9.6	5	USC	Visual Cortex	Prenatal	4.18095
18.4511	HSB107.VFC	HSB107	VFC	4	L	21PCW	147	F	European	20	6.61	9.6	5	USC	Frontal Cortex	Prenatal	4.21344
8.03436	HSB112.AMY	HSB112	AMY	1	R	8PCW	56	M	European	5	6.94	9.8	5	USC	Amygdala	Prenatal	3.02403
6.37441	HSB112.CGE	HSB112	CGE	1	R	8PCW	56	M	European	5	6.94	9.8	5	USC	Striatum	Prenatal	2.69475
3.75528	HSB112.DFC	HSB112	DFC	1	R	8PCW	56	M	European	5	6.94	9.8	5	USC	Frontal Cortex	Prenatal	1.94683
7.08501	HSB112.DTH	HSB112	DTH	1	R	8PCW	56	M	European	5	6.94	9.8	5	USC	Thalamus	Prenatal	2.84499
3.84326	HSB112.HIP	HSB112	HIP	1	R	8PCW	56	M	European	5	6.94	9.8	5	USC	Hippocampus	Prenatal	1.97939
8.90619	HSB112.ITC	HSB112	ITC	1	R	8PCW	56	M	European	5	6.94	9.8	5	USC	Temporal Cortex	Prenatal	3.17092
8.48615	HSB112.LGE	HSB112	LGE	1	R	8PCW	56	M	European	5	6.94	9.8	5	USC	Striatum	Prenatal	3.10201
3.99298	HSB112.MFC	HSB112	MFC	1	R	8PCW	56	M	European	5	6.94	9.8	5	USC	Frontal Cortex	Prenatal	2.03315
5.17783	HSB112.MGE	HSB112	MGE	1	R	8PCW	56	M	European	5	6.94	9.8	5	USC	Striatum	Prenatal	2.39994
3.66926	HSB112.OC	HSB112	OC	1	R	8PCW	56	M	European	5	6.94	9.8	5	USC	Visual Cortex	Prenatal	1.91428
4.26903	HSB112.OFC	HSB112	OFC	1	R	8PCW	56	M	European	5	6.94	9.8	5	USC	Frontal Cortex	Prenatal	2.12731
6.28696	HSB112.PC	HSB112	PC	1	R	8PCW	56	M	European	5	6.94	9.8	5	USC	Frontal Cortex	Prenatal	2.67513
9.22693	HSB112.STC	HSB112	STC	1	R	8PCW	56	M	European	5	6.94	9.8	5	USC	Temporal Cortex	Prenatal	3.2214
13.2562	HSB112.URL	HSB112	URL	1	R	8PCW	56	M	European	5	6.94	9.8	5	USC	Cerebellum	Prenatal	3.73943
5.42854	HSB112.VFC	HSB112	VFC	1	R	8PCW	56	M	European	5	6.94	9.8	5	USC	Frontal Cortex	Prenatal	2.4669
16.5984	HSB113.A1C	HSB113	A1C	2	R	12PCW	84	F	African/European	4	6.92	9.5	5	USC	Temporal Cortex	Prenatal	4.06164
10.1957	HSB113.AMY	HSB113	AMY	2	R	12PCW	84	F	African/European	4	6.92	9.5	5	USC	Amygdala	Prenatal	3.36397
15.4337	HSB113.CBC	HSB113	CBC	2	R	12PCW	84	F	African/European	4	6.92	9.5	5	USC	Cerebellum	Prenatal	3.95733
13.7561	HSB113.DFC	HSB113	DFC	2	R	12PCW	84	F	African/European	4	6.92	9.5	5	USC	Frontal Cortex	Prenatal	3.79245
11.9893	HSB113.HIP	HSB113	HIP	2	R	12PCW	84	F	African/European	4	6.92	9.5	5	USC	Hippocampus	Prenatal	3.59566
9.57729	HSB113.IPC	HSB113	IPC	2	R	12PCW	84	F	African/European	4	6.92	9.5	5	USC	Parietal Cortex	Prenatal	3.2746
10.6312	HSB113.ITC	HSB113	ITC	2	R	12PCW	84	F	African/European	4	6.92	9.5	5	USC	Temporal Cortex	Prenatal	3.42374
15.5905	HSB113.M1C	HSB113	M1C	2	R	12PCW	84	F	African/European	4	6.92	9.5	5	USC	Frontal Cortex	Prenatal	3.97182
10.1125	HSB113.MD	HSB113	MD	2	R	12PCW	84	F	African/European	4	6.92	9.5	5	USC	Thalamus	Prenatal	3.35226
16.4661	HSB113.MFC	HSB113	MFC	2	R	12PCW	84	F	African/European	4	6.92	9.5	5	USC	Frontal Cortex	Prenatal	4.05016
15.5685	HSB113.OFC	HSB113	OFC	2	R	12PCW	84	F	African/European	4	6.92	9.5	5	USC	Frontal Cortex	Prenatal	3.9698
11.8702	HSB113.S1C	HSB113	S1C	2	R	12PCW	84	F	African/European	4	6.92	9.5	5	USC	Parietal Cortex	Prenatal	3.58138
19.1522	HSB113.STR	HSB113	STR	2	R	12PCW	84	F	African/European	4	6.92	9.5	5	USC	Striatum	Prenatal	4.26695
16.1125	HSB113.V1C	HSB113	V1C	2	R	12PCW	84	F	African/European	4	6.92	9.5	5	USC	Visual Cortex	Prenatal	4.01904
10.5709	HSB113.VFC	HSB113	VFC	2	R	12PCW	84	F	African/European	4	6.92	9.5	5	USC	Frontal Cortex	Prenatal	3.4156
11.1105	HSB114.A1C	HSB114	A1C	2	L	13PCW	91	M	European	1	NA	9.4	5	YALE	Temporal Cortex	Prenatal	3.48677
16.6701	HSB114.AMY	HSB114	AMY	2	L	13PCW	91	M	European	1	NA	9.4	5	YALE	Amygdala	Prenatal	4.06782
19.3745	HSB114.DFC	HSB114	DFC	2	L	13PCW	91	M	European	1	NA	9.4	5	YALE	Frontal Cortex	Prenatal	4.28351
8.45036	HSB114.HIP	HSB114	HIP	2	L	13PCW	91	M	European	1	NA	9.4	5	YALE	Hippocampus	Prenatal	3.09599
22.7714	HSB114.IPC	HSB114	IPC	2	L	13PCW	91	M	European	1	NA	9.4	5	YALE	Parietal Cortex	Prenatal	4.51547
17.4011	HSB114.ITC	HSB114	ITC	2	L	13PCW	91	M	European	1	NA	9.4	5	YALE	Temporal Cortex	Prenatal	4.12937
23.1829	HSB114.M1C	HSB114	M1C	2	L	13PCW	91	M	European	1	NA	9.4	5	YALE	Frontal Cortex	Prenatal	4.5412
13.8635	HSB114.MFC	HSB114	MFC	2	L	13PCW	91	M	European	1	NA	9.4	5	YALE	Frontal Cortex	Prenatal	3.80359
13.9341	HSB114.OFC	HSB114	OFC	2	L	13PCW	91	M	European	1	NA	9.4	5	YALE	Frontal Cortex	Prenatal	3.81086
19.264	HSB114.S1C	HSB114	S1C	2	L	13PCW	91	M	European	1	NA	9.4	5	YALE	Parietal Cortex	Prenatal	4.2753
22.85	HSB114.STC	HSB114	STC	2	L	13PCW	91	M	European	1	NA	9.4	5	YALE	Temporal Cortex	Prenatal	4.52042
23.4307	HSB114.STR	HSB114	STR	2	L	13PCW	91	M	European	1	NA	9.4	5	YALE	Striatum	Prenatal	4.55647
19.3229	HSB114.V1C	HSB114	V1C	2	L	13PCW	91	M	European	1	NA	9.4	5	YALE	Visual Cortex	Prenatal	4.27968
20.4438	HSB114.VFC	HSB114	VFC	2	L	13PCW	91	M	European	1	NA	9.4	5	YALE	Frontal Cortex	Prenatal	4.36063
8.25691	HSB118.A1C	HSB118	A1C	7	R	4Y	1727	M	African	20	6.52	7.5	5	USC	Temporal Cortex	Postnatal	3.06297
10.2483	HSB118.AMY	HSB118	AMY	7	R	4Y	1727	M	African	20	6.52	7.5	5	USC	Amygdala	Postnatal	3.37133
7.65136	HSB118.CBC	HSB118	CBC	7	R	4Y	1727	M	African	20	6.52	7.5	5	USC	Cerebellum	Postnatal	2.95445
12.2417	HSB118.DFC	HSB118	DFC	7	R	4Y	1727	M	African	20	6.52	7.5	5	USC	Frontal Cortex	Postnatal	3.62547
8.34939	HSB118.HIP	HSB118	HIP	7	R	4Y	1727	M	African	20	6.52	7.5	5	USC	Hippocampus	Postnatal	3.07885
7.14141	HSB118.IPC	HSB118	IPC	7	R	4Y	1727	M	African	20	6.52	7.5	5	USC	Parietal Cortex	Postnatal	2.85627
7.48875	HSB118.ITC	HSB118	ITC	7	R	4Y	1727	M	African	20	6.52	7.5	5	USC	Temporal Cortex	Postnatal	2.92386
7.44952	HSB118.M1C	HSB118	M1C	7	R	4Y	1727	M	African	20	6.52	7.5	5	USC	Frontal Cortex	Postnatal	2.91639
5.90148	HSB118.MD	HSB118	MD	7	R	4Y	1727	M	African	20	6.52	7.5	5	USC	Thalamus	Postnatal	2.58532
9.32129	HSB118.MFC	HSB118	MFC	7	R	4Y	1727	M	African	20	6.52	7.5	5	USC	Frontal Cortex	Postnatal	3.23593
10.4714	HSB118.OFC	HSB118	OFC	7	R	4Y	1727	M	African	20	6.52	7.5	5	USC	Frontal Cortex	Postnatal	3.40209
8.62902	HSB118.S1C	HSB118	S1C	7	R	4Y	1727	M	African	20	6.52	7.5	5	USC	Parietal Cortex	Postnatal	3.12582
13.8037	HSB118.STC	HSB118	STC	7	R	4Y	1727	M	African	20	6.52	7.5	5	USC	Temporal Cortex	Postnatal	3.7974
6.38351	HSB118.STR	HSB118	STR	7	R	4Y	1727	M	African	20	6.52	7.5	5	USC	Striatum	Postnatal	2.69678
13.9231	HSB118.V1C	HSB118	V1C	7	R	4Y	1727	M	African	20	6.52	7.5	5	USC	Visual Cortex	Postnatal	3.80973
8.7513	HSB118.VFC	HSB118	VFC	7	R	4Y	1727	M	African	20	6.52	7.5	5	USC	Frontal Cortex	Postnatal	3.14589
6.18034	HSB119.A1C	HSB119	A1C	8	L	15Y	5745	M	African	14.5	6.93	9.5	4	USC	Temporal Cortex	Postnatal	2.65084
7.19427	HSB119.AMY	HSB119	AMY	8	L	15Y	5745	M	African	14.5	6.93	9.5	4	USC	Amygdala	Postnatal	2.86676
11.7067	HSB119.CBC	HSB119	CBC	8	L	15Y	5745	M	African	14.5	6.93	9.5	4	USC	Cerebellum	Postnatal	3.56153
7.62904	HSB119.DFC	HSB119	DFC	8	L	15Y	5745	M	African	14.5	6.93	9.5	4	USC	Frontal Cortex	Postnatal	2.95029
7.71453	HSB119.IPC	HSB119	IPC	8	L	15Y	5745	M	African	14.5	6.93	9.5	4	USC	Parietal Cortex	Postnatal	2.96616
7.60132	HSB119.ITC	HSB119	ITC	8	L	15Y	5745	M	African	14.5	6.93	9.5	4	USC	Temporal Cortex	Postnatal	2.94511
7.2779	HSB119.M1C	HSB119	M1C	8	L	15Y	5745	M	African	14.5	6.93	9.5	4	USC	Frontal Cortex	Postnatal	2.88321
6.22083	HSB119.MD	HSB119	MD	8	L	15Y	5745	M	African	14.5	6.93	9.5	4	USC	Thalamus	Postnatal	2.66011
7.34468	HSB119.MFC	HSB119	MFC	8	L	15Y	5745	M	African	14.5	6.93	9.5	4	USC	Frontal Cortex	Postnatal	2.89621
8.09852	HSB119.OFC	HSB119	OFC	8	L	15Y	5745	M	African	14.5	6.93	9.5	4	USC	Frontal Cortex	Postnatal	3.03536
6.46789	HSB119.S1C	HSB119	S1C	8	L	15Y	5745	M	African	14.5	6.93	9.5	4	USC	Parietal Cortex	Postnatal	2.71543
6.97497	HSB119.STC	HSB119	STC	8	L	15Y	5745	M	African	14.5	6.93	9.5	4	USC	Temporal Cortex	Postnatal	2.82272
8.49896	HSB119.STR	HSB119	STR	8	L	15Y	5745	M	African	14.5	6.93	9.5	4	USC	Striatum	Postnatal	3.10416
7.77449	HSB119.V1C	HSB119	V1C	8	L	15Y	5745	M	African	14.5	6.93	9.5	4	USC	Visual Cortex	Postnatal	2.97719
7.17359	HSB119.VFC	HSB119	VFC	8	L	15Y	5745	M	African	14.5	6.93	9.5	4	USC	Frontal Cortex	Postnatal	2.86267
9.13122	HSB121.A1C	HSB121	A1C	5	R	4M	388	M	European	9.5	6.26	9	5	YALE	Temporal Cortex	Postnatal	3.20652
11.2895	HSB121.AMY	HSB121	AMY	5	R	4M	388	M	European	9.5	6.26	9	5	YALE	Amygdala	Postnatal	3.50964
10.1076	HSB121.DFC	HSB121	DFC	5	R	4M	388	M	European	9.5	6.26	9	5	YALE	Frontal Cortex	Postnatal	3.35156
14.6373	HSB121.HIP	HSB121	HIP	5	R	4M	388	M	European	9.5	6.26	9	5	YALE	Hippocampus	Postnatal	3.8814
8.86251	HSB121.IPC	HSB121	IPC	5	R	4M	388	M	European	9.5	6.26	9	5	YALE	Parietal Cortex	Postnatal	3.1639
10.1105	HSB121.ITC	HSB121	ITC	5	R	4M	388	M	European	9.5	6.26	9	5	YALE	Temporal Cortex	Postnatal	3.35198
10.7	HSB121.M1C	HSB121	M1C	5	R	4M	388	M	European	9.5	6.26	9	5	YALE	Frontal Cortex	Postnatal	3.43296
11.6135	HSB121.MD	HSB121	MD	5	R	4M	388	M	European	9.5	6.26	9	5	YALE	Thalamus	Postnatal	3.5501
11.0342	HSB121.MFC	HSB121	MFC	5	R	4M	388	M	European	9.5	6.26	9	5	YALE	Frontal Cortex	Postnatal	3.47692
10.4448	HSB121.OFC	HSB121	OFC	5	R	4M	388	M	European	9.5	6.26	9	5	YALE	Frontal Cortex	Postnatal	3.39847
9.26281	HSB121.S1C	HSB121	S1C	5	R	4M	388	M	European	9.5	6.26	9	5	YALE	Parietal Cortex	Postnatal	3.22694
9.66793	HSB121.STC	HSB121	STC	5	R	4M	388	M	European	9.5	6.26	9	5	YALE	Temporal Cortex	Postnatal	3.28805
10.2323	HSB121.STR	HSB121	STR	5	R	4M	388	M	European	9.5	6.26	9	5	YALE	Striatum	Postnatal	3.36909
8.4184	HSB121.V1C	HSB121	V1C	5	R	4M	388	M	European	9.5	6.26	9	5	YALE	Visual Cortex	Postnatal	3.09058
9.92146	HSB121.VFC	HSB121	VFC	5	R	4M	388	M	European	9.5	6.26	9	5	YALE	Frontal Cortex	Postnatal	3.32502
9.84592	HSB122.A1C	HSB122	A1C	6	R	12M	631	F	European	18	6.68	9	4	YALE	Temporal Cortex	Postnatal	3.3141
8.58247	HSB122.AMY	HSB122	AMY	6	R	12M	631	F	European	18	6.68	9	4	YALE	Amygdala	Postnatal	3.11811
13.2387	HSB122.CBC	HSB122	CBC	6	R	12M	631	F	European	18	6.68	9	4	YALE	Cerebellum	Postnatal	3.73755
10.0847	HSB122.DFC	HSB122	DFC	6	R	12M	631	F	European	18	6.68	9	4	YALE	Frontal Cortex	Postnatal	3.34834
7.64526	HSB122.HIP	HSB122	HIP	6	R	12M	631	F	European	18	6.68	9	4	YALE	Hippocampus	Postnatal	2.95331
11.1759	HSB122.IPC	HSB122	IPC	6	R	12M	631	F	European	18	6.68	9	4	YALE	Parietal Cortex	Postnatal	3.49518
10.697	HSB122.ITC	HSB122	ITC	6	R	12M	631	F	European	18	6.68	9	4	YALE	Temporal Cortex	Postnatal	3.43256
10.2588	HSB122.M1C	HSB122	M1C	6	R	12M	631	F	European	18	6.68	9	4	YALE	Frontal Cortex	Postnatal	3.37278
6.95176	HSB122.MD	HSB122	MD	6	R	12M	631	F	European	18	6.68	9	4	YALE	Thalamus	Postnatal	2.81798
8.80472	HSB122.MFC	HSB122	MFC	6	R	12M	631	F	European	18	6.68	9	4	YALE	Frontal Cortex	Postnatal	3.15457
8.8772	HSB122.OFC	HSB122	OFC	6	R	12M	631	F	European	18	6.68	9	4	YALE	Frontal Cortex	Postnatal	3.16626
9.44422	HSB122.S1C	HSB122	S1C	6	R	12M	631	F	European	18	6.68	9	4	YALE	Parietal Cortex	Postnatal	3.25463
10.0732	HSB122.STC	HSB122	STC	6	R	12M	631	F	European	18	6.68	9	4	YALE	Temporal Cortex	Postnatal	3.34669
7.95814	HSB122.STR	HSB122	STR	6	R	12M	631	F	European	18	6.68	9	4	YALE	Striatum	Postnatal	3.01045
11.1039	HSB122.V1C	HSB122	V1C	6	R	12M	631	F	European	18	6.68	9	4	YALE	Visual Cortex	Postnatal	3.48593
10.5144	HSB122.VFC	HSB122	VFC	6	R	12M	631	F	European	18	6.68	9	4	YALE	Frontal Cortex	Postnatal	3.40795
8.21648	HSB123.A1C	HSB123	A1C	9	R	37Y	13780	M	African	13	6.37	8.2	5	YALE	Temporal Cortex	Postnatal	3.05597
6.69856	HSB123.AMY	HSB123	AMY	9	R	37Y	13780	M	African	13	6.37	8.2	5	YALE	Amygdala	Postnatal	2.76523
7.71513	HSB123.CBC	HSB123	CBC	9	R	37Y	13780	M	African	13	6.37	8.2	5	YALE	Cerebellum	Postnatal	2.96627
6.80835	HSB123.DFC	HSB123	DFC	9	R	37Y	13780	M	African	13	6.37	8.2	5	YALE	Frontal Cortex	Postnatal	2.78834
6.21336	HSB123.HIP	HSB123	HIP	9	R	37Y	13780	M	African	13	6.37	8.2	5	YALE	Hippocampus	Postnatal	2.65841
6.46387	HSB123.IPC	HSB123	IPC	9	R	37Y	13780	M	African	13	6.37	8.2	5	YALE	Parietal Cortex	Postnatal	2.71455
6.62706	HSB123.ITC	HSB123	ITC	9	R	37Y	13780	M	African	13	6.37	8.2	5	YALE	Temporal Cortex	Postnatal	2.74998
6.19871	HSB123.M1C	HSB123	M1C	9	R	37Y	13780	M	African	13	6.37	8.2	5	YALE	Frontal Cortex	Postnatal	2.65506
6.04865	HSB123.MD	HSB123	MD	9	R	37Y	13780	M	African	13	6.37	8.2	5	YALE	Thalamus	Postnatal	2.62027
5.84115	HSB123.MFC	HSB123	MFC	9	R	37Y	13780	M	African	13	6.37	8.2	5	YALE	Frontal Cortex	Postnatal	2.57074
6.65811	HSB123.OFC	HSB123	OFC	9	R	37Y	13780	M	African	13	6.37	8.2	5	YALE	Frontal Cortex	Postnatal	2.75662
4.51498	HSB123.S1C	HSB123	S1C	9	R	37Y	13780	M	African	13	6.37	8.2	5	YALE	Parietal Cortex	Postnatal	2.20632
6.06278	HSB123.STC	HSB123	STC	9	R	37Y	13780	M	African	13	6.37	8.2	5	YALE	Temporal Cortex	Postnatal	2.62358
6.84121	HSB123.STR	HSB123	STR	9	R	37Y	13780	M	African	13	6.37	8.2	5	YALE	Striatum	Postnatal	2.79519
6.88769	HSB123.V1C	HSB123	V1C	9	R	37Y	13780	M	African	13	6.37	8.2	5	YALE	Visual Cortex	Postnatal	2.80482
6.17775	HSB123.VFC	HSB123	VFC	9	R	37Y	13780	M	African	13	6.37	8.2	5	YALE	Frontal Cortex	Postnatal	2.65025
9.65136	HSB124.A1C	HSB124	A1C	8	R	13Y	5014	F	African	19.5	6.34	9.2	5	YALE	Temporal Cortex	Postnatal	3.2856
10.8429	HSB124.AMY	HSB124	AMY	8	R	13Y	5014	F	African	19.5	6.34	9.2	5	YALE	Amygdala	Postnatal	3.45192
15.2617	HSB124.CBC	HSB124	CBC	8	R	13Y	5014	F	African	19.5	6.34	9.2	5	YALE	Cerebellum	Postnatal	3.94127
10.0195	HSB124.DFC	HSB124	DFC	8	R	13Y	5014	F	African	19.5	6.34	9.2	5	YALE	Frontal Cortex	Postnatal	3.33907
9.73874	HSB124.HIP	HSB124	HIP	8	R	13Y	5014	F	African	19.5	6.34	9.2	5	YALE	Hippocampus	Postnatal	3.29847
9.57394	HSB124.IPC	HSB124	IPC	8	R	13Y	5014	F	African	19.5	6.34	9.2	5	YALE	Parietal Cortex	Postnatal	3.2741
9.00265	HSB124.ITC	HSB124	ITC	8	R	13Y	5014	F	African	19.5	6.34	9.2	5	YALE	Temporal Cortex	Postnatal	3.18629
9.48655	HSB124.M1C	HSB124	M1C	8	R	13Y	5014	F	African	19.5	6.34	9.2	5	YALE	Frontal Cortex	Postnatal	3.26101
8.78317	HSB124.MD	HSB124	MD	8	R	13Y	5014	F	African	19.5	6.34	9.2	5	YALE	Thalamus	Postnatal	3.15108
10.1683	HSB124.MFC	HSB124	MFC	8	R	13Y	5014	F	African	19.5	6.34	9.2	5	YALE	Frontal Cortex	Postnatal	3.36013
9.94106	HSB124.OFC	HSB124	OFC	8	R	13Y	5014	F	African	19.5	6.34	9.2	5	YALE	Frontal Cortex	Postnatal	3.32784
9.70598	HSB124.S1C	HSB124	S1C	8	R	13Y	5014	F	African	19.5	6.34	9.2	5	YALE	Parietal Cortex	Postnatal	3.29366
9.52586	HSB124.STC	HSB124	STC	8	R	13Y	5014	F	African	19.5	6.34	9.2	5	YALE	Temporal Cortex	Postnatal	3.26692
12.3162	HSB124.STR	HSB124	STR	8	R	13Y	5014	F	African	19.5	6.34	9.2	5	YALE	Striatum	Postnatal	3.63416
9.66212	HSB124.V1C	HSB124	V1C	8	R	13Y	5014	F	African	19.5	6.34	9.2	5	YALE	Visual Cortex	Postnatal	3.28719
10.6418	HSB124.VFC	HSB124	VFC	8	R	13Y	5014	F	African	19.5	6.34	9.2	5	YALE	Frontal Cortex	Postnatal	3.42517
7.71318	HSB126.A1C	HSB126	A1C	9	R	30Y	11224	F	European	9.5	6.92	8.7	5	YALE	Temporal Cortex	Postnatal	2.96591
6.88248	HSB126.AMY	HSB126	AMY	9	R	30Y	11224	F	European	9.5	6.92	8.7	5	YALE	Amygdala	Postnatal	2.80374
11.196	HSB126.CBC	HSB126	CBC	9	R	30Y	11224	F	European	9.5	6.92	8.7	5	YALE	Cerebellum	Postnatal	3.49774
8.87468	HSB126.DFC	HSB126	DFC	9	R	30Y	11224	F	European	9.5	6.92	8.7	5	YALE	Frontal Cortex	Postnatal	3.16586
6.12177	HSB126.HIP	HSB126	HIP	9	R	30Y	11224	F	European	9.5	6.92	8.7	5	YALE	Hippocampus	Postnatal	2.63732
6.70909	HSB126.IPC	HSB126	IPC	9	R	30Y	11224	F	European	9.5	6.92	8.7	5	YALE	Parietal Cortex	Postnatal	2.76746
7.5464	HSB126.ITC	HSB126	ITC	9	R	30Y	11224	F	European	9.5	6.92	8.7	5	YALE	Temporal Cortex	Postnatal	2.93478
6.30504	HSB126.M1C	HSB126	M1C	9	R	30Y	11224	F	European	9.5	6.92	8.7	5	YALE	Frontal Cortex	Postnatal	2.67921
5.16742	HSB126.MD	HSB126	MD	9	R	30Y	11224	F	European	9.5	6.92	8.7	5	YALE	Thalamus	Postnatal	2.3971
6.80657	HSB126.MFC	HSB126	MFC	9	R	30Y	11224	F	European	9.5	6.92	8.7	5	YALE	Frontal Cortex	Postnatal	2.78797
6.37645	HSB126.OFC	HSB126	OFC	9	R	30Y	11224	F	European	9.5	6.92	8.7	5	YALE	Frontal Cortex	Postnatal	2.6952
6.40824	HSB126.S1C	HSB126	S1C	9	R	30Y	11224	F	European	9.5	6.92	8.7	5	YALE	Parietal Cortex	Postnatal	2.70227
6.42181	HSB126.STC	HSB126	STC	9	R	30Y	11224	F	European	9.5	6.92	8.7	5	YALE	Temporal Cortex	Postnatal	2.70527
6.82456	HSB126.STR	HSB126	STR	9	R	30Y	11224	F	European	9.5	6.92	8.7	5	YALE	Striatum	Postnatal	2.79172
6.55761	HSB126.V1C	HSB126	V1C	9	R	30Y	11224	F	European	9.5	6.92	8.7	5	YALE	Visual Cortex	Postnatal	2.735
7.50236	HSB126.VFC	HSB126	VFC	9	R	30Y	11224	F	European	9.5	6.92	8.7	5	YALE	Frontal Cortex	Postnatal	2.92645
6.56284	HSB127.A1C	HSB127	A1C	8	L	19Y	7206	F	European	9.5	5.91	9.2	5	YALE	Temporal Cortex	Postnatal	2.73614
5.67629	HSB127.AMY	HSB127	AMY	8	L	19Y	7206	F	European	9.5	5.91	9.2	5	YALE	Amygdala	Postnatal	2.53014
11.2026	HSB127.CBC	HSB127	CBC	8	L	19Y	7206	F	European	9.5	5.91	9.2	5	YALE	Cerebellum	Postnatal	3.49858
6.30504	HSB127.DFC	HSB127	DFC	8	L	19Y	7206	F	European	9.5	5.91	9.2	5	YALE	Frontal Cortex	Postnatal	2.67921
5.4841	HSB127.HIP	HSB127	HIP	8	L	19Y	7206	F	European	9.5	5.91	9.2	5	YALE	Hippocampus	Postnatal	2.48133
6.39127	HSB127.IPC	HSB127	IPC	8	L	19Y	7206	F	European	9.5	5.91	9.2	5	YALE	Parietal Cortex	Postnatal	2.6985
6.12177	HSB127.ITC	HSB127	ITC	8	L	19Y	7206	F	European	9.5	5.91	9.2	5	YALE	Temporal Cortex	Postnatal	2.63732
6.52	HSB127.M1C	HSB127	M1C	8	L	19Y	7206	F	European	9.5	5.91	9.2	5	YALE	Frontal Cortex	Postnatal	2.72683
5.5605	HSB127.MD	HSB127	MD	8	L	19Y	7206	F	European	9.5	5.91	9.2	5	YALE	Thalamus	Postnatal	2.50093
6.82456	HSB127.MFC	HSB127	MFC	8	L	19Y	7206	F	European	9.5	5.91	9.2	5	YALE	Frontal Cortex	Postnatal	2.79172
6.31998	HSB127.OFC	HSB127	OFC	8	L	19Y	7206	F	European	9.5	5.91	9.2	5	YALE	Frontal Cortex	Postnatal	2.68257
6.52855	HSB127.S1C	HSB127	S1C	8	L	19Y	7206	F	European	9.5	5.91	9.2	5	YALE	Parietal Cortex	Postnatal	2.72869
6.83938	HSB127.STC	HSB127	STC	8	L	19Y	7206	F	European	9.5	5.91	9.2	5	YALE	Temporal Cortex	Postnatal	2.79481
9.25524	HSB127.STR	HSB127	STR	8	L	19Y	7206	F	European	9.5	5.91	9.2	5	YALE	Striatum	Postnatal	3.22577
6.01085	HSB127.V1C	HSB127	V1C	8	L	19Y	7206	F	European	9.5	5.91	9.2	5	YALE	Visual Cortex	Postnatal	2.61137
6.25562	HSB127.VFC	HSB127	VFC	8	L	19Y	7206	F	European	9.5	5.91	9.2	5	YALE	Frontal Cortex	Postnatal	2.66803
6.17612	HSB130.A1C	HSB130	A1C	9	L	21Y	7936	F	European	18	6.81	8.2	4	YALE	Temporal Cortex	Postnatal	2.64987
5.61144	HSB130.AMY	HSB130	AMY	9	L	21Y	7936	F	European	18	6.81	8.2	4	YALE	Amygdala	Postnatal	2.51386
17.6347	HSB130.CBC	HSB130	CBC	9	L	21Y	7936	F	European	18	6.81	8.2	4	YALE	Cerebellum	Postnatal	4.1485
7.31416	HSB130.DFC	HSB130	DFC	9	L	21Y	7936	F	European	18	6.81	8.2	4	YALE	Frontal Cortex	Postnatal	2.89028
4.30565	HSB130.HIP	HSB130	HIP	9	L	21Y	7936	F	European	18	6.81	8.2	4	YALE	Hippocampus	Postnatal	2.13935
6.97216	HSB130.IPC	HSB130	IPC	9	L	21Y	7936	F	European	18	6.81	8.2	4	YALE	Parietal Cortex	Postnatal	2.82215
5.29227	HSB130.ITC	HSB130	ITC	9	L	21Y	7936	F	European	18	6.81	8.2	4	YALE	Temporal Cortex	Postnatal	2.43089
8.09693	HSB130.M1C	HSB130	M1C	9	L	21Y	7936	F	European	18	6.81	8.2	4	YALE	Frontal Cortex	Postnatal	3.03508
7.38771	HSB130.MD	HSB130	MD	9	L	21Y	7936	F	European	18	6.81	8.2	4	YALE	Thalamus	Postnatal	2.90452
5.42177	HSB130.MFC	HSB130	MFC	9	L	21Y	7936	F	European	18	6.81	8.2	4	YALE	Frontal Cortex	Postnatal	2.46513
6.75681	HSB130.OFC	HSB130	OFC	9	L	21Y	7936	F	European	18	6.81	8.2	4	YALE	Frontal Cortex	Postnatal	2.77754
6.61826	HSB130.S1C	HSB130	S1C	9	L	21Y	7936	F	European	18	6.81	8.2	4	YALE	Parietal Cortex	Postnatal	2.74809
6.54039	HSB130.STC	HSB130	STC	9	L	21Y	7936	F	European	18	6.81	8.2	4	YALE	Temporal Cortex	Postnatal	2.73127
7.63923	HSB130.STR	HSB130	STR	9	L	21Y	7936	F	European	18	6.81	8.2	4	YALE	Striatum	Postnatal	2.95219
7.12272	HSB130.V1C	HSB130	V1C	9	L	21Y	7936	F	European	18	6.81	8.2	4	YALE	Visual Cortex	Postnatal	2.85254
7.37624	HSB130.VFC	HSB130	VFC	9	L	21Y	7936	F	European	18	6.81	8.2	4	YALE	Frontal Cortex	Postnatal	2.90231
19.9755	HSB131.A1C	HSB131	A1C	6	L	6M	448	F	European	26	6.26	7	5	USC	Temporal Cortex	Postnatal	4.32736
22.9501	HSB131.AMY	HSB131	AMY	6	L	6M	448	F	European	26	6.26	7	5	USC	Amygdala	Postnatal	4.5267
15.558	HSB131.CBC	HSB131	CBC	6	L	6M	448	F	European	26	6.26	7	5	USC	Cerebellum	Postnatal	3.96883
24.7152	HSB131.DFC	HSB131	DFC	6	L	6M	448	F	European	26	6.26	7	5	USC	Frontal Cortex	Postnatal	4.63315
16.5642	HSB131.HIP	HSB131	HIP	6	L	6M	448	F	European	26	6.26	7	5	USC	Hippocampus	Postnatal	4.05868
19.4536	HSB131.IPC	HSB131	IPC	6	L	6M	448	F	European	26	6.26	7	5	USC	Parietal Cortex	Postnatal	4.28936
21.8453	HSB131.ITC	HSB131	ITC	6	L	6M	448	F	European	26	6.26	7	5	USC	Temporal Cortex	Postnatal	4.45584
17.4059	HSB131.M1C	HSB131	M1C	6	L	6M	448	F	European	26	6.26	7	5	USC	Frontal Cortex	Postnatal	4.12977
14.6905	HSB131.MD	HSB131	MD	6	L	6M	448	F	European	26	6.26	7	5	USC	Thalamus	Postnatal	3.8866
22.9812	HSB131.MFC	HSB131	MFC	6	L	6M	448	F	European	26	6.26	7	5	USC	Frontal Cortex	Postnatal	4.52865
20.5884	HSB131.OFC	HSB131	OFC	6	L	6M	448	F	European	26	6.26	7	5	USC	Frontal Cortex	Postnatal	4.37075
18.2822	HSB131.S1C	HSB131	S1C	6	L	6M	448	F	European	26	6.26	7	5	USC	Parietal Cortex	Postnatal	4.20023
17.4554	HSB131.STC	HSB131	STC	6	L	6M	448	F	European	26	6.26	7	5	USC	Temporal Cortex	Postnatal	4.13384
27.2626	HSB131.STR	HSB131	STR	6	L	6M	448	F	European	26	6.26	7	5	USC	Striatum	Postnatal	4.77413
28.2133	HSB131.V1C	HSB131	V1C	6	L	6M	448	F	European	26	6.26	7	5	USC	Visual Cortex	Postnatal	4.82341
20.5477	HSB131.VFC	HSB131	VFC	6	L	6M	448	F	European	26	6.26	7	5	USC	Frontal Cortex	Postnatal	4.36791
10.735	HSB132.A1C	HSB132	A1C	5	L	4M	388	M	European	22	6.6	7.7	5	USC	Temporal Cortex	Postnatal	3.43763
7.39429	HSB132.AMY	HSB132	AMY	5	L	4M	388	M	European	22	6.6	7.7	5	USC	Amygdala	Postnatal	2.90579
9.85084	HSB132.CBC	HSB132	CBC	5	L	4M	388	M	European	22	6.6	7.7	5	USC	Cerebellum	Postnatal	3.31482
11.1973	HSB132.DFC	HSB132	DFC	5	L	4M	388	M	European	22	6.6	7.7	5	USC	Frontal Cortex	Postnatal	3.4979
8.28754	HSB132.HIP	HSB132	HIP	5	L	4M	388	M	European	22	6.6	7.7	5	USC	Hippocampus	Postnatal	3.06825
9.52778	HSB132.IPC	HSB132	IPC	5	L	4M	388	M	European	22	6.6	7.7	5	USC	Parietal Cortex	Postnatal	3.2672
11.847	HSB132.ITC	HSB132	ITC	5	L	4M	388	M	European	22	6.6	7.7	5	USC	Temporal Cortex	Postnatal	3.57858
11.6968	HSB132.M1C	HSB132	M1C	5	L	4M	388	M	European	22	6.6	7.7	5	USC	Frontal Cortex	Postnatal	3.56033
6.57993	HSB132.MD	HSB132	MD	5	L	4M	388	M	European	22	6.6	7.7	5	USC	Thalamus	Postnatal	2.73983
10.96	HSB132.MFC	HSB132	MFC	5	L	4M	388	M	European	22	6.6	7.7	5	USC	Frontal Cortex	Postnatal	3.46728
10.2263	HSB132.OFC	HSB132	OFC	5	L	4M	388	M	European	22	6.6	7.7	5	USC	Frontal Cortex	Postnatal	3.36824
10.9446	HSB132.S1C	HSB132	S1C	5	L	4M	388	M	European	22	6.6	7.7	5	USC	Parietal Cortex	Postnatal	3.46527
12.5415	HSB132.STC	HSB132	STC	5	L	4M	388	M	European	22	6.6	7.7	5	USC	Temporal Cortex	Postnatal	3.66009
7.68283	HSB132.STR	HSB132	STR	5	L	4M	388	M	European	22	6.6	7.7	5	USC	Striatum	Postnatal	2.96029
11.5473	HSB132.V1C	HSB132	V1C	5	L	4M	388	M	European	22	6.6	7.7	5	USC	Visual Cortex	Postnatal	3.54192
13.8884	HSB132.VFC	HSB132	VFC	5	L	4M	388	M	European	22	6.6	7.7	5	USC	Frontal Cortex	Postnatal	3.80615
9.41028	HSB135.A1C	HSB135	A1C	9	R	40Y	14876	F	African	30.5	6.82	9.2	4	USC	Temporal Cortex	Postnatal	3.24949
10.1019	HSB135.AMY	HSB135	AMY	9	R	40Y	14876	F	African	30.5	6.82	9.2	4	USC	Amygdala	Postnatal	3.35076
20.2353	HSB135.CBC	HSB135	CBC	9	R	40Y	14876	F	African	30.5	6.82	9.2	4	USC	Cerebellum	Postnatal	4.34592
6.65814	HSB135.DFC	HSB135	DFC	9	R	40Y	14876	F	African	30.5	6.82	9.2	4	USC	Frontal Cortex	Postnatal	2.75663
9.4029	HSB135.HIP	HSB135	HIP	9	R	40Y	14876	F	African	30.5	6.82	9.2	4	USC	Hippocampus	Postnatal	3.24837
7.09402	HSB135.IPC	HSB135	IPC	9	R	40Y	14876	F	African	30.5	6.82	9.2	4	USC	Parietal Cortex	Postnatal	2.8468
7.41041	HSB135.ITC	HSB135	ITC	9	R	40Y	14876	F	African	30.5	6.82	9.2	4	USC	Temporal Cortex	Postnatal	2.90889
9.97622	HSB135.M1C	HSB135	M1C	9	R	40Y	14876	F	African	30.5	6.82	9.2	4	USC	Frontal Cortex	Postnatal	3.33288
7.8633	HSB135.MD	HSB135	MD	9	R	40Y	14876	F	African	30.5	6.82	9.2	4	USC	Thalamus	Postnatal	2.99337
7.51773	HSB135.OFC	HSB135	OFC	9	R	40Y	14876	F	African	30.5	6.82	9.2	4	USC	Frontal Cortex	Postnatal	2.92936
6.88316	HSB135.S1C	HSB135	S1C	9	R	40Y	14876	F	African	30.5	6.82	9.2	4	USC	Parietal Cortex	Postnatal	2.80388
6.9255	HSB135.STC	HSB135	STC	9	R	40Y	14876	F	African	30.5	6.82	9.2	4	USC	Temporal Cortex	Postnatal	2.8126
8.52413	HSB135.STR	HSB135	STR	9	R	40Y	14876	F	African	30.5	6.82	9.2	4	USC	Striatum	Postnatal	3.10838
8.56081	HSB135.V1C	HSB135	V1C	9	R	40Y	14876	F	African	30.5	6.82	9.2	4	USC	Visual Cortex	Postnatal	3.1145
6.73684	HSB135.VFC	HSB135	VFC	9	R	40Y	14876	F	African	30.5	6.82	9.2	4	USC	Frontal Cortex	Postnatal	2.77333
8.82195	HSB136.A1C	HSB136	A1C	9	R	23Y	8667	M	African	10.5	6.36	9	5	USC	Temporal Cortex	Postnatal	3.15736
9.99759	HSB136.AMY	HSB136	AMY	9	R	23Y	8667	M	African	10.5	6.36	9	5	USC	Amygdala	Postnatal	3.33594
8.51797	HSB136.CBC	HSB136	CBC	9	R	23Y	8667	M	African	10.5	6.36	9	5	USC	Cerebellum	Postnatal	3.10735
9.60206	HSB136.DFC	HSB136	DFC	9	R	23Y	8667	M	African	10.5	6.36	9	5	USC	Frontal Cortex	Postnatal	3.27829
9.33837	HSB136.HIP	HSB136	HIP	9	R	23Y	8667	M	African	10.5	6.36	9	5	USC	Hippocampus	Postnatal	3.23854
8.53931	HSB136.IPC	HSB136	IPC	9	R	23Y	8667	M	African	10.5	6.36	9	5	USC	Parietal Cortex	Postnatal	3.11092
7.32373	HSB136.ITC	HSB136	ITC	9	R	23Y	8667	M	African	10.5	6.36	9	5	USC	Temporal Cortex	Postnatal	2.89214
8.81065	HSB136.M1C	HSB136	M1C	9	R	23Y	8667	M	African	10.5	6.36	9	5	USC	Frontal Cortex	Postnatal	3.15553
9.09573	HSB136.MD	HSB136	MD	9	R	23Y	8667	M	African	10.5	6.36	9	5	USC	Thalamus	Postnatal	3.20096
8.21025	HSB136.MFC	HSB136	MFC	9	R	23Y	8667	M	African	10.5	6.36	9	5	USC	Frontal Cortex	Postnatal	3.05489
8.21434	HSB136.OFC	HSB136	OFC	9	R	23Y	8667	M	African	10.5	6.36	9	5	USC	Frontal Cortex	Postnatal	3.0556
8.87024	HSB136.S1C	HSB136	S1C	9	R	23Y	8667	M	African	10.5	6.36	9	5	USC	Parietal Cortex	Postnatal	3.16515
8.47801	HSB136.STC	HSB136	STC	9	R	23Y	8667	M	African	10.5	6.36	9	5	USC	Temporal Cortex	Postnatal	3.10064
8.89711	HSB136.STR	HSB136	STR	9	R	23Y	8667	M	African	10.5	6.36	9	5	USC	Striatum	Postnatal	3.16946
10.1125	HSB136.V1C	HSB136	V1C	9	R	23Y	8667	M	African	10.5	6.36	9	5	USC	Visual Cortex	Postnatal	3.35226
9.08896	HSB136.VFC	HSB136	VFC	9	R	23Y	8667	M	African	10.5	6.36	9	5	USC	Frontal Cortex	Postnatal	3.1999
14.4273	HSB139.A1C	HSB139	A1C	5	L	4M	388	M	African	20	6.7	8.8	5	YALE	Temporal Cortex	Postnatal	3.8607
7.93903	HSB139.AMY	HSB139	AMY	5	L	4M	388	M	African	20	6.7	8.8	5	YALE	Amygdala	Postnatal	3.00702
9.84323	HSB139.CBC	HSB139	CBC	5	L	4M	388	M	African	20	6.7	8.8	5	YALE	Cerebellum	Postnatal	3.31371
12.6393	HSB139.DFC	HSB139	DFC	5	L	4M	388	M	African	20	6.7	8.8	5	YALE	Frontal Cortex	Postnatal	3.67121
7.39337	HSB139.HIP	HSB139	HIP	5	L	4M	388	M	African	20	6.7	8.8	5	YALE	Hippocampus	Postnatal	2.90561
10.2643	HSB139.IPC	HSB139	IPC	5	L	4M	388	M	African	20	6.7	8.8	5	YALE	Parietal Cortex	Postnatal	3.37355
13.7535	HSB139.ITC	HSB139	ITC	5	L	4M	388	M	African	20	6.7	8.8	5	YALE	Temporal Cortex	Postnatal	3.79217
10.5084	HSB139.M1C	HSB139	M1C	5	L	4M	388	M	African	20	6.7	8.8	5	YALE	Frontal Cortex	Postnatal	3.40714
6.78168	HSB139.MD	HSB139	MD	5	L	4M	388	M	African	20	6.7	8.8	5	YALE	Thalamus	Postnatal	2.78276
11.4746	HSB139.MFC	HSB139	MFC	5	L	4M	388	M	African	20	6.7	8.8	5	YALE	Frontal Cortex	Postnatal	3.53289
10.4329	HSB139.OFC	HSB139	OFC	5	L	4M	388	M	African	20	6.7	8.8	5	YALE	Frontal Cortex	Postnatal	3.39683
10.9091	HSB139.S1C	HSB139	S1C	5	L	4M	388	M	African	20	6.7	8.8	5	YALE	Parietal Cortex	Postnatal	3.46062
12.0226	HSB139.STC	HSB139	STC	5	L	4M	388	M	African	20	6.7	8.8	5	YALE	Temporal Cortex	Postnatal	3.59963
6.97021	HSB139.STR	HSB139	STR	5	L	4M	388	M	African	20	6.7	8.8	5	YALE	Striatum	Postnatal	2.82175
15.0961	HSB139.V1C	HSB139	V1C	5	L	4M	388	M	African	20	6.7	8.8	5	YALE	Visual Cortex	Postnatal	3.92563
11.0753	HSB139.VFC	HSB139	VFC	5	L	4M	388	M	African	20	6.7	8.8	5	YALE	Frontal Cortex	Postnatal	3.48224
6.56808	HSB141.A1C	HSB141	A1C	7	L	8Y	3188	M	African	30	6.54	8	5	YALE	Temporal Cortex	Postnatal	2.73727
7.62918	HSB141.AMY	HSB141	AMY	7	L	8Y	3188	M	African	30	6.54	8	5	YALE	Amygdala	Postnatal	2.95032
9.27044	HSB141.CBC	HSB141	CBC	7	L	8Y	3188	M	African	30	6.54	8	5	YALE	Cerebellum	Postnatal	3.22812
5.42603	HSB141.DFC	HSB141	DFC	7	L	8Y	3188	M	African	30	6.54	8	5	YALE	Frontal Cortex	Postnatal	2.46624
5.11778	HSB141.HIP	HSB141	HIP	7	L	8Y	3188	M	African	30	6.54	8	5	YALE	Hippocampus	Postnatal	2.38344
7.80614	HSB141.IPC	HSB141	IPC	7	L	8Y	3188	M	African	30	6.54	8	5	YALE	Parietal Cortex	Postnatal	2.98297
6.16338	HSB141.ITC	HSB141	ITC	7	L	8Y	3188	M	African	30	6.54	8	5	YALE	Temporal Cortex	Postnatal	2.64694
7.02573	HSB141.M1C	HSB141	M1C	7	L	8Y	3188	M	African	30	6.54	8	5	YALE	Frontal Cortex	Postnatal	2.83304
5.0004	HSB141.MD	HSB141	MD	7	L	8Y	3188	M	African	30	6.54	8	5	YALE	Thalamus	Postnatal	2.35061
6.40824	HSB141.MFC	HSB141	MFC	7	L	8Y	3188	M	African	30	6.54	8	5	YALE	Frontal Cortex	Postnatal	2.70227
5.51269	HSB141.OFC	HSB141	OFC	7	L	8Y	3188	M	African	30	6.54	8	5	YALE	Frontal Cortex	Postnatal	2.48869
6.1026	HSB141.S1C	HSB141	S1C	7	L	8Y	3188	M	African	30	6.54	8	5	YALE	Parietal Cortex	Postnatal	2.63287
6.60407	HSB141.STC	HSB141	STC	7	L	8Y	3188	M	African	30	6.54	8	5	YALE	Temporal Cortex	Postnatal	2.74504
5.17682	HSB141.STR	HSB141	STR	7	L	8Y	3188	M	African	30	6.54	8	5	YALE	Striatum	Postnatal	2.39967
6.32671	HSB141.V1C	HSB141	V1C	7	L	8Y	3188	M	African	30	6.54	8	5	YALE	Visual Cortex	Postnatal	2.68408
5.73138	HSB141.VFC	HSB141	VFC	7	L	8Y	3188	M	African	30	6.54	8	5	YALE	Frontal Cortex	Postnatal	2.54384
19.2051	HSB143.A1C	HSB143	A1C	6	R	2Y	997	F	European	12	6.3	6.8	5	USC	Temporal Cortex	Postnatal	4.27091
22.2194	HSB143.AMY	HSB143	AMY	6	R	2Y	997	F	European	12	6.3	6.8	5	USC	Amygdala	Postnatal	4.48022
16.1895	HSB143.CBC	HSB143	CBC	6	R	2Y	997	F	European	12	6.3	6.8	5	USC	Cerebellum	Postnatal	4.02587
11.6438	HSB143.DFC	HSB143	DFC	6	R	2Y	997	F	European	12	6.3	6.8	5	USC	Frontal Cortex	Postnatal	3.55383
9.30724	HSB143.HIP	HSB143	HIP	6	R	2Y	997	F	European	12	6.3	6.8	5	USC	Hippocampus	Postnatal	3.23377
13.0131	HSB143.IPC	HSB143	IPC	6	R	2Y	997	F	European	12	6.3	6.8	5	USC	Parietal Cortex	Postnatal	3.71294
16.4024	HSB143.ITC	HSB143	ITC	6	R	2Y	997	F	European	12	6.3	6.8	5	USC	Temporal Cortex	Postnatal	4.04461
11.8363	HSB143.M1C	HSB143	M1C	6	R	2Y	997	F	European	12	6.3	6.8	5	USC	Frontal Cortex	Postnatal	3.57729
11.8502	HSB143.MD	HSB143	MD	6	R	2Y	997	F	European	12	6.3	6.8	5	USC	Thalamus	Postnatal	3.57896
15.0114	HSB143.MFC	HSB143	MFC	6	R	2Y	997	F	European	12	6.3	6.8	5	USC	Frontal Cortex	Postnatal	3.91757
16.1617	HSB143.OFC	HSB143	OFC	6	R	2Y	997	F	European	12	6.3	6.8	5	USC	Frontal Cortex	Postnatal	4.02341
8.32886	HSB143.S1C	HSB143	S1C	6	R	2Y	997	F	European	12	6.3	6.8	5	USC	Parietal Cortex	Postnatal	3.07534
9.32129	HSB143.STC	HSB143	STC	6	R	2Y	997	F	European	12	6.3	6.8	5	USC	Temporal Cortex	Postnatal	3.23593
10.5566	HSB143.STR	HSB143	STR	6	R	2Y	997	F	European	12	6.3	6.8	5	USC	Striatum	Postnatal	3.41367
14.7048	HSB143.V1C	HSB143	V1C	6	R	2Y	997	F	European	12	6.3	6.8	5	USC	Visual Cortex	Postnatal	3.88799
10.7764	HSB143.VFC	HSB143	VFC	6	R	2Y	997	F	European	12	6.3	6.8	5	USC	Frontal Cortex	Postnatal	3.44313
9.61415	HSB145.A1C	HSB145	A1C	9	R	36Y	13415	M	European	18	NA	8.3	5	YALE	Temporal Cortex	Postnatal	3.28009
7.03299	HSB145.AMY	HSB145	AMY	9	R	36Y	13415	M	European	18	NA	8.3	5	YALE	Amygdala	Postnatal	2.83451
14.3896	HSB145.CBC	HSB145	CBC	9	R	36Y	13415	M	European	18	NA	8.3	5	YALE	Cerebellum	Postnatal	3.85695
8.32369	HSB145.DFC	HSB145	DFC	9	R	36Y	13415	M	European	18	NA	8.3	5	YALE	Frontal Cortex	Postnatal	3.07445
5.72992	HSB145.HIP	HSB145	HIP	9	R	36Y	13415	M	European	18	NA	8.3	5	YALE	Hippocampus	Postnatal	2.54348
8.62211	HSB145.IPC	HSB145	IPC	9	R	36Y	13415	M	European	18	NA	8.3	5	YALE	Parietal Cortex	Postnatal	3.12468
7.10963	HSB145.ITC	HSB145	ITC	9	R	36Y	13415	M	European	18	NA	8.3	5	YALE	Temporal Cortex	Postnatal	2.84993
8.39569	HSB145.M1C	HSB145	M1C	9	R	36Y	13415	M	European	18	NA	8.3	5	YALE	Frontal Cortex	Postnatal	3.08673
5.8167	HSB145.MD	HSB145	MD	9	R	36Y	13415	M	European	18	NA	8.3	5	YALE	Thalamus	Postnatal	2.56479
8.91673	HSB145.MFC	HSB145	MFC	9	R	36Y	13415	M	European	18	NA	8.3	5	YALE	Frontal Cortex	Postnatal	3.1726
9.10094	HSB145.OFC	HSB145	OFC	9	R	36Y	13415	M	European	18	NA	8.3	5	YALE	Frontal Cortex	Postnatal	3.20178
8.20785	HSB145.S1C	HSB145	S1C	9	R	36Y	13415	M	European	18	NA	8.3	5	YALE	Parietal Cortex	Postnatal	3.05448
7.70694	HSB145.STC	HSB145	STC	9	R	36Y	13415	M	European	18	NA	8.3	5	YALE	Temporal Cortex	Postnatal	2.96476
8.06447	HSB145.STR	HSB145	STR	9	R	36Y	13415	M	European	18	NA	8.3	5	YALE	Striatum	Postnatal	3.02936
8.61276	HSB145.V1C	HSB145	V1C	9	R	36Y	13415	M	European	18	NA	8.3	5	YALE	Visual Cortex	Postnatal	3.12313
8.93377	HSB145.VFC	HSB145	VFC	9	R	36Y	13415	M	European	18	NA	8.3	5	YALE	Frontal Cortex	Postnatal	3.17533
8.94139	HSB148.AMY	HSB148	AMY	1	L	9PCW	63	M	European	1	6.01	10	5	YALE	Amygdala	Prenatal	3.17654
6.11227	HSB148.CGE	HSB148	CGE	1	L	9PCW	63	M	European	1	6.01	10	5	YALE	Striatum	Prenatal	2.63512
9.24517	HSB148.DFC	HSB148	DFC	1	L	9PCW	63	M	European	1	6.01	10	5	YALE	Frontal Cortex	Prenatal	3.22422
14.2418	HSB148.DTH	HSB148	DTH	1	L	9PCW	63	M	European	1	6.01	10	5	YALE	Thalamus	Prenatal	3.84216
6.30998	HSB148.HIP	HSB148	HIP	1	L	9PCW	63	M	European	1	6.01	10	5	YALE	Hippocampus	Prenatal	2.68032
9.58991	HSB148.LGE	HSB148	LGE	1	L	9PCW	63	M	European	1	6.01	10	5	YALE	Striatum	Prenatal	3.27648
9.00531	HSB148.MFC	HSB148	MFC	1	L	9PCW	63	M	European	1	6.01	10	5	YALE	Frontal Cortex	Prenatal	3.18671
9.18391	HSB148.MGE	HSB148	MGE	1	L	9PCW	63	M	European	1	6.01	10	5	YALE	Striatum	Prenatal	3.21473
9.71686	HSB148.OC	HSB148	OC	1	L	9PCW	63	M	European	1	6.01	10	5	YALE	Visual Cortex	Prenatal	3.29526
7.94541	HSB148.OFC	HSB148	OFC	1	L	9PCW	63	M	European	1	6.01	10	5	YALE	Frontal Cortex	Prenatal	3.00817
12.5197	HSB148.PC	HSB148	PC	1	L	9PCW	63	M	European	1	6.01	10	5	YALE	Frontal Cortex	Prenatal	3.6576
14.8495	HSB148.TC	HSB148	TC	1	L	9PCW	63	M	European	1	6.01	10	5	YALE	Temporal Cortex	Prenatal	3.90203
16.1037	HSB148.URL	HSB148	URL	1	L	9PCW	63	M	European	1	6.01	10	5	YALE	Cerebellum	Prenatal	4.01825
15.1666	HSB149.A1C	HSB149	A1C	2	L	13PCW	91	F	European	2	6.39	10	5	YALE	Temporal Cortex	Prenatal	3.9323
12.7716	HSB149.AMY	HSB149	AMY	2	L	13PCW	91	F	European	2	6.39	10	5	YALE	Amygdala	Prenatal	3.68612
13.8378	HSB149.CBC	HSB149	CBC	2	L	13PCW	91	F	European	2	6.39	10	5	YALE	Cerebellum	Prenatal	3.80093
17.7805	HSB149.DFC	HSB149	DFC	2	L	13PCW	91	F	European	2	6.39	10	5	YALE	Frontal Cortex	Prenatal	4.16032
11.3798	HSB149.HIP	HSB149	HIP	2	L	13PCW	91	F	European	2	6.39	10	5	YALE	Hippocampus	Prenatal	3.52102
14.279	HSB149.IPC	HSB149	IPC	2	L	13PCW	91	F	European	2	6.39	10	5	YALE	Parietal Cortex	Prenatal	3.84589
10.9091	HSB149.ITC	HSB149	ITC	2	L	13PCW	91	F	European	2	6.39	10	5	YALE	Temporal Cortex	Prenatal	3.46062
17.1299	HSB149.M1C	HSB149	M1C	2	L	13PCW	91	F	European	2	6.39	10	5	YALE	Frontal Cortex	Prenatal	4.10684
12.6661	HSB149.MD	HSB149	MD	2	L	13PCW	91	F	European	2	6.39	10	5	YALE	Thalamus	Prenatal	3.67424
17.5596	HSB149.MFC	HSB149	MFC	2	L	13PCW	91	F	European	2	6.39	10	5	YALE	Frontal Cortex	Prenatal	4.14238
18.3791	HSB149.OFC	HSB149	OFC	2	L	13PCW	91	F	European	2	6.39	10	5	YALE	Frontal Cortex	Prenatal	4.20782
19.4837	HSB149.S1C	HSB149	S1C	2	L	13PCW	91	F	European	2	6.39	10	5	YALE	Parietal Cortex	Prenatal	4.29158
14.8541	HSB149.STC	HSB149	STC	2	L	13PCW	91	F	European	2	6.39	10	5	YALE	Temporal Cortex	Prenatal	3.90247
17.5226	HSB149.STR	HSB149	STR	2	L	13PCW	91	F	European	2	6.39	10	5	YALE	Striatum	Prenatal	4.13936
15.5044	HSB149.V1C	HSB149	V1C	2	L	13PCW	91	F	European	2	6.39	10	5	YALE	Visual Cortex	Prenatal	3.96388
16.7391	HSB149.VFC	HSB149	VFC	2	L	13PCW	91	F	European	2	6.39	10	5	YALE	Frontal Cortex	Prenatal	4.07374
17.8968	HSB150.A1C	HSB150	A1C	2	R	12PCW	84	F	African	2.33	6.08	9.3	5	YALE	Temporal Cortex	Prenatal	4.16967
11.5835	HSB150.AMY	HSB150	AMY	2	R	12PCW	84	F	African	2.33	6.08	9.3	5	YALE	Amygdala	Prenatal	3.5464
19.0433	HSB150.CBC	HSB150	CBC	2	R	12PCW	84	F	African	2.33	6.08	9.3	5	YALE	Cerebellum	Prenatal	4.25877
14.5131	HSB150.DFC	HSB150	DFC	2	R	12PCW	84	F	African	2.33	6.08	9.3	5	YALE	Frontal Cortex	Prenatal	3.86919
8.08183	HSB150.HIP	HSB150	HIP	2	R	12PCW	84	F	African	2.33	6.08	9.3	5	YALE	Hippocampus	Prenatal	3.03242
16.798	HSB150.IPC	HSB150	IPC	2	R	12PCW	84	F	African	2.33	6.08	9.3	5	YALE	Parietal Cortex	Prenatal	4.07878
16.6237	HSB150.ITC	HSB150	ITC	2	R	12PCW	84	F	African	2.33	6.08	9.3	5	YALE	Temporal Cortex	Prenatal	4.06382
19.022	HSB150.M1C	HSB150	M1C	2	R	12PCW	84	F	African	2.33	6.08	9.3	5	YALE	Frontal Cortex	Prenatal	4.25716
16.1147	HSB150.MD	HSB150	MD	2	R	12PCW	84	F	African	2.33	6.08	9.3	5	YALE	Thalamus	Prenatal	4.01923
8.88711	HSB150.MFC	HSB150	MFC	2	R	12PCW	84	F	African	2.33	6.08	9.3	5	YALE	Frontal Cortex	Prenatal	3.16786
10.7	HSB150.OFC	HSB150	OFC	2	R	12PCW	84	F	African	2.33	6.08	9.3	5	YALE	Frontal Cortex	Prenatal	3.43296
15.2976	HSB150.S1C	HSB150	S1C	2	R	12PCW	84	F	African	2.33	6.08	9.3	5	YALE	Parietal Cortex	Prenatal	3.94463
13.7054	HSB150.STC	HSB150	STC	2	R	12PCW	84	F	African	2.33	6.08	9.3	5	YALE	Temporal Cortex	Prenatal	3.78716
11.2126	HSB150.STR	HSB150	STR	2	R	12PCW	84	F	African	2.33	6.08	9.3	5	YALE	Striatum	Prenatal	3.49985
14.7435	HSB150.V1C	HSB150	V1C	2	R	12PCW	84	F	African	2.33	6.08	9.3	5	YALE	Visual Cortex	Prenatal	3.89176
12.5275	HSB150.VFC	HSB150	VFC	2	R	12PCW	84	F	African	2.33	6.08	9.3	5	YALE	Frontal Cortex	Prenatal	3.6585
21.6869	HSB153.A1C	HSB153	A1C	2	R	12PCW	84	F	Asian	1	NA	9.6	5	YALE	Temporal Cortex	Prenatal	4.44539
10.5901	HSB153.AMY	HSB153	AMY	2	R	12PCW	84	F	Asian	1	NA	9.6	5	YALE	Amygdala	Prenatal	3.4182
19.9393	HSB153.DFC	HSB153	DFC	2	R	12PCW	84	F	Asian	1	NA	9.6	5	YALE	Frontal Cortex	Prenatal	4.32476
11.6688	HSB153.HIP	HSB153	HIP	2	R	12PCW	84	F	Asian	1	NA	9.6	5	YALE	Hippocampus	Prenatal	3.5569
22.1828	HSB153.IPC	HSB153	IPC	2	R	12PCW	84	F	Asian	1	NA	9.6	5	YALE	Parietal Cortex	Prenatal	4.47786
18.75	HSB153.ITC	HSB153	ITC	2	R	12PCW	84	F	Asian	1	NA	9.6	5	YALE	Temporal Cortex	Prenatal	4.23649
21.3842	HSB153.M1C	HSB153	M1C	2	R	12PCW	84	F	Asian	1	NA	9.6	5	YALE	Frontal Cortex	Prenatal	4.4252
19.9555	HSB153.MD	HSB153	MD	2	R	12PCW	84	F	Asian	1	NA	9.6	5	YALE	Thalamus	Prenatal	4.32592
17.7374	HSB153.MFC	HSB153	MFC	2	R	12PCW	84	F	Asian	1	NA	9.6	5	YALE	Frontal Cortex	Prenatal	4.15683
18.3379	HSB153.OFC	HSB153	OFC	2	R	12PCW	84	F	Asian	1	NA	9.6	5	YALE	Frontal Cortex	Prenatal	4.2046
22.1828	HSB153.S1C	HSB153	S1C	2	R	12PCW	84	F	Asian	1	NA	9.6	5	YALE	Parietal Cortex	Prenatal	4.47786
24.4643	HSB153.STC	HSB153	STC	2	R	12PCW	84	F	Asian	1	NA	9.6	5	YALE	Temporal Cortex	Prenatal	4.61849
22.7527	HSB153.STR	HSB153	STR	2	R	12PCW	84	F	Asian	1	NA	9.6	5	YALE	Striatum	Prenatal	4.5143
17.7746	HSB153.V1C	HSB153	V1C	2	R	12PCW	84	F	Asian	1	NA	9.6	5	YALE	Visual Cortex	Prenatal	4.15984
22.4298	HSB153.VFC	HSB153	VFC	2	R	12PCW	84	F	Asian	1	NA	9.6	5	YALE	Frontal Cortex	Prenatal	4.49376
14.8378	HSB154.A1C	HSB154	A1C	3	R	16PCW	112	M	African/European	1	6.44	10	5	USC	Temporal Cortex	Prenatal	3.9009
16.7923	HSB154.AMY	HSB154	AMY	3	R	16PCW	112	M	African/European	1	6.44	10	5	USC	Amygdala	Prenatal	4.0783
8.44814	HSB154.DFC	HSB154	DFC	3	R	16PCW	112	M	African/European	1	6.44	10	5	USC	Frontal Cortex	Prenatal	3.09561
11.0775	HSB154.HIP	HSB154	HIP	3	R	16PCW	112	M	African/European	1	6.44	10	5	USC	Hippocampus	Prenatal	3.48253
18.9479	HSB154.IPC	HSB154	IPC	3	R	16PCW	112	M	African/European	1	6.44	10	5	USC	Parietal Cortex	Prenatal	4.25156
12.5487	HSB154.ITC	HSB154	ITC	3	R	16PCW	112	M	African/European	1	6.44	10	5	USC	Temporal Cortex	Prenatal	3.66092
5.3204	HSB154.MD	HSB154	MD	3	R	16PCW	112	M	African/European	1	6.44	10	5	USC	Thalamus	Prenatal	2.4384
8.949	HSB154.MFC	HSB154	MFC	3	R	16PCW	112	M	African/European	1	6.44	10	5	USC	Frontal Cortex	Prenatal	3.17776
19.071	HSB154.STC	HSB154	STC	3	R	16PCW	112	M	African/European	1	6.44	10	5	USC	Temporal Cortex	Prenatal	4.26085
14.5369	HSB154.STR	HSB154	STR	3	R	16PCW	112	M	African/European	1	6.44	10	5	USC	Striatum	Prenatal	3.87154
7.10921	HSB154.V1C	HSB154	V1C	3	R	16PCW	112	M	African/European	1	6.44	10	5	USC	Visual Cortex	Prenatal	2.84984
16.6922	HSB154.VFC	HSB154	VFC	3	R	16PCW	112	M	African/European	1	6.44	10	5	USC	Frontal Cortex	Prenatal	4.06972
7.43326	HSB155.AMY	HSB155	AMY	5	R	35PCW	245	F	European	48	6.67	7.2	5	YALE	Amygdala	Prenatal	2.91327
9.43671	HSB155.CBC	HSB155	CBC	5	R	35PCW	245	F	European	48	6.67	7.2	5	YALE	Cerebellum	Prenatal	3.25349
7.73133	HSB155.DFC	HSB155	DFC	5	R	35PCW	245	F	European	48	6.67	7.2	5	YALE	Frontal Cortex	Prenatal	2.96926
17.1486	HSB155.HIP	HSB155	HIP	5	R	35PCW	245	F	European	48	6.67	7.2	5	YALE	Hippocampus	Prenatal	4.10841
5.56772	HSB155.IPC	HSB155	IPC	5	R	35PCW	245	F	European	48	6.67	7.2	5	YALE	Parietal Cortex	Prenatal	2.50277
17.6914	HSB155.ITC	HSB155	ITC	5	R	35PCW	245	F	European	48	6.67	7.2	5	YALE	Temporal Cortex	Prenatal	4.15311
10.0341	HSB155.M1C	HSB155	M1C	5	R	35PCW	245	F	European	48	6.67	7.2	5	YALE	Frontal Cortex	Prenatal	3.34115
17.4962	HSB155.MD	HSB155	MD	5	R	35PCW	245	F	European	48	6.67	7.2	5	YALE	Thalamus	Prenatal	4.13719
7.73341	HSB155.MFC	HSB155	MFC	5	R	35PCW	245	F	European	48	6.67	7.2	5	YALE	Frontal Cortex	Prenatal	2.96964
8.96851	HSB155.OFC	HSB155	OFC	5	R	35PCW	245	F	European	48	6.67	7.2	5	YALE	Frontal Cortex	Prenatal	3.18087
18.7998	HSB155.S1C	HSB155	S1C	5	R	35PCW	245	F	European	48	6.67	7.2	5	YALE	Parietal Cortex	Prenatal	4.2403
12.0471	HSB155.STR	HSB155	STR	5	R	35PCW	245	F	European	48	6.67	7.2	5	YALE	Striatum	Prenatal	3.60253
11.7904	HSB155.VFC	HSB155	VFC	5	R	35PCW	245	F	European	48	6.67	7.2	5	YALE	Frontal Cortex	Prenatal	3.57172
17.2092	HSB159.A1C	HSB159	A1C	4	L	22PCW	154	M	European	1	6.58	10	5	YALE	Temporal Cortex	Prenatal	4.11346
11.1759	HSB159.AMY	HSB159	AMY	4	L	22PCW	154	M	European	1	6.58	10	5	YALE	Amygdala	Prenatal	3.49518
8.04035	HSB159.CBC	HSB159	CBC	4	L	22PCW	154	M	European	1	6.58	10	5	YALE	Cerebellum	Prenatal	3.02509
16.1587	HSB159.DFC	HSB159	DFC	4	L	22PCW	154	M	European	1	6.58	10	5	YALE	Frontal Cortex	Prenatal	4.02314
5.67931	HSB159.HIP	HSB159	HIP	4	L	22PCW	154	M	European	1	6.58	10	5	YALE	Hippocampus	Prenatal	2.5309
16.3139	HSB159.IPC	HSB159	IPC	4	L	22PCW	154	M	European	1	6.58	10	5	YALE	Parietal Cortex	Prenatal	4.03685
20.564	HSB159.ITC	HSB159	ITC	4	L	22PCW	154	M	European	1	6.58	10	5	YALE	Temporal Cortex	Prenatal	4.36905
12.026	HSB159.M1C	HSB159	M1C	4	L	22PCW	154	M	European	1	6.58	10	5	YALE	Frontal Cortex	Prenatal	3.60004
7.14156	HSB159.MD	HSB159	MD	4	L	22PCW	154	M	European	1	6.58	10	5	YALE	Thalamus	Prenatal	2.8563
16.8933	HSB159.MFC	HSB159	MFC	4	L	22PCW	154	M	European	1	6.58	10	5	YALE	Frontal Cortex	Prenatal	4.08689
15.0664	HSB159.OFC	HSB159	OFC	4	L	22PCW	154	M	European	1	6.58	10	5	YALE	Frontal Cortex	Prenatal	3.9228
19.9315	HSB159.S1C	HSB159	S1C	4	L	22PCW	154	M	European	1	6.58	10	5	YALE	Parietal Cortex	Prenatal	4.3242
19.4906	HSB159.STC	HSB159	STC	4	L	22PCW	154	M	European	1	6.58	10	5	YALE	Temporal Cortex	Prenatal	4.29209
15.0517	HSB159.STR	HSB159	STR	4	L	22PCW	154	M	European	1	6.58	10	5	YALE	Striatum	Prenatal	3.92141
18.8858	HSB159.V1C	HSB159	V1C	4	L	22PCW	154	M	European	1	6.58	10	5	YALE	Visual Cortex	Prenatal	4.24685
17.0834	HSB159.VFC	HSB159	VFC	4	L	22PCW	154	M	European	1	6.58	10	5	YALE	Frontal Cortex	Prenatal	4.10294
10.081	HSB171.CBC	HSB171	CBC	6	L	301days	567	M	African	18	5.96	9.4	5	USC	Cerebellum	Postnatal	3.3478
8.22639	HSB171.DFC	HSB171	DFC	6	L	301days	567	M	African	18	5.96	9.4	5	USC	Frontal Cortex	Postnatal	3.05769
6.66423	HSB171.IPC	HSB171	IPC	6	L	301days	567	M	African	18	5.96	9.4	5	USC	Parietal Cortex	Postnatal	2.75793
7.70141	HSB171.ITC	HSB171	ITC	6	L	301days	567	M	African	18	5.96	9.4	5	USC	Temporal Cortex	Postnatal	2.96374
4.8354	HSB171.MD	HSB171	MD	6	L	301days	567	M	African	18	5.96	9.4	5	USC	Thalamus	Postnatal	2.30317
9.50284	HSB171.MFC	HSB171	MFC	6	L	301days	567	M	African	18	5.96	9.4	5	USC	Frontal Cortex	Postnatal	3.26346
7.79138	HSB171.OFC	HSB171	OFC	6	L	301days	567	M	African	18	5.96	9.4	5	USC	Frontal Cortex	Postnatal	2.98028
7.32373	HSB171.S1C	HSB171	S1C	6	L	301days	567	M	African	18	5.96	9.4	5	USC	Parietal Cortex	Postnatal	2.89214
8.01476	HSB171.STC	HSB171	STC	6	L	301days	567	M	African	18	5.96	9.4	5	USC	Temporal Cortex	Postnatal	3.02055
8.58627	HSB171.V1C	HSB171	V1C	6	L	301days	567	M	African	18	5.96	9.4	5	USC	Visual Cortex	Postnatal	3.11874
8.28956	HSB171.VFC	HSB171	VFC	6	L	301days	567	M	African	18	5.96	9.4	5	USC	Frontal Cortex	Postnatal	3.06859
9.27623	HSB172.A1C	HSB172	A1C	7	L	2Y305d	1302	M	Mexican	16	5.69	7.7	5	USC	Temporal Cortex	Postnatal	3.22901
9.3263	HSB172.AMY	HSB172	AMY	7	L	2Y305d	1302	M	Mexican	16	5.69	7.7	5	USC	Amygdala	Postnatal	3.23669
13.0629	HSB172.CBC	HSB172	CBC	7	L	2Y305d	1302	M	Mexican	16	5.69	7.7	5	USC	Cerebellum	Postnatal	3.71841
9.03774	HSB172.DFC	HSB172	DFC	7	L	2Y305d	1302	M	Mexican	16	5.69	7.7	5	USC	Frontal Cortex	Postnatal	3.19184
10.7408	HSB172.HIP	HSB172	HIP	7	L	2Y305d	1302	M	Mexican	16	5.69	7.7	5	USC	Hippocampus	Postnatal	3.4384
7.6792	HSB172.IPC	HSB172	IPC	7	L	2Y305d	1302	M	Mexican	16	5.69	7.7	5	USC	Parietal Cortex	Postnatal	2.95962
8.00696	HSB172.ITC	HSB172	ITC	7	L	2Y305d	1302	M	Mexican	16	5.69	7.7	5	USC	Temporal Cortex	Postnatal	3.01916
7.89027	HSB172.M1C	HSB172	M1C	7	L	2Y305d	1302	M	Mexican	16	5.69	7.7	5	USC	Frontal Cortex	Postnatal	2.99824
8.15012	HSB172.MFC	HSB172	MFC	7	L	2Y305d	1302	M	Mexican	16	5.69	7.7	5	USC	Frontal Cortex	Postnatal	3.04442
8.96034	HSB172.OFC	HSB172	OFC	7	L	2Y305d	1302	M	Mexican	16	5.69	7.7	5	USC	Frontal Cortex	Postnatal	3.17957
8.40899	HSB172.S1C	HSB172	S1C	7	L	2Y305d	1302	M	Mexican	16	5.69	7.7	5	USC	Parietal Cortex	Postnatal	3.08899
7.54851	HSB172.STC	HSB172	STC	7	L	2Y305d	1302	M	Mexican	16	5.69	7.7	5	USC	Temporal Cortex	Postnatal	2.93518
9.76873	HSB172.V1C	HSB172	V1C	7	L	2Y305d	1302	M	Mexican	16	5.69	7.7	5	USC	Visual Cortex	Postnatal	3.30286
8.949	HSB172.VFC	HSB172	VFC	7	L	2Y305d	1302	M	Mexican	16	5.69	7.7	5	USC	Frontal Cortex	Postnatal	3.17776
8.57063	HSB173.A1C	HSB173	A1C	6	L	2Y178d	1175	F	European	8	6.03	8	5	YALE	Temporal Cortex	Postnatal	3.11614
8.30543	HSB173.AMY	HSB173	AMY	6	L	2Y178d	1175	F	European	8	6.03	8	5	YALE	Amygdala	Postnatal	3.07132
12.0401	HSB173.CBC	HSB173	CBC	6	L	2Y178d	1175	F	European	8	6.03	8	5	YALE	Cerebellum	Postnatal	3.60171
9.19679	HSB173.HIP	HSB173	HIP	6	L	2Y178d	1175	F	European	8	6.03	8	5	YALE	Hippocampus	Postnatal	3.21673
7.92656	HSB173.IPC	HSB173	IPC	6	L	2Y178d	1175	F	European	8	6.03	8	5	YALE	Parietal Cortex	Postnatal	3.00478
6.29336	HSB173.ITC	HSB173	ITC	6	L	2Y178d	1175	F	European	8	6.03	8	5	YALE	Temporal Cortex	Postnatal	2.67657
6.45385	HSB173.M1C	HSB173	M1C	6	L	2Y178d	1175	F	European	8	6.03	8	5	YALE	Frontal Cortex	Postnatal	2.71234
9.58991	HSB173.MD	HSB173	MD	6	L	2Y178d	1175	F	European	8	6.03	8	5	YALE	Thalamus	Postnatal	3.27648
7.23879	HSB173.S1C	HSB173	S1C	6	L	2Y178d	1175	F	European	8	6.03	8	5	YALE	Parietal Cortex	Postnatal	2.87554
6.84471	HSB173.STC	HSB173	STC	6	L	2Y178d	1175	F	European	8	6.03	8	5	YALE	Temporal Cortex	Postnatal	2.79591
8.61754	HSB173.STR	HSB173	STR	6	L	2Y178d	1175	F	European	8	6.03	8	5	YALE	Striatum	Postnatal	3.12392
6.82456	HSB173.V1C	HSB173	V1C	6	L	2Y178d	1175	F	European	8	6.03	8	5	YALE	Visual Cortex	Postnatal	2.79172
7.91372	HSB173.VFC	HSB173	VFC	6	L	2Y178d	1175	F	European	8	6.03	8	5	YALE	Frontal Cortex	Postnatal	3.00247
5.09123	HSB174.A1C	HSB174	A1C	7	L	8Y90d	3278	M	African	16	6.25	8.9	5	USC	Temporal Cortex	Postnatal	2.37608
4.0798	HSB174.AMY	HSB174	AMY	7	L	8Y90d	3278	M	African	16	6.25	8.9	5	USC	Amygdala	Postnatal	2.06343
10.118	HSB174.CBC	HSB174	CBC	7	L	8Y90d	3278	M	African	16	6.25	8.9	5	USC	Cerebellum	Postnatal	3.35304
3.80512	HSB174.DFC	HSB174	DFC	7	L	8Y90d	3278	M	African	16	6.25	8.9	5	USC	Frontal Cortex	Postnatal	1.96537
3.89691	HSB174.HIP	HSB174	HIP	7	L	8Y90d	3278	M	African	16	6.25	8.9	5	USC	Hippocampus	Postnatal	1.99889
3.71514	HSB174.IPC	HSB174	IPC	7	L	8Y90d	3278	M	African	16	6.25	8.9	5	USC	Parietal Cortex	Postnatal	1.93174
4.10573	HSB174.ITC	HSB174	ITC	7	L	8Y90d	3278	M	African	16	6.25	8.9	5	USC	Temporal Cortex	Postnatal	2.07236
3.19948	HSB174.MFC	HSB174	MFC	7	L	8Y90d	3278	M	African	16	6.25	8.9	5	USC	Frontal Cortex	Postnatal	1.72224
6.48778	HSB174.OFC	HSB174	OFC	7	L	8Y90d	3278	M	African	16	6.25	8.9	5	USC	Frontal Cortex	Postnatal	2.71979
2.99387	HSB174.STC	HSB174	STC	7	L	8Y90d	3278	M	African	16	6.25	8.9	5	USC	Temporal Cortex	Postnatal	1.62941
3.64012	HSB174.V1C	HSB174	V1C	7	L	8Y90d	3278	M	African	16	6.25	8.9	5	USC	Visual Cortex	Postnatal	1.90309
3.43539	HSB174.VFC	HSB174	VFC	7	L	8Y90d	3278	M	African	16	6.25	8.9	5	USC	Frontal Cortex	Postnatal	1.82187
9.11643	HSB175.A1C	HSB175	A1C	7	L	10Y265d	4184	F	African	22	6.7	8.9	5	YALE	Temporal Cortex	Postnatal	3.20421
9.98895	HSB175.AMY	HSB175	AMY	7	L	10Y265d	4184	F	African	22	6.7	8.9	5	YALE	Amygdala	Postnatal	3.3347
19.271	HSB175.CBC	HSB175	CBC	7	L	10Y265d	4184	F	African	22	6.7	8.9	5	YALE	Cerebellum	Postnatal	4.27582
7.95186	HSB175.DFC	HSB175	DFC	7	L	10Y265d	4184	F	African	22	6.7	8.9	5	YALE	Frontal Cortex	Postnatal	3.00932
8.01439	HSB175.HIP	HSB175	HIP	7	L	10Y265d	4184	F	African	22	6.7	8.9	5	YALE	Hippocampus	Postnatal	3.02048
7.34289	HSB175.IPC	HSB175	IPC	7	L	10Y265d	4184	F	African	22	6.7	8.9	5	YALE	Parietal Cortex	Postnatal	2.89586
8.11686	HSB175.ITC	HSB175	ITC	7	L	10Y265d	4184	F	African	22	6.7	8.9	5	YALE	Temporal Cortex	Postnatal	3.03859
6.96652	HSB175.M1C	HSB175	M1C	7	L	10Y265d	4184	F	African	22	6.7	8.9	5	YALE	Frontal Cortex	Postnatal	2.821
8.37982	HSB175.MFC	HSB175	MFC	7	L	10Y265d	4184	F	African	22	6.7	8.9	5	YALE	Frontal Cortex	Postnatal	3.08403
8.1874	HSB175.OFC	HSB175	OFC	7	L	10Y265d	4184	F	African	22	6.7	8.9	5	YALE	Frontal Cortex	Postnatal	3.05092
7.78964	HSB175.S1C	HSB175	S1C	7	L	10Y265d	4184	F	African	22	6.7	8.9	5	YALE	Parietal Cortex	Postnatal	2.97996
7.33323	HSB175.STC	HSB175	STC	7	L	10Y265d	4184	F	African	22	6.7	8.9	5	YALE	Temporal Cortex	Postnatal	2.89399
9.73617	HSB175.V1C	HSB175	V1C	7	L	10Y265d	4184	F	African	22	6.7	8.9	5	YALE	Visual Cortex	Postnatal	3.2981
7.88847	HSB175.VFC	HSB175	VFC	7	L	10Y265d	4184	F	African	22	6.7	8.9	5	YALE	Frontal Cortex	Postnatal	2.99792
25.8991	HSB178.A1C	HSB178	A1C	3	L	16PCW	112	M	European	1	6.84	9.9	5	YALE	Temporal Cortex	Prenatal	4.70039
14.0641	HSB178.AMY	HSB178	AMY	3	L	16PCW	112	M	European	1	6.84	9.9	5	YALE	Amygdala	Prenatal	3.82417
6.21494	HSB178.CBC	HSB178	CBC	3	L	16PCW	112	M	European	1	6.84	9.9	5	YALE	Cerebellum	Prenatal	2.65877
21.0392	HSB178.DFC	HSB178	DFC	3	L	16PCW	112	M	European	1	6.84	9.9	5	YALE	Frontal Cortex	Prenatal	4.40185
17.1791	HSB178.HIP	HSB178	HIP	3	L	16PCW	112	M	European	1	6.84	9.9	5	YALE	Hippocampus	Prenatal	4.11096
23.6146	HSB178.IPC	HSB178	IPC	3	L	16PCW	112	M	European	1	6.84	9.9	5	YALE	Parietal Cortex	Prenatal	4.5677
20.3312	HSB178.ITC	HSB178	ITC	3	L	16PCW	112	M	European	1	6.84	9.9	5	YALE	Temporal Cortex	Prenatal	4.3527
24.7603	HSB178.M1C	HSB178	M1C	3	L	16PCW	112	M	European	1	6.84	9.9	5	YALE	Frontal Cortex	Prenatal	4.63577
15.2466	HSB178.MD	HSB178	MD	3	L	16PCW	112	M	European	1	6.84	9.9	5	YALE	Thalamus	Prenatal	3.93985
19.0984	HSB178.MFC	HSB178	MFC	3	L	16PCW	112	M	European	1	6.84	9.9	5	YALE	Frontal Cortex	Prenatal	4.26291
22.1641	HSB178.OFC	HSB178	OFC	3	L	16PCW	112	M	European	1	6.84	9.9	5	YALE	Frontal Cortex	Prenatal	4.47665
26.235	HSB178.S1C	HSB178	S1C	3	L	16PCW	112	M	European	1	6.84	9.9	5	YALE	Parietal Cortex	Prenatal	4.71891
21.057	HSB178.STC	HSB178	STC	3	L	16PCW	112	M	European	1	6.84	9.9	5	YALE	Temporal Cortex	Prenatal	4.40306
21.8921	HSB178.STR	HSB178	STR	3	L	16PCW	112	M	European	1	6.84	9.9	5	YALE	Striatum	Prenatal	4.45892
17.289	HSB178.V1C	HSB178	V1C	3	L	16PCW	112	M	European	1	6.84	9.9	5	YALE	Visual Cortex	Prenatal	4.1201
24.9392	HSB178.VFC	HSB178	VFC	3	L	16PCW	112	M	European	1	6.84	9.9	5	YALE	Frontal Cortex	Prenatal	4.64611
18.1572	HSB194.A1C	HSB194	A1C	5	L	37PCW	259	M	European	20	6.12	8.3	5	YALE	Temporal Cortex	Prenatal	4.1904
11.5662	HSB194.AMY	HSB194	AMY	5	L	37PCW	259	M	European	20	6.12	8.3	5	YALE	Amygdala	Prenatal	3.54427
9.42388	HSB194.CBC	HSB194	CBC	5	L	37PCW	259	M	European	20	6.12	8.3	5	YALE	Cerebellum	Prenatal	3.25155
14.7435	HSB194.DFC	HSB194	DFC	5	L	37PCW	259	M	European	20	6.12	8.3	5	YALE	Frontal Cortex	Prenatal	3.89176
8.5219	HSB194.HIP	HSB194	HIP	5	L	37PCW	259	M	European	20	6.12	8.3	5	YALE	Hippocampus	Prenatal	3.10801
19.1057	HSB194.IPC	HSB194	IPC	5	L	37PCW	259	M	European	20	6.12	8.3	5	YALE	Parietal Cortex	Prenatal	4.26347
18.2034	HSB194.ITC	HSB194	ITC	5	L	37PCW	259	M	European	20	6.12	8.3	5	YALE	Temporal Cortex	Prenatal	4.19404
14.3716	HSB194.M1C	HSB194	M1C	5	L	37PCW	259	M	European	20	6.12	8.3	5	YALE	Frontal Cortex	Prenatal	3.85515
9.50209	HSB194.MD	HSB194	MD	5	L	37PCW	259	M	European	20	6.12	8.3	5	YALE	Thalamus	Prenatal	3.26335
16.5143	HSB194.MFC	HSB194	MFC	5	L	37PCW	259	M	European	20	6.12	8.3	5	YALE	Frontal Cortex	Prenatal	4.05435
14.8349	HSB194.OFC	HSB194	OFC	5	L	37PCW	259	M	European	20	6.12	8.3	5	YALE	Frontal Cortex	Prenatal	3.90062
17.6977	HSB194.S1C	HSB194	S1C	5	L	37PCW	259	M	European	20	6.12	8.3	5	YALE	Parietal Cortex	Prenatal	4.15362
19.126	HSB194.STC	HSB194	STC	5	L	37PCW	259	M	European	20	6.12	8.3	5	YALE	Temporal Cortex	Prenatal	4.26499
11.533	HSB194.STR	HSB194	STR	5	L	37PCW	259	M	European	20	6.12	8.3	5	YALE	Striatum	Prenatal	3.54015
19.3674	HSB194.V1C	HSB194	V1C	5	L	37PCW	259	M	European	20	6.12	8.3	5	YALE	Visual Cortex	Prenatal	4.28299
14.7959	HSB194.VFC	HSB194	VFC	5	L	37PCW	259	M	European	20	6.12	8.3	5	YALE	Frontal Cortex	Prenatal	3.89685
17.3565	HSB92.AMY	HSB92	AMY	4	R	21PCW	147	M	African	4	6.65	9.1	5	USC	Amygdala	Prenatal	4.12569
11.2095	HSB92.CBC	HSB92	CBC	4	R	21PCW	147	M	African	4	6.65	9.1	5	USC	Cerebellum	Prenatal	3.49947
16.4479	HSB92.DFC	HSB92	DFC	4	R	21PCW	147	M	African	4	6.65	9.1	5	USC	Frontal Cortex	Prenatal	4.04858
15.2205	HSB92.HIP	HSB92	HIP	4	R	21PCW	147	M	African	4	6.65	9.1	5	USC	Hippocampus	Prenatal	3.9374
18.6887	HSB92.IPC	HSB92	IPC	4	R	21PCW	147	M	African	4	6.65	9.1	5	USC	Parietal Cortex	Prenatal	4.2318
16.3802	HSB92.ITC	HSB92	ITC	4	R	21PCW	147	M	African	4	6.65	9.1	5	USC	Temporal Cortex	Prenatal	4.04266
18.7029	HSB92.M1C	HSB92	M1C	4	R	21PCW	147	M	African	4	6.65	9.1	5	USC	Frontal Cortex	Prenatal	4.23288
3.72132	HSB92.MD	HSB92	MD	4	R	21PCW	147	M	African	4	6.65	9.1	5	USC	Thalamus	Prenatal	1.93407
19.0043	HSB92.MFC	HSB92	MFC	4	R	21PCW	147	M	African	4	6.65	9.1	5	USC	Frontal Cortex	Prenatal	4.25583
18.0996	HSB92.OFC	HSB92	OFC	4	R	21PCW	147	M	African	4	6.65	9.1	5	USC	Frontal Cortex	Prenatal	4.18584
18.8166	HSB92.S1C	HSB92	S1C	4	R	21PCW	147	M	African	4	6.65	9.1	5	USC	Parietal Cortex	Prenatal	4.24158
22.4165	HSB92.STC	HSB92	STC	4	R	21PCW	147	M	African	4	6.65	9.1	5	USC	Temporal Cortex	Prenatal	4.49291
18.1789	HSB92.STR	HSB92	STR	4	R	21PCW	147	M	African	4	6.65	9.1	5	USC	Striatum	Prenatal	4.1921
22.5357	HSB92.V1C	HSB92	V1C	4	R	21PCW	147	M	African	4	6.65	9.1	5	USC	Visual Cortex	Prenatal	4.50053
20.0801	HSB92.VFC	HSB92	VFC	4	R	21PCW	147	M	African	4	6.65	9.1	5	USC	Frontal Cortex	Prenatal	4.33486
19.8942	HSB96.A1C	HSB96	A1C	3	R	16PCW	112	M	Mexican	2	NA	8.8	5	YALE	Temporal Cortex	Prenatal	4.32151
14.5466	HSB96.DFC	HSB96	DFC	3	R	16PCW	112	M	Mexican	2	NA	8.8	5	YALE	Frontal Cortex	Prenatal	3.8725
9.08082	HSB96.HIP	HSB96	HIP	3	R	16PCW	112	M	Mexican	2	NA	8.8	5	YALE	Hippocampus	Prenatal	3.19862
21.358	HSB96.IPC	HSB96	IPC	3	R	16PCW	112	M	Mexican	2	NA	8.8	5	YALE	Parietal Cortex	Prenatal	4.42344
12.3614	HSB96.MD	HSB96	MD	3	R	16PCW	112	M	Mexican	2	NA	8.8	5	YALE	Thalamus	Prenatal	3.6394
11.3491	HSB96.MFC	HSB96	MFC	3	R	16PCW	112	M	Mexican	2	NA	8.8	5	YALE	Frontal Cortex	Prenatal	3.51716
15.3743	HSB96.STC	HSB96	STC	3	R	16PCW	112	M	Mexican	2	NA	8.8	5	YALE	Temporal Cortex	Prenatal	3.9518
20.5072	HSB96.STR	HSB96	STR	3	R	16PCW	112	M	Mexican	2	NA	8.8	5	YALE	Striatum	Prenatal	4.36508
17.4069	HSB96.V1C	HSB96	V1C	3	R	16PCW	112	M	Mexican	2	NA	8.8	5	YALE	Visual Cortex	Prenatal	4.12985
19.8453	HSB96.VFC	HSB96	VFC	3	R	16PCW	112	M	Mexican	2	NA	8.8	5	YALE	Frontal Cortex	Prenatal	4.31798
19.8541	HSB97.A1C	HSB97	A1C	3	L	17PCW	119	F	European	2	NA	9.5	5	USC	Temporal Cortex	Prenatal	4.31861
12.644	HSB97.AMY	HSB97	AMY	3	L	17PCW	119	F	European	2	NA	9.5	5	USC	Amygdala	Prenatal	3.67175
11.9625	HSB97.CBC	HSB97	CBC	3	L	17PCW	119	F	European	2	NA	9.5	5	USC	Cerebellum	Prenatal	3.59245
13.8331	HSB97.DFC	HSB97	DFC	3	L	17PCW	119	F	European	2	NA	9.5	5	USC	Frontal Cortex	Prenatal	3.80044
10.963	HSB97.HIP	HSB97	HIP	3	L	17PCW	119	F	European	2	NA	9.5	5	USC	Hippocampus	Prenatal	3.46767
22.5661	HSB97.IPC	HSB97	IPC	3	L	17PCW	119	F	European	2	NA	9.5	5	USC	Parietal Cortex	Prenatal	4.50247
11.8907	HSB97.MD	HSB97	MD	3	L	17PCW	119	F	European	2	NA	9.5	5	USC	Thalamus	Prenatal	3.58384
16.6979	HSB97.MFC	HSB97	MFC	3	L	17PCW	119	F	European	2	NA	9.5	5	USC	Frontal Cortex	Prenatal	4.07021
15.5905	HSB97.OFC	HSB97	OFC	3	L	17PCW	119	F	European	2	NA	9.5	5	USC	Frontal Cortex	Prenatal	3.97182
16.391	HSB97.STC	HSB97	STC	3	L	17PCW	119	F	European	2	NA	9.5	5	USC	Temporal Cortex	Prenatal	4.0436
11.8534	HSB97.STR	HSB97	STR	3	L	17PCW	119	F	European	2	NA	9.5	5	USC	Striatum	Prenatal	3.57935
15.9644	HSB97.V1C	HSB97	V1C	3	L	17PCW	119	F	European	2	NA	9.5	5	USC	Visual Cortex	Prenatal	4.00579
15.2547	HSB97.VFC	HSB97	VFC	3	L	17PCW	119	F	European	2	NA	9.5	5	USC	Frontal Cortex	Prenatal	3.94061
22.7681	HSB98.A1C	HSB98	A1C	4	R	19PCW	133	F	Mexican	2	NA	8.8	5	USC	Temporal Cortex	Prenatal	4.51527
14.8901	HSB98.DFC	HSB98	DFC	4	R	19PCW	133	F	Mexican	2	NA	8.8	5	USC	Frontal Cortex	Prenatal	3.90594
14.1462	HSB98.HIP	HSB98	HIP	4	R	19PCW	133	F	Mexican	2	NA	8.8	5	USC	Hippocampus	Prenatal	3.8325
27.0768	HSB98.IPC	HSB98	IPC	4	R	19PCW	133	F	Mexican	2	NA	8.8	5	USC	Parietal Cortex	Prenatal	4.76431
18.0511	HSB98.MD	HSB98	MD	4	R	19PCW	133	F	Mexican	2	NA	8.8	5	USC	Thalamus	Prenatal	4.18199
13.484	HSB98.MFC	HSB98	MFC	4	R	19PCW	133	F	Mexican	2	NA	8.8	5	USC	Frontal Cortex	Prenatal	3.76384
23.2572	HSB98.STC	HSB98	STC	4	R	19PCW	133	F	Mexican	2	NA	8.8	5	USC	Temporal Cortex	Prenatal	4.5458
15.0562	HSB98.STR	HSB98	STR	4	R	19PCW	133	F	Mexican	2	NA	8.8	5	USC	Striatum	Prenatal	3.92184
29.5901	HSB98.V1C	HSB98	V1C	4	R	19PCW	133	F	Mexican	2	NA	8.8	5	USC	Visual Cortex	Prenatal	4.89191
16.4191	HSB98.VFC	HSB98	VFC	4	R	19PCW	133	F	Mexican	2	NA	8.8	5	USC	Frontal Cortex	Prenatal	4.04606

## Sheet: Figure 5e
RPKM	ID	Braincode	Regioncode	Window	Hemisphere	Age	Days	Sex	Ethnicity	PMI	pH	RIN	DissectionScore	Sequencing.Site	Region	Period	y
4.99638	HSB103.A1C	HSB103	A1C	2	R	13PCW	91	M	European	1.5	NA	9.3	5	USC	Temporal Cortex	Prenatal	2.34947
9.31023	HSB103.AMY	HSB103	AMY	2	R	13PCW	91	M	European	1.5	NA	9.3	5	USC	Amygdala	Prenatal	3.23423
10.7772	HSB103.CBC	HSB103	CBC	2	R	13PCW	91	M	European	1.5	NA	9.3	5	USC	Cerebellum	Prenatal	3.44324
7.04608	HSB103.DFC	HSB103	DFC	2	R	13PCW	91	M	European	1.5	NA	9.3	5	USC	Frontal Cortex	Prenatal	2.83715
7.01275	HSB103.HIP	HSB103	HIP	2	R	13PCW	91	M	European	1.5	NA	9.3	5	USC	Hippocampus	Prenatal	2.83041
9.26116	HSB103.IPC	HSB103	IPC	2	R	13PCW	91	M	European	1.5	NA	9.3	5	USC	Parietal Cortex	Prenatal	3.22669
4.91407	HSB103.ITC	HSB103	ITC	2	R	13PCW	91	M	European	1.5	NA	9.3	5	USC	Temporal Cortex	Prenatal	2.32598
8.23887	HSB103.M1C	HSB103	M1C	2	R	13PCW	91	M	European	1.5	NA	9.3	5	USC	Frontal Cortex	Prenatal	3.05985
3.58235	HSB103.MFC	HSB103	MFC	2	R	13PCW	91	M	European	1.5	NA	9.3	5	USC	Frontal Cortex	Prenatal	1.88063
3.12248	HSB103.OFC	HSB103	OFC	2	R	13PCW	91	M	European	1.5	NA	9.3	5	USC	Frontal Cortex	Prenatal	1.68817
6.99641	HSB103.S1C	HSB103	S1C	2	R	13PCW	91	M	European	1.5	NA	9.3	5	USC	Parietal Cortex	Prenatal	2.82709
3.80043	HSB103.STR	HSB103	STR	2	R	13PCW	91	M	European	1.5	NA	9.3	5	USC	Striatum	Prenatal	1.96363
9.96488	HSB103.V1C	HSB103	V1C	2	R	13PCW	91	M	European	1.5	NA	9.3	5	USC	Visual Cortex	Prenatal	3.33126
4.5281	HSB103.VFC	HSB103	VFC	2	R	13PCW	91	M	European	1.5	NA	9.3	5	USC	Frontal Cortex	Prenatal	2.21042
8.27309	HSB105.A1C	HSB105	A1C	8	L	18Y	6841	M	European	28	6.21	7.8	5	USC	Temporal Cortex	Postnatal	3.06576
11.6773	HSB105.CBC	HSB105	CBC	8	L	18Y	6841	M	European	28	6.21	7.8	5	USC	Cerebellum	Postnatal	3.55794
5.53931	HSB105.DFC	HSB105	DFC	8	L	18Y	6841	M	European	28	6.21	7.8	5	USC	Frontal Cortex	Postnatal	2.49552
8.33008	HSB105.HIP	HSB105	HIP	8	L	18Y	6841	M	European	28	6.21	7.8	5	USC	Hippocampus	Postnatal	3.07555
5.71975	HSB105.IPC	HSB105	IPC	8	L	18Y	6841	M	European	28	6.21	7.8	5	USC	Parietal Cortex	Postnatal	2.54096
6.81525	HSB105.ITC	HSB105	ITC	8	L	18Y	6841	M	European	28	6.21	7.8	5	USC	Temporal Cortex	Postnatal	2.78978
6.94341	HSB105.M1C	HSB105	M1C	8	L	18Y	6841	M	European	28	6.21	7.8	5	USC	Frontal Cortex	Postnatal	2.81627
8.06885	HSB105.MFC	HSB105	MFC	8	L	18Y	6841	M	European	28	6.21	7.8	5	USC	Frontal Cortex	Postnatal	3.03013
5.75973	HSB105.OFC	HSB105	OFC	8	L	18Y	6841	M	European	28	6.21	7.8	5	USC	Frontal Cortex	Postnatal	2.55083
8.13966	HSB105.S1C	HSB105	S1C	8	L	18Y	6841	M	European	28	6.21	7.8	5	USC	Parietal Cortex	Postnatal	3.04259
6.49782	HSB105.STC	HSB105	STC	8	L	18Y	6841	M	European	28	6.21	7.8	5	USC	Temporal Cortex	Postnatal	2.72199
6.91919	HSB105.V1C	HSB105	V1C	8	L	18Y	6841	M	European	28	6.21	7.8	5	USC	Visual Cortex	Postnatal	2.8113
6.45968	HSB105.VFC	HSB105	VFC	8	L	18Y	6841	M	European	28	6.21	7.8	5	USC	Frontal Cortex	Postnatal	2.71363
13.5834	HSB107.A1C	HSB107	A1C	4	L	21PCW	147	F	European	20	6.61	9.6	5	USC	Temporal Cortex	Prenatal	3.77436
25.7736	HSB107.AMY	HSB107	AMY	4	L	21PCW	147	F	European	20	6.61	9.6	5	USC	Amygdala	Prenatal	4.69341
20.0689	HSB107.CBC	HSB107	CBC	4	L	21PCW	147	F	European	20	6.61	9.6	5	USC	Cerebellum	Prenatal	4.33406
20.3923	HSB107.DFC	HSB107	DFC	4	L	21PCW	147	F	European	20	6.61	9.6	5	USC	Frontal Cortex	Prenatal	4.35701
9.06995	HSB107.HIP	HSB107	HIP	4	L	21PCW	147	F	European	20	6.61	9.6	5	USC	Hippocampus	Prenatal	3.19691
13.1269	HSB107.IPC	HSB107	IPC	4	L	21PCW	147	F	European	20	6.61	9.6	5	USC	Parietal Cortex	Prenatal	3.72541
14.9086	HSB107.ITC	HSB107	ITC	4	L	21PCW	147	F	European	20	6.61	9.6	5	USC	Temporal Cortex	Prenatal	3.90772
10.1008	HSB107.M1C	HSB107	M1C	4	L	21PCW	147	F	European	20	6.61	9.6	5	USC	Frontal Cortex	Prenatal	3.35061
10.8461	HSB107.MD	HSB107	MD	4	L	21PCW	147	F	European	20	6.61	9.6	5	USC	Thalamus	Prenatal	3.45235
11.3311	HSB107.MFC	HSB107	MFC	4	L	21PCW	147	F	European	20	6.61	9.6	5	USC	Frontal Cortex	Prenatal	3.5149
15.0595	HSB107.OFC	HSB107	OFC	4	L	21PCW	147	F	European	20	6.61	9.6	5	USC	Frontal Cortex	Prenatal	3.92215
14.3311	HSB107.S1C	HSB107	S1C	4	L	21PCW	147	F	European	20	6.61	9.6	5	USC	Parietal Cortex	Prenatal	3.85111
12.165	HSB107.STC	HSB107	STC	4	L	21PCW	147	F	European	20	6.61	9.6	5	USC	Temporal Cortex	Prenatal	3.61648
21.7432	HSB107.STR	HSB107	STR	4	L	21PCW	147	F	European	20	6.61	9.6	5	USC	Striatum	Prenatal	4.44911
20.9284	HSB107.V1C	HSB107	V1C	4	L	21PCW	147	F	European	20	6.61	9.6	5	USC	Visual Cortex	Prenatal	4.39427
13.7265	HSB107.VFC	HSB107	VFC	4	L	21PCW	147	F	European	20	6.61	9.6	5	USC	Frontal Cortex	Prenatal	3.78936
3.94485	HSB112.AMY	HSB112	AMY	1	R	8PCW	56	M	European	5	6.94	9.8	5	USC	Amygdala	Prenatal	2.01609
5.62114	HSB112.CGE	HSB112	CGE	1	R	8PCW	56	M	European	5	6.94	9.8	5	USC	Striatum	Prenatal	2.5163
3.44221	HSB112.DFC	HSB112	DFC	1	R	8PCW	56	M	European	5	6.94	9.8	5	USC	Frontal Cortex	Prenatal	1.82465
5.50092	HSB112.DTH	HSB112	DTH	1	R	8PCW	56	M	European	5	6.94	9.8	5	USC	Thalamus	Prenatal	2.48566
4.06855	HSB112.HIP	HSB112	HIP	1	R	8PCW	56	M	European	5	6.94	9.8	5	USC	Hippocampus	Prenatal	2.05954
4.15164	HSB112.ITC	HSB112	ITC	1	R	8PCW	56	M	European	5	6.94	9.8	5	USC	Temporal Cortex	Prenatal	2.08802
9.78475	HSB112.LGE	HSB112	LGE	1	R	8PCW	56	M	European	5	6.94	9.8	5	USC	Striatum	Prenatal	3.3052
4.61896	HSB112.MFC	HSB112	MFC	1	R	8PCW	56	M	European	5	6.94	9.8	5	USC	Frontal Cortex	Prenatal	2.23847
5.02149	HSB112.MGE	HSB112	MGE	1	R	8PCW	56	M	European	5	6.94	9.8	5	USC	Striatum	Prenatal	2.35656
4.17615	HSB112.OC	HSB112	OC	1	R	8PCW	56	M	European	5	6.94	9.8	5	USC	Visual Cortex	Prenatal	2.09631
2.66573	HSB112.OFC	HSB112	OFC	1	R	8PCW	56	M	European	5	6.94	9.8	5	USC	Frontal Cortex	Prenatal	1.46766
6.70863	HSB112.PC	HSB112	PC	1	R	8PCW	56	M	European	5	6.94	9.8	5	USC	Frontal Cortex	Prenatal	2.76736
4.66483	HSB112.STC	HSB112	STC	1	R	8PCW	56	M	European	5	6.94	9.8	5	USC	Temporal Cortex	Prenatal	2.25242
11.6392	HSB112.URL	HSB112	URL	1	R	8PCW	56	M	European	5	6.94	9.8	5	USC	Cerebellum	Prenatal	3.55326
3.83647	HSB112.VFC	HSB112	VFC	1	R	8PCW	56	M	European	5	6.94	9.8	5	USC	Frontal Cortex	Prenatal	1.9769
9.53467	HSB113.A1C	HSB113	A1C	2	R	12PCW	84	F	African/European	4	6.92	9.5	5	USC	Temporal Cortex	Prenatal	3.26824
5.89509	HSB113.AMY	HSB113	AMY	2	R	12PCW	84	F	African/European	4	6.92	9.5	5	USC	Amygdala	Prenatal	2.58378
6.27805	HSB113.CBC	HSB113	CBC	2	R	12PCW	84	F	African/European	4	6.92	9.5	5	USC	Cerebellum	Prenatal	2.67312
6.77552	HSB113.DFC	HSB113	DFC	2	R	12PCW	84	F	African/European	4	6.92	9.5	5	USC	Frontal Cortex	Prenatal	2.78147
8.95497	HSB113.HIP	HSB113	HIP	2	R	12PCW	84	F	African/European	4	6.92	9.5	5	USC	Hippocampus	Prenatal	3.17871
4.43643	HSB113.IPC	HSB113	IPC	2	R	12PCW	84	F	African/European	4	6.92	9.5	5	USC	Parietal Cortex	Prenatal	2.18156
5.21735	HSB113.ITC	HSB113	ITC	2	R	12PCW	84	F	African/European	4	6.92	9.5	5	USC	Temporal Cortex	Prenatal	2.41071
6.24744	HSB113.M1C	HSB113	M1C	2	R	12PCW	84	F	African/European	4	6.92	9.5	5	USC	Frontal Cortex	Prenatal	2.66617
4.9357	HSB113.MD	HSB113	MD	2	R	12PCW	84	F	African/European	4	6.92	9.5	5	USC	Thalamus	Prenatal	2.33219
9.75728	HSB113.MFC	HSB113	MFC	2	R	12PCW	84	F	African/European	4	6.92	9.5	5	USC	Frontal Cortex	Prenatal	3.30119
8.61806	HSB113.OFC	HSB113	OFC	2	R	12PCW	84	F	African/European	4	6.92	9.5	5	USC	Frontal Cortex	Prenatal	3.12401
5.78921	HSB113.S1C	HSB113	S1C	2	R	12PCW	84	F	African/European	4	6.92	9.5	5	USC	Parietal Cortex	Prenatal	2.55807
11.7845	HSB113.STR	HSB113	STR	2	R	12PCW	84	F	African/European	4	6.92	9.5	5	USC	Striatum	Prenatal	3.57101
12.2774	HSB113.V1C	HSB113	V1C	2	R	12PCW	84	F	African/European	4	6.92	9.5	5	USC	Visual Cortex	Prenatal	3.62963
4.93458	HSB113.VFC	HSB113	VFC	2	R	12PCW	84	F	African/European	4	6.92	9.5	5	USC	Frontal Cortex	Prenatal	2.33187
4.05763	HSB114.A1C	HSB114	A1C	2	L	13PCW	91	M	European	1	NA	9.4	5	YALE	Temporal Cortex	Prenatal	2.05576
10.8411	HSB114.AMY	HSB114	AMY	2	L	13PCW	91	M	European	1	NA	9.4	5	YALE	Amygdala	Prenatal	3.45168
7.30173	HSB114.DFC	HSB114	DFC	2	L	13PCW	91	M	European	1	NA	9.4	5	YALE	Frontal Cortex	Prenatal	2.88786
3.45698	HSB114.HIP	HSB114	HIP	2	L	13PCW	91	M	European	1	NA	9.4	5	YALE	Hippocampus	Prenatal	1.83065
10.6229	HSB114.IPC	HSB114	IPC	2	L	13PCW	91	M	European	1	NA	9.4	5	YALE	Parietal Cortex	Prenatal	3.42263
9.98719	HSB114.ITC	HSB114	ITC	2	L	13PCW	91	M	European	1	NA	9.4	5	YALE	Temporal Cortex	Prenatal	3.33445
8.57433	HSB114.M1C	HSB114	M1C	2	L	13PCW	91	M	European	1	NA	9.4	5	YALE	Frontal Cortex	Prenatal	3.11675
5.21673	HSB114.MFC	HSB114	MFC	2	L	13PCW	91	M	European	1	NA	9.4	5	YALE	Frontal Cortex	Prenatal	2.41054
4.70447	HSB114.OFC	HSB114	OFC	2	L	13PCW	91	M	European	1	NA	9.4	5	YALE	Frontal Cortex	Prenatal	2.26438
7.3465	HSB114.S1C	HSB114	S1C	2	L	13PCW	91	M	European	1	NA	9.4	5	YALE	Parietal Cortex	Prenatal	2.89656
11.3036	HSB114.STC	HSB114	STC	2	L	13PCW	91	M	European	1	NA	9.4	5	YALE	Temporal Cortex	Prenatal	3.51141
8.96716	HSB114.STR	HSB114	STR	2	L	13PCW	91	M	European	1	NA	9.4	5	YALE	Striatum	Prenatal	3.18065
11.2121	HSB114.V1C	HSB114	V1C	2	L	13PCW	91	M	European	1	NA	9.4	5	YALE	Visual Cortex	Prenatal	3.4998
8.31844	HSB114.VFC	HSB114	VFC	2	L	13PCW	91	M	European	1	NA	9.4	5	YALE	Frontal Cortex	Prenatal	3.07355
3.42359	HSB118.A1C	HSB118	A1C	7	R	4Y	1727	M	African	20	6.52	7.5	5	USC	Temporal Cortex	Postnatal	1.81704
3.81891	HSB118.AMY	HSB118	AMY	7	R	4Y	1727	M	African	20	6.52	7.5	5	USC	Amygdala	Postnatal	1.97045
8.9731	HSB118.CBC	HSB118	CBC	7	R	4Y	1727	M	African	20	6.52	7.5	5	USC	Cerebellum	Postnatal	3.1816
3.1656	HSB118.DFC	HSB118	DFC	7	R	4Y	1727	M	African	20	6.52	7.5	5	USC	Frontal Cortex	Postnatal	1.70735
5.24162	HSB118.HIP	HSB118	HIP	7	R	4Y	1727	M	African	20	6.52	7.5	5	USC	Hippocampus	Postnatal	2.41728
2.82554	HSB118.IPC	HSB118	IPC	7	R	4Y	1727	M	African	20	6.52	7.5	5	USC	Parietal Cortex	Postnatal	1.5487
2.9563	HSB118.ITC	HSB118	ITC	7	R	4Y	1727	M	African	20	6.52	7.5	5	USC	Temporal Cortex	Postnatal	1.61179
2.75734	HSB118.M1C	HSB118	M1C	7	R	4Y	1727	M	African	20	6.52	7.5	5	USC	Frontal Cortex	Postnatal	1.51467
4.08121	HSB118.MD	HSB118	MD	7	R	4Y	1727	M	African	20	6.52	7.5	5	USC	Thalamus	Postnatal	2.06392
3.57977	HSB118.MFC	HSB118	MFC	7	R	4Y	1727	M	African	20	6.52	7.5	5	USC	Frontal Cortex	Postnatal	1.87961
3.11236	HSB118.OFC	HSB118	OFC	7	R	4Y	1727	M	African	20	6.52	7.5	5	USC	Frontal Cortex	Postnatal	1.68363
3.60175	HSB118.S1C	HSB118	S1C	7	R	4Y	1727	M	African	20	6.52	7.5	5	USC	Parietal Cortex	Postnatal	1.88821
2.84136	HSB118.STC	HSB118	STC	7	R	4Y	1727	M	African	20	6.52	7.5	5	USC	Temporal Cortex	Postnatal	1.55648
4.52175	HSB118.STR	HSB118	STR	7	R	4Y	1727	M	African	20	6.52	7.5	5	USC	Striatum	Postnatal	2.20844
3.62039	HSB118.V1C	HSB118	V1C	7	R	4Y	1727	M	African	20	6.52	7.5	5	USC	Visual Cortex	Postnatal	1.89546
3.43877	HSB118.VFC	HSB118	VFC	7	R	4Y	1727	M	African	20	6.52	7.5	5	USC	Frontal Cortex	Postnatal	1.82325
4.81219	HSB119.A1C	HSB119	A1C	8	L	15Y	5745	M	African	14.5	6.93	9.5	4	USC	Temporal Cortex	Postnatal	2.29637
5.33483	HSB119.AMY	HSB119	AMY	8	L	15Y	5745	M	African	14.5	6.93	9.5	4	USC	Amygdala	Postnatal	2.44223
12.9857	HSB119.CBC	HSB119	CBC	8	L	15Y	5745	M	African	14.5	6.93	9.5	4	USC	Cerebellum	Postnatal	3.70991
5.98929	HSB119.DFC	HSB119	DFC	8	L	15Y	5745	M	African	14.5	6.93	9.5	4	USC	Frontal Cortex	Postnatal	2.60627
5.23188	HSB119.IPC	HSB119	IPC	8	L	15Y	5745	M	African	14.5	6.93	9.5	4	USC	Parietal Cortex	Postnatal	2.41464
5.16223	HSB119.ITC	HSB119	ITC	8	L	15Y	5745	M	African	14.5	6.93	9.5	4	USC	Temporal Cortex	Postnatal	2.39567
5.81212	HSB119.M1C	HSB119	M1C	8	L	15Y	5745	M	African	14.5	6.93	9.5	4	USC	Frontal Cortex	Postnatal	2.56368
5.97675	HSB119.MD	HSB119	MD	8	L	15Y	5745	M	African	14.5	6.93	9.5	4	USC	Thalamus	Postnatal	2.6033
4.82116	HSB119.MFC	HSB119	MFC	8	L	15Y	5745	M	African	14.5	6.93	9.5	4	USC	Frontal Cortex	Postnatal	2.299
5.59633	HSB119.OFC	HSB119	OFC	8	L	15Y	5745	M	African	14.5	6.93	9.5	4	USC	Frontal Cortex	Postnatal	2.51003
4.83342	HSB119.S1C	HSB119	S1C	8	L	15Y	5745	M	African	14.5	6.93	9.5	4	USC	Parietal Cortex	Postnatal	2.30259
4.80654	HSB119.STC	HSB119	STC	8	L	15Y	5745	M	African	14.5	6.93	9.5	4	USC	Temporal Cortex	Postnatal	2.29471
7.38677	HSB119.STR	HSB119	STR	8	L	15Y	5745	M	African	14.5	6.93	9.5	4	USC	Striatum	Postnatal	2.90434
6.71019	HSB119.V1C	HSB119	V1C	8	L	15Y	5745	M	African	14.5	6.93	9.5	4	USC	Visual Cortex	Postnatal	2.76769
4.87418	HSB119.VFC	HSB119	VFC	8	L	15Y	5745	M	African	14.5	6.93	9.5	4	USC	Frontal Cortex	Postnatal	2.31446
5.82186	HSB121.A1C	HSB121	A1C	5	R	4M	388	M	European	9.5	6.26	9	5	YALE	Temporal Cortex	Postnatal	2.56605
8.34713	HSB121.AMY	HSB121	AMY	5	R	4M	388	M	European	9.5	6.26	9	5	YALE	Amygdala	Postnatal	3.07846
6.12564	HSB121.DFC	HSB121	DFC	5	R	4M	388	M	European	9.5	6.26	9	5	YALE	Frontal Cortex	Postnatal	2.63822
12.938	HSB121.HIP	HSB121	HIP	5	R	4M	388	M	European	9.5	6.26	9	5	YALE	Hippocampus	Postnatal	3.70465
7.46301	HSB121.IPC	HSB121	IPC	5	R	4M	388	M	European	9.5	6.26	9	5	YALE	Parietal Cortex	Postnatal	2.91896
6.60584	HSB121.ITC	HSB121	ITC	5	R	4M	388	M	European	9.5	6.26	9	5	YALE	Temporal Cortex	Postnatal	2.74542
7.10674	HSB121.M1C	HSB121	M1C	5	R	4M	388	M	European	9.5	6.26	9	5	YALE	Frontal Cortex	Postnatal	2.84935
6.34245	HSB121.MD	HSB121	MD	5	R	4M	388	M	European	9.5	6.26	9	5	YALE	Thalamus	Postnatal	2.68761
8.58152	HSB121.MFC	HSB121	MFC	5	R	4M	388	M	European	9.5	6.26	9	5	YALE	Frontal Cortex	Postnatal	3.11795
7.62631	HSB121.OFC	HSB121	OFC	5	R	4M	388	M	European	9.5	6.26	9	5	YALE	Frontal Cortex	Postnatal	2.94978
5.42303	HSB121.S1C	HSB121	S1C	5	R	4M	388	M	European	9.5	6.26	9	5	YALE	Parietal Cortex	Postnatal	2.46546
7.75981	HSB121.STC	HSB121	STC	5	R	4M	388	M	European	9.5	6.26	9	5	YALE	Temporal Cortex	Postnatal	2.97449
9.63179	HSB121.STR	HSB121	STR	5	R	4M	388	M	European	9.5	6.26	9	5	YALE	Striatum	Postnatal	3.28271
8.69172	HSB121.V1C	HSB121	V1C	5	R	4M	388	M	European	9.5	6.26	9	5	YALE	Visual Cortex	Postnatal	3.13615
6.17868	HSB121.VFC	HSB121	VFC	5	R	4M	388	M	European	9.5	6.26	9	5	YALE	Frontal Cortex	Postnatal	2.65046
4.98772	HSB122.A1C	HSB122	A1C	6	R	12M	631	F	European	18	6.68	9	4	YALE	Temporal Cortex	Postnatal	2.34702
4.65208	HSB122.AMY	HSB122	AMY	6	R	12M	631	F	European	18	6.68	9	4	YALE	Amygdala	Postnatal	2.24856
10.1369	HSB122.CBC	HSB122	CBC	6	R	12M	631	F	European	18	6.68	9	4	YALE	Cerebellum	Postnatal	3.3557
4.86762	HSB122.DFC	HSB122	DFC	6	R	12M	631	F	European	18	6.68	9	4	YALE	Frontal Cortex	Postnatal	2.31256
4.81725	HSB122.HIP	HSB122	HIP	6	R	12M	631	F	European	18	6.68	9	4	YALE	Hippocampus	Postnatal	2.29785
4.67877	HSB122.IPC	HSB122	IPC	6	R	12M	631	F	European	18	6.68	9	4	YALE	Parietal Cortex	Postnatal	2.25664
5.1683	HSB122.ITC	HSB122	ITC	6	R	12M	631	F	European	18	6.68	9	4	YALE	Temporal Cortex	Postnatal	2.39734
4.82989	HSB122.M1C	HSB122	M1C	6	R	12M	631	F	European	18	6.68	9	4	YALE	Frontal Cortex	Postnatal	2.30155
5.72695	HSB122.MD	HSB122	MD	6	R	12M	631	F	European	18	6.68	9	4	YALE	Thalamus	Postnatal	2.54274
4.83985	HSB122.MFC	HSB122	MFC	6	R	12M	631	F	European	18	6.68	9	4	YALE	Frontal Cortex	Postnatal	2.30447
4.24482	HSB122.OFC	HSB122	OFC	6	R	12M	631	F	European	18	6.68	9	4	YALE	Frontal Cortex	Postnatal	2.1193
4.65208	HSB122.S1C	HSB122	S1C	6	R	12M	631	F	European	18	6.68	9	4	YALE	Parietal Cortex	Postnatal	2.24856
4.93131	HSB122.STC	HSB122	STC	6	R	12M	631	F	European	18	6.68	9	4	YALE	Temporal Cortex	Postnatal	2.33093
6.03512	HSB122.STR	HSB122	STR	6	R	12M	631	F	European	18	6.68	9	4	YALE	Striatum	Postnatal	2.61709
6.04145	HSB122.V1C	HSB122	V1C	6	R	12M	631	F	European	18	6.68	9	4	YALE	Visual Cortex	Postnatal	2.61858
4.83115	HSB122.VFC	HSB122	VFC	6	R	12M	631	F	European	18	6.68	9	4	YALE	Frontal Cortex	Postnatal	2.30192
7.72179	HSB123.A1C	HSB123	A1C	9	R	37Y	13780	M	African	13	6.37	8.2	5	YALE	Temporal Cortex	Postnatal	2.9675
10.6701	HSB123.AMY	HSB123	AMY	9	R	37Y	13780	M	African	13	6.37	8.2	5	YALE	Amygdala	Postnatal	3.42896
11.7137	HSB123.CBC	HSB123	CBC	9	R	37Y	13780	M	African	13	6.37	8.2	5	YALE	Cerebellum	Postnatal	3.56239
8.53522	HSB123.DFC	HSB123	DFC	9	R	37Y	13780	M	African	13	6.37	8.2	5	YALE	Frontal Cortex	Postnatal	3.11023
8.02323	HSB123.HIP	HSB123	HIP	9	R	37Y	13780	M	African	13	6.37	8.2	5	YALE	Hippocampus	Postnatal	3.02205
5.25333	HSB123.IPC	HSB123	IPC	9	R	37Y	13780	M	African	13	6.37	8.2	5	YALE	Parietal Cortex	Postnatal	2.42044
8.23505	HSB123.ITC	HSB123	ITC	9	R	37Y	13780	M	African	13	6.37	8.2	5	YALE	Temporal Cortex	Postnatal	3.05919
9.41253	HSB123.M1C	HSB123	M1C	9	R	37Y	13780	M	African	13	6.37	8.2	5	YALE	Frontal Cortex	Postnatal	3.24983
6.47656	HSB123.MD	HSB123	MD	9	R	37Y	13780	M	African	13	6.37	8.2	5	YALE	Thalamus	Postnatal	2.71733
9.20593	HSB123.MFC	HSB123	MFC	9	R	37Y	13780	M	African	13	6.37	8.2	5	YALE	Frontal Cortex	Postnatal	3.21815
8.93195	HSB123.OFC	HSB123	OFC	9	R	37Y	13780	M	African	13	6.37	8.2	5	YALE	Frontal Cortex	Postnatal	3.17504
10.6229	HSB123.S1C	HSB123	S1C	9	R	37Y	13780	M	African	13	6.37	8.2	5	YALE	Parietal Cortex	Postnatal	3.42263
6.27309	HSB123.STC	HSB123	STC	9	R	37Y	13780	M	African	13	6.37	8.2	5	YALE	Temporal Cortex	Postnatal	2.67199
11.9576	HSB123.STR	HSB123	STR	9	R	37Y	13780	M	African	13	6.37	8.2	5	YALE	Striatum	Postnatal	3.59187
10.6887	HSB123.V1C	HSB123	V1C	9	R	37Y	13780	M	African	13	6.37	8.2	5	YALE	Visual Cortex	Postnatal	3.43145
9.40993	HSB123.VFC	HSB123	VFC	9	R	37Y	13780	M	African	13	6.37	8.2	5	YALE	Frontal Cortex	Postnatal	3.24943
7.58379	HSB124.A1C	HSB124	A1C	8	R	13Y	5014	F	African	19.5	6.34	9.2	5	YALE	Temporal Cortex	Postnatal	2.94182
7.44722	HSB124.AMY	HSB124	AMY	8	R	13Y	5014	F	African	19.5	6.34	9.2	5	YALE	Amygdala	Postnatal	2.91595
15.7678	HSB124.CBC	HSB124	CBC	8	R	13Y	5014	F	African	19.5	6.34	9.2	5	YALE	Cerebellum	Postnatal	3.98803
6.46136	HSB124.DFC	HSB124	DFC	8	R	13Y	5014	F	African	19.5	6.34	9.2	5	YALE	Frontal Cortex	Postnatal	2.714
6.65477	HSB124.HIP	HSB124	HIP	8	R	13Y	5014	F	African	19.5	6.34	9.2	5	YALE	Hippocampus	Postnatal	2.75591
7.01348	HSB124.IPC	HSB124	IPC	8	R	13Y	5014	F	African	19.5	6.34	9.2	5	YALE	Parietal Cortex	Postnatal	2.83056
5.25058	HSB124.ITC	HSB124	ITC	8	R	13Y	5014	F	African	19.5	6.34	9.2	5	YALE	Temporal Cortex	Postnatal	2.4197
5.77041	HSB124.M1C	HSB124	M1C	8	R	13Y	5014	F	African	19.5	6.34	9.2	5	YALE	Frontal Cortex	Postnatal	2.55346
8.17705	HSB124.MD	HSB124	MD	8	R	13Y	5014	F	African	19.5	6.34	9.2	5	YALE	Thalamus	Postnatal	3.04912
6.06337	HSB124.MFC	HSB124	MFC	8	R	13Y	5014	F	African	19.5	6.34	9.2	5	YALE	Frontal Cortex	Postnatal	2.62372
6.29267	HSB124.OFC	HSB124	OFC	8	R	13Y	5014	F	African	19.5	6.34	9.2	5	YALE	Frontal Cortex	Postnatal	2.67642
6.23377	HSB124.S1C	HSB124	S1C	8	R	13Y	5014	F	African	19.5	6.34	9.2	5	YALE	Parietal Cortex	Postnatal	2.66307
6.1305	HSB124.STC	HSB124	STC	8	R	13Y	5014	F	African	19.5	6.34	9.2	5	YALE	Temporal Cortex	Postnatal	2.63935
8.80495	HSB124.STR	HSB124	STR	8	R	13Y	5014	F	African	19.5	6.34	9.2	5	YALE	Striatum	Postnatal	3.15461
8.46654	HSB124.V1C	HSB124	V1C	8	R	13Y	5014	F	African	19.5	6.34	9.2	5	YALE	Visual Cortex	Postnatal	3.09871
6.02872	HSB124.VFC	HSB124	VFC	8	R	13Y	5014	F	African	19.5	6.34	9.2	5	YALE	Frontal Cortex	Postnatal	2.61559
5.87206	HSB126.A1C	HSB126	A1C	9	R	30Y	11224	F	European	9.5	6.92	8.7	5	YALE	Temporal Cortex	Postnatal	2.57823
5.25058	HSB126.AMY	HSB126	AMY	9	R	30Y	11224	F	European	9.5	6.92	8.7	5	YALE	Amygdala	Postnatal	2.4197
10.531	HSB126.CBC	HSB126	CBC	9	R	30Y	11224	F	European	9.5	6.92	8.7	5	YALE	Cerebellum	Postnatal	3.41021
6.70403	HSB126.DFC	HSB126	DFC	9	R	30Y	11224	F	European	9.5	6.92	8.7	5	YALE	Frontal Cortex	Postnatal	2.76639
4.69101	HSB126.HIP	HSB126	HIP	9	R	30Y	11224	F	European	9.5	6.92	8.7	5	YALE	Hippocampus	Postnatal	2.26033
5.57429	HSB126.IPC	HSB126	IPC	9	R	30Y	11224	F	European	9.5	6.92	8.7	5	YALE	Parietal Cortex	Postnatal	2.50444
5.38777	HSB126.ITC	HSB126	ITC	9	R	30Y	11224	F	European	9.5	6.92	8.7	5	YALE	Temporal Cortex	Postnatal	2.45622
5.51961	HSB126.M1C	HSB126	M1C	9	R	30Y	11224	F	European	9.5	6.92	8.7	5	YALE	Frontal Cortex	Postnatal	2.49047
5.38777	HSB126.MD	HSB126	MD	9	R	30Y	11224	F	European	9.5	6.92	8.7	5	YALE	Thalamus	Postnatal	2.45622
5.52108	HSB126.MFC	HSB126	MFC	9	R	30Y	11224	F	European	9.5	6.92	8.7	5	YALE	Frontal Cortex	Postnatal	2.49085
5.03845	HSB126.OFC	HSB126	OFC	9	R	30Y	11224	F	European	9.5	6.92	8.7	5	YALE	Frontal Cortex	Postnatal	2.36133
6.30085	HSB126.S1C	HSB126	S1C	9	R	30Y	11224	F	European	9.5	6.92	8.7	5	YALE	Parietal Cortex	Postnatal	2.67826
5.54109	HSB126.STC	HSB126	STC	9	R	30Y	11224	F	European	9.5	6.92	8.7	5	YALE	Temporal Cortex	Postnatal	2.49597
6.86865	HSB126.STR	HSB126	STR	9	R	30Y	11224	F	European	9.5	6.92	8.7	5	YALE	Striatum	Postnatal	2.80088
7.1293	HSB126.V1C	HSB126	V1C	9	R	30Y	11224	F	European	9.5	6.92	8.7	5	YALE	Visual Cortex	Postnatal	2.85386
6.65994	HSB126.VFC	HSB126	VFC	9	R	30Y	11224	F	European	9.5	6.92	8.7	5	YALE	Frontal Cortex	Postnatal	2.75701
6.39923	HSB127.A1C	HSB127	A1C	8	L	19Y	7206	F	European	9.5	5.91	9.2	5	YALE	Temporal Cortex	Postnatal	2.70027
5.5111	HSB127.AMY	HSB127	AMY	8	L	19Y	7206	F	European	9.5	5.91	9.2	5	YALE	Amygdala	Postnatal	2.48828
10.8799	HSB127.CBC	HSB127	CBC	8	L	19Y	7206	F	European	9.5	5.91	9.2	5	YALE	Cerebellum	Postnatal	3.45679
5.10563	HSB127.DFC	HSB127	DFC	8	L	19Y	7206	F	European	9.5	5.91	9.2	5	YALE	Frontal Cortex	Postnatal	2.38007
5.57725	HSB127.HIP	HSB127	HIP	8	L	19Y	7206	F	European	9.5	5.91	9.2	5	YALE	Hippocampus	Postnatal	2.50519
6.21259	HSB127.IPC	HSB127	IPC	8	L	19Y	7206	F	European	9.5	5.91	9.2	5	YALE	Parietal Cortex	Postnatal	2.65823
6.19972	HSB127.ITC	HSB127	ITC	8	L	19Y	7206	F	European	9.5	5.91	9.2	5	YALE	Temporal Cortex	Postnatal	2.65529
5.49815	HSB127.M1C	HSB127	M1C	8	L	19Y	7206	F	European	9.5	5.91	9.2	5	YALE	Frontal Cortex	Postnatal	2.48495
5.82186	HSB127.MD	HSB127	MD	8	L	19Y	7206	F	European	9.5	5.91	9.2	5	YALE	Thalamus	Postnatal	2.56605
5.29453	HSB127.MFC	HSB127	MFC	8	L	19Y	7206	F	European	9.5	5.91	9.2	5	YALE	Frontal Cortex	Postnatal	2.4315
5.48958	HSB127.OFC	HSB127	OFC	8	L	19Y	7206	F	European	9.5	5.91	9.2	5	YALE	Frontal Cortex	Postnatal	2.48274
6.39415	HSB127.S1C	HSB127	S1C	8	L	19Y	7206	F	European	9.5	5.91	9.2	5	YALE	Parietal Cortex	Postnatal	2.69914
5.28348	HSB127.STC	HSB127	STC	8	L	19Y	7206	F	European	9.5	5.91	9.2	5	YALE	Temporal Cortex	Postnatal	2.42854
7.0191	HSB127.STR	HSB127	STR	8	L	19Y	7206	F	European	9.5	5.91	9.2	5	YALE	Striatum	Postnatal	2.83169
6.83087	HSB127.V1C	HSB127	V1C	8	L	19Y	7206	F	European	9.5	5.91	9.2	5	YALE	Visual Cortex	Postnatal	2.79304
6.50382	HSB127.VFC	HSB127	VFC	8	L	19Y	7206	F	European	9.5	5.91	9.2	5	YALE	Frontal Cortex	Postnatal	2.7233
4.48041	HSB130.A1C	HSB130	A1C	9	L	21Y	7936	F	European	18	6.81	8.2	4	YALE	Temporal Cortex	Postnatal	2.19548
3.28935	HSB130.AMY	HSB130	AMY	9	L	21Y	7936	F	European	18	6.81	8.2	4	YALE	Amygdala	Postnatal	1.76101
17.2781	HSB130.CBC	HSB130	CBC	9	L	21Y	7936	F	European	18	6.81	8.2	4	YALE	Cerebellum	Postnatal	4.1192
5.32089	HSB130.DFC	HSB130	DFC	9	L	21Y	7936	F	European	18	6.81	8.2	4	YALE	Frontal Cortex	Postnatal	2.43853
3.07588	HSB130.HIP	HSB130	HIP	9	L	21Y	7936	F	European	18	6.81	8.2	4	YALE	Hippocampus	Postnatal	1.66716
5.14152	HSB130.IPC	HSB130	IPC	9	L	21Y	7936	F	European	18	6.81	8.2	4	YALE	Parietal Cortex	Postnatal	2.38999
3.09386	HSB130.ITC	HSB130	ITC	9	L	21Y	7936	F	European	18	6.81	8.2	4	YALE	Temporal Cortex	Postnatal	1.6753
5.28485	HSB130.M1C	HSB130	M1C	9	L	21Y	7936	F	European	18	6.81	8.2	4	YALE	Frontal Cortex	Postnatal	2.42891
6.15783	HSB130.MD	HSB130	MD	9	L	21Y	7936	F	European	18	6.81	8.2	4	YALE	Thalamus	Postnatal	2.64566
4.32219	HSB130.MFC	HSB130	MFC	9	L	21Y	7936	F	European	18	6.81	8.2	4	YALE	Frontal Cortex	Postnatal	2.14476
4.17942	HSB130.OFC	HSB130	OFC	9	L	21Y	7936	F	European	18	6.81	8.2	4	YALE	Frontal Cortex	Postnatal	2.09742
5.49676	HSB130.S1C	HSB130	S1C	9	L	21Y	7936	F	European	18	6.81	8.2	4	YALE	Parietal Cortex	Postnatal	2.48459
5.45694	HSB130.STC	HSB130	STC	9	L	21Y	7936	F	European	18	6.81	8.2	4	YALE	Temporal Cortex	Postnatal	2.47429
5.6989	HSB130.STR	HSB130	STR	9	L	21Y	7936	F	European	18	6.81	8.2	4	YALE	Striatum	Postnatal	2.53578
5.71364	HSB130.V1C	HSB130	V1C	9	L	21Y	7936	F	European	18	6.81	8.2	4	YALE	Visual Cortex	Postnatal	2.53944
5.53536	HSB130.VFC	HSB130	VFC	9	L	21Y	7936	F	European	18	6.81	8.2	4	YALE	Frontal Cortex	Postnatal	2.49451
4.26039	HSB131.A1C	HSB131	A1C	6	L	6M	448	F	European	26	6.26	7	5	USC	Temporal Cortex	Postnatal	2.12446
5.63943	HSB131.AMY	HSB131	AMY	6	L	6M	448	F	European	26	6.26	7	5	USC	Amygdala	Postnatal	2.52091
8.47275	HSB131.CBC	HSB131	CBC	6	L	6M	448	F	European	26	6.26	7	5	USC	Cerebellum	Postnatal	3.09976
4.34542	HSB131.DFC	HSB131	DFC	6	L	6M	448	F	European	26	6.26	7	5	USC	Frontal Cortex	Postnatal	2.15232
4.79646	HSB131.HIP	HSB131	HIP	6	L	6M	448	F	European	26	6.26	7	5	USC	Hippocampus	Postnatal	2.29174
3.15537	HSB131.IPC	HSB131	IPC	6	L	6M	448	F	European	26	6.26	7	5	USC	Parietal Cortex	Postnatal	1.70282
4.05778	HSB131.ITC	HSB131	ITC	6	L	6M	448	F	European	26	6.26	7	5	USC	Temporal Cortex	Postnatal	2.05581
3.4792	HSB131.M1C	HSB131	M1C	6	L	6M	448	F	European	26	6.26	7	5	USC	Frontal Cortex	Postnatal	1.83964
2.72789	HSB131.MD	HSB131	MD	6	L	6M	448	F	European	26	6.26	7	5	USC	Thalamus	Postnatal	1.49973
4.37411	HSB131.MFC	HSB131	MFC	6	L	6M	448	F	European	26	6.26	7	5	USC	Frontal Cortex	Postnatal	2.1616
4.70432	HSB131.OFC	HSB131	OFC	6	L	6M	448	F	European	26	6.26	7	5	USC	Frontal Cortex	Postnatal	2.26433
2.7899	HSB131.S1C	HSB131	S1C	6	L	6M	448	F	European	26	6.26	7	5	USC	Parietal Cortex	Postnatal	1.53102
2.54702	HSB131.STC	HSB131	STC	6	L	6M	448	F	European	26	6.26	7	5	USC	Temporal Cortex	Postnatal	1.40437
5.51749	HSB131.STR	HSB131	STR	6	L	6M	448	F	European	26	6.26	7	5	USC	Striatum	Postnatal	2.48993
4.27126	HSB131.V1C	HSB131	V1C	6	L	6M	448	F	European	26	6.26	7	5	USC	Visual Cortex	Postnatal	2.12805
3.49906	HSB131.VFC	HSB131	VFC	6	L	6M	448	F	European	26	6.26	7	5	USC	Frontal Cortex	Postnatal	1.84762
3.6978	HSB132.A1C	HSB132	A1C	5	L	4M	388	M	European	22	6.6	7.7	5	USC	Temporal Cortex	Postnatal	1.92517
5.62648	HSB132.AMY	HSB132	AMY	5	L	4M	388	M	European	22	6.6	7.7	5	USC	Amygdala	Postnatal	2.51765
5.9281	HSB132.CBC	HSB132	CBC	5	L	4M	388	M	European	22	6.6	7.7	5	USC	Cerebellum	Postnatal	2.5917
3.60001	HSB132.DFC	HSB132	DFC	5	L	4M	388	M	European	22	6.6	7.7	5	USC	Frontal Cortex	Postnatal	1.88753
4.51959	HSB132.HIP	HSB132	HIP	5	L	4M	388	M	European	22	6.6	7.7	5	USC	Hippocampus	Postnatal	2.20776
4.41988	HSB132.IPC	HSB132	IPC	5	L	4M	388	M	European	22	6.6	7.7	5	USC	Parietal Cortex	Postnatal	2.17628
3.64598	HSB132.ITC	HSB132	ITC	5	L	4M	388	M	European	22	6.6	7.7	5	USC	Temporal Cortex	Postnatal	1.90534
4.21688	HSB132.M1C	HSB132	M1C	5	L	4M	388	M	European	22	6.6	7.7	5	USC	Frontal Cortex	Postnatal	2.10999
4.47095	HSB132.MD	HSB132	MD	5	L	4M	388	M	European	22	6.6	7.7	5	USC	Thalamus	Postnatal	2.19249
3.66576	HSB132.MFC	HSB132	MFC	5	L	4M	388	M	European	22	6.6	7.7	5	USC	Frontal Cortex	Postnatal	1.91294
3.93066	HSB132.OFC	HSB132	OFC	5	L	4M	388	M	European	22	6.6	7.7	5	USC	Frontal Cortex	Postnatal	2.01102
3.16723	HSB132.S1C	HSB132	S1C	5	L	4M	388	M	European	22	6.6	7.7	5	USC	Parietal Cortex	Postnatal	1.70807
4.29558	HSB132.STC	HSB132	STC	5	L	4M	388	M	European	22	6.6	7.7	5	USC	Temporal Cortex	Postnatal	2.13605
5.00505	HSB132.STR	HSB132	STR	5	L	4M	388	M	European	22	6.6	7.7	5	USC	Striatum	Postnatal	2.35193
4.44591	HSB132.V1C	HSB132	V1C	5	L	4M	388	M	European	22	6.6	7.7	5	USC	Visual Cortex	Postnatal	2.18457
4.08906	HSB132.VFC	HSB132	VFC	5	L	4M	388	M	European	22	6.6	7.7	5	USC	Frontal Cortex	Postnatal	2.06663
4.88549	HSB135.A1C	HSB135	A1C	9	R	40Y	14876	F	African	30.5	6.82	9.2	4	USC	Temporal Cortex	Postnatal	2.31774
5.392	HSB135.AMY	HSB135	AMY	9	R	40Y	14876	F	African	30.5	6.82	9.2	4	USC	Amygdala	Postnatal	2.45733
10.1847	HSB135.CBC	HSB135	CBC	9	R	40Y	14876	F	African	30.5	6.82	9.2	4	USC	Cerebellum	Postnatal	3.36243
3.99331	HSB135.DFC	HSB135	DFC	9	R	40Y	14876	F	African	30.5	6.82	9.2	4	USC	Frontal Cortex	Postnatal	2.03327
3.57178	HSB135.HIP	HSB135	HIP	9	R	40Y	14876	F	African	30.5	6.82	9.2	4	USC	Hippocampus	Postnatal	1.87648
6.83792	HSB135.IPC	HSB135	IPC	9	R	40Y	14876	F	African	30.5	6.82	9.2	4	USC	Parietal Cortex	Postnatal	2.7945
5.99757	HSB135.ITC	HSB135	ITC	9	R	40Y	14876	F	African	30.5	6.82	9.2	4	USC	Temporal Cortex	Postnatal	2.60823
4.41156	HSB135.M1C	HSB135	M1C	9	R	40Y	14876	F	African	30.5	6.82	9.2	4	USC	Frontal Cortex	Postnatal	2.17363
6.68651	HSB135.MD	HSB135	MD	9	R	40Y	14876	F	African	30.5	6.82	9.2	4	USC	Thalamus	Postnatal	2.76267
6.89295	HSB135.OFC	HSB135	OFC	9	R	40Y	14876	F	African	30.5	6.82	9.2	4	USC	Frontal Cortex	Postnatal	2.8059
4.16343	HSB135.S1C	HSB135	S1C	9	R	40Y	14876	F	African	30.5	6.82	9.2	4	USC	Parietal Cortex	Postnatal	2.09201
7.58354	HSB135.STC	HSB135	STC	9	R	40Y	14876	F	African	30.5	6.82	9.2	4	USC	Temporal Cortex	Postnatal	2.94177
8.23887	HSB135.STR	HSB135	STR	9	R	40Y	14876	F	African	30.5	6.82	9.2	4	USC	Striatum	Postnatal	3.05985
8.13377	HSB135.V1C	HSB135	V1C	9	R	40Y	14876	F	African	30.5	6.82	9.2	4	USC	Visual Cortex	Postnatal	3.04155
5.9628	HSB135.VFC	HSB135	VFC	9	R	40Y	14876	F	African	30.5	6.82	9.2	4	USC	Frontal Cortex	Postnatal	2.59998
6.20213	HSB136.A1C	HSB136	A1C	9	R	23Y	8667	M	African	10.5	6.36	9	5	USC	Temporal Cortex	Postnatal	2.65584
8.06695	HSB136.AMY	HSB136	AMY	9	R	23Y	8667	M	African	10.5	6.36	9	5	USC	Amygdala	Postnatal	3.0298
9.81765	HSB136.CBC	HSB136	CBC	9	R	23Y	8667	M	African	10.5	6.36	9	5	USC	Cerebellum	Postnatal	3.31
6.75302	HSB136.DFC	HSB136	DFC	9	R	23Y	8667	M	African	10.5	6.36	9	5	USC	Frontal Cortex	Postnatal	2.77674
5.38204	HSB136.HIP	HSB136	HIP	9	R	23Y	8667	M	African	10.5	6.36	9	5	USC	Hippocampus	Postnatal	2.45471
5.38949	HSB136.IPC	HSB136	IPC	9	R	23Y	8667	M	African	10.5	6.36	9	5	USC	Parietal Cortex	Postnatal	2.45667
3.9914	HSB136.ITC	HSB136	ITC	9	R	23Y	8667	M	African	10.5	6.36	9	5	USC	Temporal Cortex	Postnatal	2.0326
5.51877	HSB136.M1C	HSB136	M1C	9	R	23Y	8667	M	African	10.5	6.36	9	5	USC	Frontal Cortex	Postnatal	2.49026
7.7895	HSB136.MD	HSB136	MD	9	R	23Y	8667	M	African	10.5	6.36	9	5	USC	Thalamus	Postnatal	2.97993
5.33852	HSB136.MFC	HSB136	MFC	9	R	23Y	8667	M	African	10.5	6.36	9	5	USC	Frontal Cortex	Postnatal	2.44321
5.44093	HSB136.OFC	HSB136	OFC	9	R	23Y	8667	M	African	10.5	6.36	9	5	USC	Frontal Cortex	Postnatal	2.47013
5.50348	HSB136.S1C	HSB136	S1C	9	R	23Y	8667	M	African	10.5	6.36	9	5	USC	Parietal Cortex	Postnatal	2.48632
5.27945	HSB136.STC	HSB136	STC	9	R	23Y	8667	M	African	10.5	6.36	9	5	USC	Temporal Cortex	Postnatal	2.42746
7.13981	HSB136.STR	HSB136	STR	9	R	23Y	8667	M	African	10.5	6.36	9	5	USC	Striatum	Postnatal	2.85595
6.63775	HSB136.V1C	HSB136	V1C	9	R	23Y	8667	M	African	10.5	6.36	9	5	USC	Visual Cortex	Postnatal	2.75227
5.34476	HSB136.VFC	HSB136	VFC	9	R	23Y	8667	M	African	10.5	6.36	9	5	USC	Frontal Cortex	Postnatal	2.44487
3.96864	HSB139.A1C	HSB139	A1C	5	L	4M	388	M	African	20	6.7	8.8	5	YALE	Temporal Cortex	Postnatal	2.02455
4.68978	HSB139.AMY	HSB139	AMY	5	L	4M	388	M	African	20	6.7	8.8	5	YALE	Amygdala	Postnatal	2.25996
12.3223	HSB139.CBC	HSB139	CBC	5	L	4M	388	M	African	20	6.7	8.8	5	YALE	Cerebellum	Postnatal	3.63486
3.42591	HSB139.DFC	HSB139	DFC	5	L	4M	388	M	African	20	6.7	8.8	5	YALE	Frontal Cortex	Postnatal	1.818
4.2649	HSB139.HIP	HSB139	HIP	5	L	4M	388	M	African	20	6.7	8.8	5	YALE	Hippocampus	Postnatal	2.12595
2.72888	HSB139.IPC	HSB139	IPC	5	L	4M	388	M	African	20	6.7	8.8	5	YALE	Parietal Cortex	Postnatal	1.50023
3.16138	HSB139.ITC	HSB139	ITC	5	L	4M	388	M	African	20	6.7	8.8	5	YALE	Temporal Cortex	Postnatal	1.70548
2.75394	HSB139.M1C	HSB139	M1C	5	L	4M	388	M	African	20	6.7	8.8	5	YALE	Frontal Cortex	Postnatal	1.51296
3.55261	HSB139.MD	HSB139	MD	5	L	4M	388	M	African	20	6.7	8.8	5	YALE	Thalamus	Postnatal	1.86893
3.69108	HSB139.MFC	HSB139	MFC	5	L	4M	388	M	African	20	6.7	8.8	5	YALE	Frontal Cortex	Postnatal	1.92261
2.20406	HSB139.OFC	HSB139	OFC	5	L	4M	388	M	African	20	6.7	8.8	5	YALE	Frontal Cortex	Postnatal	1.20418
3.02389	HSB139.S1C	HSB139	S1C	5	L	4M	388	M	African	20	6.7	8.8	5	YALE	Parietal Cortex	Postnatal	1.64335
2.86802	HSB139.STC	HSB139	STC	5	L	4M	388	M	African	20	6.7	8.8	5	YALE	Temporal Cortex	Postnatal	1.5695
4.81219	HSB139.STR	HSB139	STR	5	L	4M	388	M	African	20	6.7	8.8	5	YALE	Striatum	Postnatal	2.29637
4.04916	HSB139.V1C	HSB139	V1C	5	L	4M	388	M	African	20	6.7	8.8	5	YALE	Visual Cortex	Postnatal	2.05282
3.46442	HSB139.VFC	HSB139	VFC	5	L	4M	388	M	African	20	6.7	8.8	5	YALE	Frontal Cortex	Postnatal	1.83367
3.77389	HSB141.A1C	HSB141	A1C	7	L	8Y	3188	M	African	30	6.54	8	5	YALE	Temporal Cortex	Postnatal	1.95378
5.1938	HSB141.AMY	HSB141	AMY	7	L	8Y	3188	M	African	30	6.54	8	5	YALE	Amygdala	Postnatal	2.4043
9.89024	HSB141.CBC	HSB141	CBC	7	L	8Y	3188	M	African	30	6.54	8	5	YALE	Cerebellum	Postnatal	3.32052
3.87378	HSB141.DFC	HSB141	DFC	7	L	8Y	3188	M	African	30	6.54	8	5	YALE	Frontal Cortex	Postnatal	1.99051
5.09236	HSB141.HIP	HSB141	HIP	7	L	8Y	3188	M	African	30	6.54	8	5	YALE	Hippocampus	Postnatal	2.37639
3.21982	HSB141.IPC	HSB141	IPC	7	L	8Y	3188	M	African	30	6.54	8	5	YALE	Parietal Cortex	Postnatal	1.73111
2.84708	HSB141.ITC	HSB141	ITC	7	L	8Y	3188	M	African	30	6.54	8	5	YALE	Temporal Cortex	Postnatal	1.55929
3.41199	HSB141.M1C	HSB141	M1C	7	L	8Y	3188	M	African	30	6.54	8	5	YALE	Frontal Cortex	Postnatal	1.81229
5.21131	HSB141.MD	HSB141	MD	7	L	8Y	3188	M	African	30	6.54	8	5	YALE	Thalamus	Postnatal	2.40907
3.54312	HSB141.MFC	HSB141	MFC	7	L	8Y	3188	M	African	30	6.54	8	5	YALE	Frontal Cortex	Postnatal	1.86517
4.17502	HSB141.OFC	HSB141	OFC	7	L	8Y	3188	M	African	30	6.54	8	5	YALE	Frontal Cortex	Postnatal	2.09593
3.25081	HSB141.S1C	HSB141	S1C	7	L	8Y	3188	M	African	30	6.54	8	5	YALE	Parietal Cortex	Postnatal	1.74451
2.85432	HSB141.STC	HSB141	STC	7	L	8Y	3188	M	African	30	6.54	8	5	YALE	Temporal Cortex	Postnatal	1.56282
4.74376	HSB141.STR	HSB141	STR	7	L	8Y	3188	M	African	30	6.54	8	5	YALE	Striatum	Postnatal	2.27613
4.38722	HSB141.V1C	HSB141	V1C	7	L	8Y	3188	M	African	30	6.54	8	5	YALE	Visual Cortex	Postnatal	2.16582
3.69706	HSB141.VFC	HSB141	VFC	7	L	8Y	3188	M	African	30	6.54	8	5	YALE	Frontal Cortex	Postnatal	1.92488
8.42264	HSB143.A1C	HSB143	A1C	6	R	2Y	997	F	European	12	6.3	6.8	5	USC	Temporal Cortex	Postnatal	3.0913
8.98219	HSB143.AMY	HSB143	AMY	6	R	2Y	997	F	European	12	6.3	6.8	5	USC	Amygdala	Postnatal	3.18304
11.7356	HSB143.CBC	HSB143	CBC	6	R	2Y	997	F	European	12	6.3	6.8	5	USC	Cerebellum	Postnatal	3.56506
8.17298	HSB143.DFC	HSB143	DFC	6	R	2Y	997	F	European	12	6.3	6.8	5	USC	Frontal Cortex	Postnatal	3.04841
7.58172	HSB143.HIP	HSB143	HIP	6	R	2Y	997	F	European	12	6.3	6.8	5	USC	Hippocampus	Postnatal	2.94143
9.77745	HSB143.IPC	HSB143	IPC	6	R	2Y	997	F	European	12	6.3	6.8	5	USC	Parietal Cortex	Postnatal	3.30414
7.85895	HSB143.ITC	HSB143	ITC	6	R	2Y	997	F	European	12	6.3	6.8	5	USC	Temporal Cortex	Postnatal	2.99258
7.44286	HSB143.M1C	HSB143	M1C	6	R	2Y	997	F	European	12	6.3	6.8	5	USC	Frontal Cortex	Postnatal	2.91511
8.52116	HSB143.MD	HSB143	MD	6	R	2Y	997	F	European	12	6.3	6.8	5	USC	Thalamus	Postnatal	3.10788
8.70348	HSB143.MFC	HSB143	MFC	6	R	2Y	997	F	European	12	6.3	6.8	5	USC	Frontal Cortex	Postnatal	3.13807
7.95055	HSB143.OFC	HSB143	OFC	6	R	2Y	997	F	European	12	6.3	6.8	5	USC	Frontal Cortex	Postnatal	3.00909
8.73408	HSB143.S1C	HSB143	S1C	6	R	2Y	997	F	European	12	6.3	6.8	5	USC	Parietal Cortex	Postnatal	3.14308
7.16533	HSB143.STC	HSB143	STC	6	R	2Y	997	F	European	12	6.3	6.8	5	USC	Temporal Cortex	Postnatal	2.86103
7.69252	HSB143.STR	HSB143	STR	6	R	2Y	997	F	European	12	6.3	6.8	5	USC	Striatum	Postnatal	2.96209
8.07844	HSB143.V1C	HSB143	V1C	6	R	2Y	997	F	European	12	6.3	6.8	5	USC	Visual Cortex	Postnatal	3.03183
8.19482	HSB143.VFC	HSB143	VFC	6	R	2Y	997	F	European	12	6.3	6.8	5	USC	Frontal Cortex	Postnatal	3.05221
7.99095	HSB145.A1C	HSB145	A1C	9	R	36Y	13415	M	European	18	NA	8.3	5	YALE	Temporal Cortex	Postnatal	3.01631
5.75248	HSB145.AMY	HSB145	AMY	9	R	36Y	13415	M	European	18	NA	8.3	5	YALE	Amygdala	Postnatal	2.54905
15.2125	HSB145.CBC	HSB145	CBC	9	R	36Y	13415	M	European	18	NA	8.3	5	YALE	Cerebellum	Postnatal	3.93663
7.1749	HSB145.DFC	HSB145	DFC	9	R	36Y	13415	M	European	18	NA	8.3	5	YALE	Frontal Cortex	Postnatal	2.86293
5.80351	HSB145.HIP	HSB145	HIP	9	R	36Y	13415	M	European	18	NA	8.3	5	YALE	Hippocampus	Postnatal	2.56157
8.44592	HSB145.IPC	HSB145	IPC	9	R	36Y	13415	M	European	18	NA	8.3	5	YALE	Parietal Cortex	Postnatal	3.09524
4.4617	HSB145.ITC	HSB145	ITC	9	R	36Y	13415	M	European	18	NA	8.3	5	YALE	Temporal Cortex	Postnatal	2.18957
9.72786	HSB145.M1C	HSB145	M1C	9	R	36Y	13415	M	European	18	NA	8.3	5	YALE	Frontal Cortex	Postnatal	3.29688
5.1857	HSB145.MD	HSB145	MD	9	R	36Y	13415	M	European	18	NA	8.3	5	YALE	Thalamus	Postnatal	2.40209
9.9382	HSB145.MFC	HSB145	MFC	9	R	36Y	13415	M	European	18	NA	8.3	5	YALE	Frontal Cortex	Postnatal	3.32743
11.4282	HSB145.OFC	HSB145	OFC	9	R	36Y	13415	M	European	18	NA	8.3	5	YALE	Frontal Cortex	Postnatal	3.5271
10.2506	HSB145.S1C	HSB145	S1C	9	R	36Y	13415	M	European	18	NA	8.3	5	YALE	Parietal Cortex	Postnatal	3.37165
5.70192	HSB145.STC	HSB145	STC	9	R	36Y	13415	M	European	18	NA	8.3	5	YALE	Temporal Cortex	Postnatal	2.53653
6.88327	HSB145.STR	HSB145	STR	9	R	36Y	13415	M	European	18	NA	8.3	5	YALE	Striatum	Postnatal	2.8039
7.34058	HSB145.V1C	HSB145	V1C	9	R	36Y	13415	M	European	18	NA	8.3	5	YALE	Visual Cortex	Postnatal	2.89542
9.65105	HSB145.VFC	HSB145	VFC	9	R	36Y	13415	M	European	18	NA	8.3	5	YALE	Frontal Cortex	Postnatal	3.28556
5.46839	HSB148.AMY	HSB148	AMY	1	L	9PCW	63	M	European	1	6.01	10	5	YALE	Amygdala	Prenatal	2.47726
6.02872	HSB148.CGE	HSB148	CGE	1	L	9PCW	63	M	European	1	6.01	10	5	YALE	Striatum	Prenatal	2.61559
11.8998	HSB148.DFC	HSB148	DFC	1	L	9PCW	63	M	European	1	6.01	10	5	YALE	Frontal Cortex	Prenatal	3.58493
7.86513	HSB148.DTH	HSB148	DTH	1	L	9PCW	63	M	European	1	6.01	10	5	YALE	Thalamus	Prenatal	2.9937
4.26603	HSB148.HIP	HSB148	HIP	1	L	9PCW	63	M	European	1	6.01	10	5	YALE	Hippocampus	Prenatal	2.12632
12.1154	HSB148.LGE	HSB148	LGE	1	L	9PCW	63	M	European	1	6.01	10	5	YALE	Striatum	Prenatal	3.61063
11.0001	HSB148.MFC	HSB148	MFC	1	L	9PCW	63	M	European	1	6.01	10	5	YALE	Frontal Cortex	Prenatal	3.4725
11.418	HSB148.MGE	HSB148	MGE	1	L	9PCW	63	M	European	1	6.01	10	5	YALE	Striatum	Prenatal	3.52581
9.70851	HSB148.OC	HSB148	OC	1	L	9PCW	63	M	European	1	6.01	10	5	YALE	Visual Cortex	Prenatal	3.29403
10.2303	HSB148.OFC	HSB148	OFC	1	L	9PCW	63	M	European	1	6.01	10	5	YALE	Frontal Cortex	Prenatal	3.36881
9.29673	HSB148.PC	HSB148	PC	1	L	9PCW	63	M	European	1	6.01	10	5	YALE	Frontal Cortex	Prenatal	3.23216
9.8987	HSB148.TC	HSB148	TC	1	L	9PCW	63	M	European	1	6.01	10	5	YALE	Temporal Cortex	Prenatal	3.32174
9.26577	HSB148.URL	HSB148	URL	1	L	9PCW	63	M	European	1	6.01	10	5	YALE	Cerebellum	Prenatal	3.2274
4.97489	HSB149.A1C	HSB149	A1C	2	L	13PCW	91	F	European	2	6.39	10	5	YALE	Temporal Cortex	Prenatal	2.34338
12.7932	HSB149.AMY	HSB149	AMY	2	L	13PCW	91	F	European	2	6.39	10	5	YALE	Amygdala	Prenatal	3.68853
10.1428	HSB149.CBC	HSB149	CBC	2	L	13PCW	91	F	European	2	6.39	10	5	YALE	Cerebellum	Prenatal	3.35654
9.64017	HSB149.DFC	HSB149	DFC	2	L	13PCW	91	F	European	2	6.39	10	5	YALE	Frontal Cortex	Prenatal	3.28395
8.55124	HSB149.HIP	HSB149	HIP	2	L	13PCW	91	F	European	2	6.39	10	5	YALE	Hippocampus	Prenatal	3.11291
5.26565	HSB149.IPC	HSB149	IPC	2	L	13PCW	91	F	European	2	6.39	10	5	YALE	Parietal Cortex	Prenatal	2.42375
5.77496	HSB149.ITC	HSB149	ITC	2	L	13PCW	91	F	European	2	6.39	10	5	YALE	Temporal Cortex	Prenatal	2.55458
8.36791	HSB149.M1C	HSB149	M1C	2	L	13PCW	91	F	European	2	6.39	10	5	YALE	Frontal Cortex	Prenatal	3.08201
5.4244	HSB149.MD	HSB149	MD	2	L	13PCW	91	F	European	2	6.39	10	5	YALE	Thalamus	Prenatal	2.46582
9.32773	HSB149.MFC	HSB149	MFC	2	L	13PCW	91	F	European	2	6.39	10	5	YALE	Frontal Cortex	Prenatal	3.23691
8.08429	HSB149.OFC	HSB149	OFC	2	L	13PCW	91	F	European	2	6.39	10	5	YALE	Frontal Cortex	Prenatal	3.03286
10.2095	HSB149.S1C	HSB149	S1C	2	L	13PCW	91	F	European	2	6.39	10	5	YALE	Parietal Cortex	Prenatal	3.3659
5.63995	HSB149.STC	HSB149	STC	2	L	13PCW	91	F	European	2	6.39	10	5	YALE	Temporal Cortex	Prenatal	2.52104
10.7337	HSB149.STR	HSB149	STR	2	L	13PCW	91	F	European	2	6.39	10	5	YALE	Striatum	Prenatal	3.43745
8.9919	HSB149.V1C	HSB149	V1C	2	L	13PCW	91	F	European	2	6.39	10	5	YALE	Visual Cortex	Prenatal	3.18458
6.10305	HSB149.VFC	HSB149	VFC	2	L	13PCW	91	F	European	2	6.39	10	5	YALE	Frontal Cortex	Prenatal	2.63298
4.88539	HSB150.A1C	HSB150	A1C	2	R	12PCW	84	F	African	2.33	6.08	9.3	5	YALE	Temporal Cortex	Prenatal	2.31771
4.45818	HSB150.AMY	HSB150	AMY	2	R	12PCW	84	F	African	2.33	6.08	9.3	5	YALE	Amygdala	Prenatal	2.18846
8.27097	HSB150.CBC	HSB150	CBC	2	R	12PCW	84	F	African	2.33	6.08	9.3	5	YALE	Cerebellum	Prenatal	3.0654
4.37579	HSB150.DFC	HSB150	DFC	2	R	12PCW	84	F	African	2.33	6.08	9.3	5	YALE	Frontal Cortex	Prenatal	2.16214
4.3472	HSB150.HIP	HSB150	HIP	2	R	12PCW	84	F	African	2.33	6.08	9.3	5	YALE	Hippocampus	Prenatal	2.1529
4.89172	HSB150.IPC	HSB150	IPC	2	R	12PCW	84	F	African	2.33	6.08	9.3	5	YALE	Parietal Cortex	Prenatal	2.31954
4.78346	HSB150.ITC	HSB150	ITC	2	R	12PCW	84	F	African	2.33	6.08	9.3	5	YALE	Temporal Cortex	Prenatal	2.2879
9.51129	HSB150.M1C	HSB150	M1C	2	R	12PCW	84	F	African	2.33	6.08	9.3	5	YALE	Frontal Cortex	Prenatal	3.26473
3.86657	HSB150.MD	HSB150	MD	2	R	12PCW	84	F	African	2.33	6.08	9.3	5	YALE	Thalamus	Prenatal	1.98789
3.06128	HSB150.MFC	HSB150	MFC	2	R	12PCW	84	F	African	2.33	6.08	9.3	5	YALE	Frontal Cortex	Prenatal	1.66051
3.07327	HSB150.OFC	HSB150	OFC	2	R	12PCW	84	F	African	2.33	6.08	9.3	5	YALE	Frontal Cortex	Prenatal	1.66597
4.96343	HSB150.S1C	HSB150	S1C	2	R	12PCW	84	F	African	2.33	6.08	9.3	5	YALE	Parietal Cortex	Prenatal	2.34011
4.70326	HSB150.STC	HSB150	STC	2	R	12PCW	84	F	African	2.33	6.08	9.3	5	YALE	Temporal Cortex	Prenatal	2.26401
2.86492	HSB150.STR	HSB150	STR	2	R	12PCW	84	F	African	2.33	6.08	9.3	5	YALE	Striatum	Prenatal	1.56799
5.30981	HSB150.V1C	HSB150	V1C	2	R	12PCW	84	F	African	2.33	6.08	9.3	5	YALE	Visual Cortex	Prenatal	2.43558
3.71397	HSB150.VFC	HSB150	VFC	2	R	12PCW	84	F	African	2.33	6.08	9.3	5	YALE	Frontal Cortex	Prenatal	1.93129
13.6	HSB153.A1C	HSB153	A1C	2	R	12PCW	84	F	Asian	1	NA	9.6	5	YALE	Temporal Cortex	Prenatal	3.77611
9.09123	HSB153.AMY	HSB153	AMY	2	R	12PCW	84	F	Asian	1	NA	9.6	5	YALE	Amygdala	Prenatal	3.20026
11.1656	HSB153.DFC	HSB153	DFC	2	R	12PCW	84	F	Asian	1	NA	9.6	5	YALE	Frontal Cortex	Prenatal	3.49386
5.66636	HSB153.HIP	HSB153	HIP	2	R	12PCW	84	F	Asian	1	NA	9.6	5	YALE	Hippocampus	Prenatal	2.52766
13.6044	HSB153.IPC	HSB153	IPC	2	R	12PCW	84	F	Asian	1	NA	9.6	5	YALE	Parietal Cortex	Prenatal	3.77657
7.7642	HSB153.ITC	HSB153	ITC	2	R	12PCW	84	F	Asian	1	NA	9.6	5	YALE	Temporal Cortex	Prenatal	2.9753
12.5455	HSB153.M1C	HSB153	M1C	2	R	12PCW	84	F	Asian	1	NA	9.6	5	YALE	Frontal Cortex	Prenatal	3.66055
12.9506	HSB153.MD	HSB153	MD	2	R	12PCW	84	F	Asian	1	NA	9.6	5	YALE	Thalamus	Prenatal	3.70605
8.15714	HSB153.MFC	HSB153	MFC	2	R	12PCW	84	F	Asian	1	NA	9.6	5	YALE	Frontal Cortex	Prenatal	3.04564
6.14797	HSB153.OFC	HSB153	OFC	2	R	12PCW	84	F	Asian	1	NA	9.6	5	YALE	Frontal Cortex	Prenatal	2.64339
14.2961	HSB153.S1C	HSB153	S1C	2	R	12PCW	84	F	Asian	1	NA	9.6	5	YALE	Parietal Cortex	Prenatal	3.8476
16.6628	HSB153.STC	HSB153	STC	2	R	12PCW	84	F	Asian	1	NA	9.6	5	YALE	Temporal Cortex	Prenatal	4.06719
6.06809	HSB153.STR	HSB153	STR	2	R	12PCW	84	F	Asian	1	NA	9.6	5	YALE	Striatum	Prenatal	2.62482
11.3399	HSB153.V1C	HSB153	V1C	2	R	12PCW	84	F	Asian	1	NA	9.6	5	YALE	Visual Cortex	Prenatal	3.516
13.6745	HSB153.VFC	HSB153	VFC	2	R	12PCW	84	F	Asian	1	NA	9.6	5	YALE	Frontal Cortex	Prenatal	3.78393
6.1448	HSB154.A1C	HSB154	A1C	3	R	16PCW	112	M	African/European	1	6.44	10	5	USC	Temporal Cortex	Prenatal	2.64265
9.40482	HSB154.AMY	HSB154	AMY	3	R	16PCW	112	M	African/European	1	6.44	10	5	USC	Amygdala	Prenatal	3.24866
3.53441	HSB154.DFC	HSB154	DFC	3	R	16PCW	112	M	African/European	1	6.44	10	5	USC	Frontal Cortex	Prenatal	1.86172
14.5061	HSB154.HIP	HSB154	HIP	3	R	16PCW	112	M	African/European	1	6.44	10	5	USC	Hippocampus	Prenatal	3.8685
8.08831	HSB154.IPC	HSB154	IPC	3	R	16PCW	112	M	African/European	1	6.44	10	5	USC	Parietal Cortex	Prenatal	3.03357
4.961	HSB154.ITC	HSB154	ITC	3	R	16PCW	112	M	African/European	1	6.44	10	5	USC	Temporal Cortex	Prenatal	2.33942
2.18534	HSB154.MD	HSB154	MD	3	R	16PCW	112	M	African/European	1	6.44	10	5	USC	Thalamus	Prenatal	1.19241
3.13371	HSB154.MFC	HSB154	MFC	3	R	16PCW	112	M	African/European	1	6.44	10	5	USC	Frontal Cortex	Prenatal	1.69319
8.00231	HSB154.STC	HSB154	STC	3	R	16PCW	112	M	African/European	1	6.44	10	5	USC	Temporal Cortex	Prenatal	3.01833
6.69284	HSB154.STR	HSB154	STR	3	R	16PCW	112	M	African/European	1	6.44	10	5	USC	Striatum	Prenatal	2.76402
4.13382	HSB154.V1C	HSB154	V1C	3	R	16PCW	112	M	African/European	1	6.44	10	5	USC	Visual Cortex	Prenatal	2.08196
7.27141	HSB154.VFC	HSB154	VFC	3	R	16PCW	112	M	African/European	1	6.44	10	5	USC	Frontal Cortex	Prenatal	2.88194
7.40372	HSB155.AMY	HSB155	AMY	5	R	35PCW	245	F	European	48	6.67	7.2	5	YALE	Amygdala	Prenatal	2.90761
25.8228	HSB155.CBC	HSB155	CBC	5	R	35PCW	245	F	European	48	6.67	7.2	5	YALE	Cerebellum	Prenatal	4.69615
12.4404	HSB155.DFC	HSB155	DFC	5	R	35PCW	245	F	European	48	6.67	7.2	5	YALE	Frontal Cortex	Prenatal	3.64851
7.75555	HSB155.HIP	HSB155	HIP	5	R	35PCW	245	F	European	48	6.67	7.2	5	YALE	Hippocampus	Prenatal	2.97371
6.83471	HSB155.IPC	HSB155	IPC	5	R	35PCW	245	F	European	48	6.67	7.2	5	YALE	Parietal Cortex	Prenatal	2.79384
10.7337	HSB155.ITC	HSB155	ITC	5	R	35PCW	245	F	European	48	6.67	7.2	5	YALE	Temporal Cortex	Prenatal	3.43745
12.064	HSB155.M1C	HSB155	M1C	5	R	35PCW	245	F	European	48	6.67	7.2	5	YALE	Frontal Cortex	Prenatal	3.60454
6.85062	HSB155.MD	HSB155	MD	5	R	35PCW	245	F	European	48	6.67	7.2	5	YALE	Thalamus	Prenatal	2.79714
7.93983	HSB155.MFC	HSB155	MFC	5	R	35PCW	245	F	European	48	6.67	7.2	5	YALE	Frontal Cortex	Prenatal	3.00716
8.97695	HSB155.OFC	HSB155	OFC	5	R	35PCW	245	F	European	48	6.67	7.2	5	YALE	Frontal Cortex	Prenatal	3.18221
9.75641	HSB155.S1C	HSB155	S1C	5	R	35PCW	245	F	European	48	6.67	7.2	5	YALE	Parietal Cortex	Prenatal	3.30106
8.06452	HSB155.STR	HSB155	STR	5	R	35PCW	245	F	European	48	6.67	7.2	5	YALE	Striatum	Prenatal	3.02937
10.2272	HSB155.VFC	HSB155	VFC	5	R	35PCW	245	F	European	48	6.67	7.2	5	YALE	Frontal Cortex	Prenatal	3.36838
3.98126	HSB159.A1C	HSB159	A1C	4	L	22PCW	154	M	European	1	6.58	10	5	YALE	Temporal Cortex	Prenatal	2.02902
11.5796	HSB159.AMY	HSB159	AMY	4	L	22PCW	154	M	European	1	6.58	10	5	YALE	Amygdala	Prenatal	3.54592
3.09218	HSB159.CBC	HSB159	CBC	4	L	22PCW	154	M	European	1	6.58	10	5	YALE	Cerebellum	Prenatal	1.67454
5.56567	HSB159.DFC	HSB159	DFC	4	L	22PCW	154	M	European	1	6.58	10	5	YALE	Frontal Cortex	Prenatal	2.50225
2.5312	HSB159.HIP	HSB159	HIP	4	L	22PCW	154	M	European	1	6.58	10	5	YALE	Hippocampus	Prenatal	1.39572
4.22468	HSB159.IPC	HSB159	IPC	4	L	22PCW	154	M	European	1	6.58	10	5	YALE	Parietal Cortex	Prenatal	2.11259
6.68307	HSB159.ITC	HSB159	ITC	4	L	22PCW	154	M	European	1	6.58	10	5	YALE	Temporal Cortex	Prenatal	2.76194
2.65883	HSB159.M1C	HSB159	M1C	4	L	22PCW	154	M	European	1	6.58	10	5	YALE	Frontal Cortex	Prenatal	1.46405
2.07842	HSB159.MD	HSB159	MD	4	L	22PCW	154	M	European	1	6.58	10	5	YALE	Thalamus	Prenatal	1.12328
7.48275	HSB159.MFC	HSB159	MFC	4	L	22PCW	154	M	European	1	6.58	10	5	YALE	Frontal Cortex	Prenatal	2.92272
5.18977	HSB159.OFC	HSB159	OFC	4	L	22PCW	154	M	European	1	6.58	10	5	YALE	Frontal Cortex	Prenatal	2.40321
6.2615	HSB159.S1C	HSB159	S1C	4	L	22PCW	154	M	European	1	6.58	10	5	YALE	Parietal Cortex	Prenatal	2.66937
6.17057	HSB159.STC	HSB159	STC	4	L	22PCW	154	M	European	1	6.58	10	5	YALE	Temporal Cortex	Prenatal	2.6486
7.71363	HSB159.STR	HSB159	STR	4	L	22PCW	154	M	European	1	6.58	10	5	YALE	Striatum	Prenatal	2.96599
7.90135	HSB159.V1C	HSB159	V1C	4	L	22PCW	154	M	European	1	6.58	10	5	YALE	Visual Cortex	Prenatal	3.00024
4.66182	HSB159.VFC	HSB159	VFC	4	L	22PCW	154	M	European	1	6.58	10	5	YALE	Frontal Cortex	Prenatal	2.25151
22.1457	HSB171.CBC	HSB171	CBC	6	L	301days	567	M	African	18	5.96	9.4	5	USC	Cerebellum	Postnatal	4.47546
2.0921	HSB171.DFC	HSB171	DFC	6	L	301days	567	M	African	18	5.96	9.4	5	USC	Frontal Cortex	Postnatal	1.13232
5.71316	HSB171.IPC	HSB171	IPC	6	L	301days	567	M	African	18	5.96	9.4	5	USC	Parietal Cortex	Postnatal	2.53932
2.99476	HSB171.ITC	HSB171	ITC	6	L	301days	567	M	African	18	5.96	9.4	5	USC	Temporal Cortex	Postnatal	1.62983
3.40427	HSB171.MD	HSB171	MD	6	L	301days	567	M	African	18	5.96	9.4	5	USC	Thalamus	Postnatal	1.80911
4.88891	HSB171.MFC	HSB171	MFC	6	L	301days	567	M	African	18	5.96	9.4	5	USC	Frontal Cortex	Postnatal	2.31872
2.64086	HSB171.OFC	HSB171	OFC	6	L	301days	567	M	African	18	5.96	9.4	5	USC	Frontal Cortex	Postnatal	1.45463
2.13797	HSB171.S1C	HSB171	S1C	6	L	301days	567	M	African	18	5.96	9.4	5	USC	Parietal Cortex	Postnatal	1.16219
2.76907	HSB171.STC	HSB171	STC	6	L	301days	567	M	African	18	5.96	9.4	5	USC	Temporal Cortex	Postnatal	1.52058
3.83647	HSB171.V1C	HSB171	V1C	6	L	301days	567	M	African	18	5.96	9.4	5	USC	Visual Cortex	Postnatal	1.9769
5.06248	HSB171.VFC	HSB171	VFC	6	L	301days	567	M	African	18	5.96	9.4	5	USC	Frontal Cortex	Postnatal	2.36806
7.19981	HSB172.A1C	HSB172	A1C	7	L	2Y305d	1302	M	Mexican	16	5.69	7.7	5	USC	Temporal Cortex	Postnatal	2.86786
8.08048	HSB172.AMY	HSB172	AMY	7	L	2Y305d	1302	M	Mexican	16	5.69	7.7	5	USC	Amygdala	Postnatal	3.03219
18.3198	HSB172.CBC	HSB172	CBC	7	L	2Y305d	1302	M	Mexican	16	5.69	7.7	5	USC	Cerebellum	Postnatal	4.20318
7.16699	HSB172.DFC	HSB172	DFC	7	L	2Y305d	1302	M	Mexican	16	5.69	7.7	5	USC	Frontal Cortex	Postnatal	2.86136
8.89025	HSB172.HIP	HSB172	HIP	7	L	2Y305d	1302	M	Mexican	16	5.69	7.7	5	USC	Hippocampus	Postnatal	3.16836
8.41822	HSB172.IPC	HSB172	IPC	7	L	2Y305d	1302	M	Mexican	16	5.69	7.7	5	USC	Parietal Cortex	Postnatal	3.09055
8.09034	HSB172.ITC	HSB172	ITC	7	L	2Y305d	1302	M	Mexican	16	5.69	7.7	5	USC	Temporal Cortex	Postnatal	3.03392
5.392	HSB172.M1C	HSB172	M1C	7	L	2Y305d	1302	M	Mexican	16	5.69	7.7	5	USC	Frontal Cortex	Postnatal	2.45733
6.169	HSB172.MFC	HSB172	MFC	7	L	2Y305d	1302	M	Mexican	16	5.69	7.7	5	USC	Frontal Cortex	Postnatal	2.64823
7.43059	HSB172.OFC	HSB172	OFC	7	L	2Y305d	1302	M	Mexican	16	5.69	7.7	5	USC	Frontal Cortex	Postnatal	2.91276
7.88923	HSB172.S1C	HSB172	S1C	7	L	2Y305d	1302	M	Mexican	16	5.69	7.7	5	USC	Parietal Cortex	Postnatal	2.99806
5.70914	HSB172.STC	HSB172	STC	7	L	2Y305d	1302	M	Mexican	16	5.69	7.7	5	USC	Temporal Cortex	Postnatal	2.53832
10.1635	HSB172.V1C	HSB172	V1C	7	L	2Y305d	1302	M	Mexican	16	5.69	7.7	5	USC	Visual Cortex	Postnatal	3.35946
10.4963	HSB172.VFC	HSB172	VFC	7	L	2Y305d	1302	M	Mexican	16	5.69	7.7	5	USC	Frontal Cortex	Postnatal	3.40549
2.73431	HSB173.A1C	HSB173	A1C	6	L	2Y178d	1175	F	European	8	6.03	8	5	YALE	Temporal Cortex	Postnatal	1.503
5.13886	HSB173.AMY	HSB173	AMY	6	L	2Y178d	1175	F	European	8	6.03	8	5	YALE	Amygdala	Postnatal	2.38925
20.0881	HSB173.CBC	HSB173	CBC	6	L	2Y178d	1175	F	European	8	6.03	8	5	YALE	Cerebellum	Postnatal	4.33544
2.86318	HSB173.HIP	HSB173	HIP	6	L	2Y178d	1175	F	European	8	6.03	8	5	YALE	Hippocampus	Postnatal	1.56715
2.16772	HSB173.IPC	HSB173	IPC	6	L	2Y178d	1175	F	European	8	6.03	8	5	YALE	Parietal Cortex	Postnatal	1.18124
2.70846	HSB173.ITC	HSB173	ITC	6	L	2Y178d	1175	F	European	8	6.03	8	5	YALE	Temporal Cortex	Postnatal	1.48978
2.78878	HSB173.M1C	HSB173	M1C	6	L	2Y178d	1175	F	European	8	6.03	8	5	YALE	Frontal Cortex	Postnatal	1.53046
7.1657	HSB173.MD	HSB173	MD	6	L	2Y178d	1175	F	European	8	6.03	8	5	YALE	Thalamus	Postnatal	2.8611
1.62363	HSB173.S1C	HSB173	S1C	6	L	2Y178d	1175	F	European	8	6.03	8	5	YALE	Parietal Cortex	Postnatal	0.785448
3.14227	HSB173.STC	HSB173	STC	6	L	2Y178d	1175	F	European	8	6.03	8	5	YALE	Temporal Cortex	Postnatal	1.697
8.62907	HSB173.STR	HSB173	STR	6	L	2Y178d	1175	F	European	8	6.03	8	5	YALE	Striatum	Postnatal	3.12583
2.98209	HSB173.V1C	HSB173	V1C	6	L	2Y178d	1175	F	European	8	6.03	8	5	YALE	Visual Cortex	Postnatal	1.62391
1.8415	HSB173.VFC	HSB173	VFC	6	L	2Y178d	1175	F	European	8	6.03	8	5	YALE	Frontal Cortex	Postnatal	0.957174
3.81978	HSB174.A1C	HSB174	A1C	7	L	8Y90d	3278	M	African	16	6.25	8.9	5	USC	Temporal Cortex	Postnatal	1.97077
3.11861	HSB174.AMY	HSB174	AMY	7	L	8Y90d	3278	M	African	16	6.25	8.9	5	USC	Amygdala	Postnatal	1.68644
11.0456	HSB174.CBC	HSB174	CBC	7	L	8Y90d	3278	M	African	16	6.25	8.9	5	USC	Cerebellum	Postnatal	3.47841
3.58771	HSB174.DFC	HSB174	DFC	7	L	8Y90d	3278	M	African	16	6.25	8.9	5	USC	Frontal Cortex	Postnatal	1.88272
3.19304	HSB174.HIP	HSB174	HIP	7	L	8Y90d	3278	M	African	16	6.25	8.9	5	USC	Hippocampus	Postnatal	1.71942
3.37058	HSB174.IPC	HSB174	IPC	7	L	8Y90d	3278	M	African	16	6.25	8.9	5	USC	Parietal Cortex	Postnatal	1.79517
3.82713	HSB174.ITC	HSB174	ITC	7	L	8Y90d	3278	M	African	16	6.25	8.9	5	USC	Temporal Cortex	Postnatal	1.97348
2.31592	HSB174.MFC	HSB174	MFC	7	L	8Y90d	3278	M	African	16	6.25	8.9	5	USC	Frontal Cortex	Postnatal	1.27257
7.87017	HSB174.OFC	HSB174	OFC	7	L	8Y90d	3278	M	African	16	6.25	8.9	5	USC	Frontal Cortex	Postnatal	2.99461
4.13279	HSB174.STC	HSB174	STC	7	L	8Y90d	3278	M	African	16	6.25	8.9	5	USC	Temporal Cortex	Postnatal	2.08161
5.23674	HSB174.V1C	HSB174	V1C	7	L	8Y90d	3278	M	African	16	6.25	8.9	5	USC	Visual Cortex	Postnatal	2.41596
3.38915	HSB174.VFC	HSB174	VFC	7	L	8Y90d	3278	M	African	16	6.25	8.9	5	USC	Frontal Cortex	Postnatal	1.80288
5.62967	HSB175.A1C	HSB175	A1C	7	L	10Y265d	4184	F	African	22	6.7	8.9	5	YALE	Temporal Cortex	Postnatal	2.51845
6.10945	HSB175.AMY	HSB175	AMY	7	L	10Y265d	4184	F	African	22	6.7	8.9	5	YALE	Amygdala	Postnatal	2.63447
16.7346	HSB175.CBC	HSB175	CBC	7	L	10Y265d	4184	F	African	22	6.7	8.9	5	YALE	Cerebellum	Postnatal	4.07335
4.31325	HSB175.DFC	HSB175	DFC	7	L	10Y265d	4184	F	African	22	6.7	8.9	5	YALE	Frontal Cortex	Postnatal	2.14184
1.95933	HSB175.HIP	HSB175	HIP	7	L	10Y265d	4184	F	African	22	6.7	8.9	5	YALE	Hippocampus	Postnatal	1.04217
4.11476	HSB175.IPC	HSB175	IPC	7	L	10Y265d	4184	F	African	22	6.7	8.9	5	YALE	Parietal Cortex	Postnatal	2.07545
2.21024	HSB175.ITC	HSB175	ITC	7	L	10Y265d	4184	F	African	22	6.7	8.9	5	YALE	Temporal Cortex	Postnatal	1.20804
3.8676	HSB175.M1C	HSB175	M1C	7	L	10Y265d	4184	F	African	22	6.7	8.9	5	YALE	Frontal Cortex	Postnatal	1.98827
4.6122	HSB175.MFC	HSB175	MFC	7	L	10Y265d	4184	F	African	22	6.7	8.9	5	YALE	Frontal Cortex	Postnatal	2.2364
3.87278	HSB175.OFC	HSB175	OFC	7	L	10Y265d	4184	F	African	22	6.7	8.9	5	YALE	Frontal Cortex	Postnatal	1.99015
3.52781	HSB175.S1C	HSB175	S1C	7	L	10Y265d	4184	F	African	22	6.7	8.9	5	YALE	Parietal Cortex	Postnatal	1.8591
2.60851	HSB175.STC	HSB175	STC	7	L	10Y265d	4184	F	African	22	6.7	8.9	5	YALE	Temporal Cortex	Postnatal	1.4375
6.62142	HSB175.V1C	HSB175	V1C	7	L	10Y265d	4184	F	African	22	6.7	8.9	5	YALE	Visual Cortex	Postnatal	2.74877
4.4115	HSB175.VFC	HSB175	VFC	7	L	10Y265d	4184	F	African	22	6.7	8.9	5	YALE	Frontal Cortex	Postnatal	2.17361
15.7404	HSB178.A1C	HSB178	A1C	3	L	16PCW	112	M	European	1	6.84	9.9	5	YALE	Temporal Cortex	Prenatal	3.98554
13.5738	HSB178.AMY	HSB178	AMY	3	L	16PCW	112	M	European	1	6.84	9.9	5	YALE	Amygdala	Prenatal	3.77334
4.65693	HSB178.CBC	HSB178	CBC	3	L	16PCW	112	M	European	1	6.84	9.9	5	YALE	Cerebellum	Prenatal	2.25003
15.6361	HSB178.DFC	HSB178	DFC	3	L	16PCW	112	M	European	1	6.84	9.9	5	YALE	Frontal Cortex	Prenatal	3.97601
9.88448	HSB178.HIP	HSB178	HIP	3	L	16PCW	112	M	European	1	6.84	9.9	5	YALE	Hippocampus	Prenatal	3.31969
12.6121	HSB178.IPC	HSB178	IPC	3	L	16PCW	112	M	European	1	6.84	9.9	5	YALE	Parietal Cortex	Prenatal	3.66813
15.1153	HSB178.ITC	HSB178	ITC	3	L	16PCW	112	M	European	1	6.84	9.9	5	YALE	Temporal Cortex	Prenatal	3.92745
12.0603	HSB178.M1C	HSB178	M1C	3	L	16PCW	112	M	European	1	6.84	9.9	5	YALE	Frontal Cortex	Prenatal	3.60411
6.28944	HSB178.MD	HSB178	MD	3	L	16PCW	112	M	European	1	6.84	9.9	5	YALE	Thalamus	Prenatal	2.67569
18.2408	HSB178.MFC	HSB178	MFC	3	L	16PCW	112	M	European	1	6.84	9.9	5	YALE	Frontal Cortex	Prenatal	4.19699
14.8187	HSB178.OFC	HSB178	OFC	3	L	16PCW	112	M	European	1	6.84	9.9	5	YALE	Frontal Cortex	Prenatal	3.89905
11.4282	HSB178.S1C	HSB178	S1C	3	L	16PCW	112	M	European	1	6.84	9.9	5	YALE	Parietal Cortex	Prenatal	3.5271
15.5281	HSB178.STC	HSB178	STC	3	L	16PCW	112	M	European	1	6.84	9.9	5	YALE	Temporal Cortex	Prenatal	3.96607
11.6137	HSB178.STR	HSB178	STR	3	L	16PCW	112	M	European	1	6.84	9.9	5	YALE	Striatum	Prenatal	3.55012
20.2004	HSB178.V1C	HSB178	V1C	3	L	16PCW	112	M	European	1	6.84	9.9	5	YALE	Visual Cortex	Prenatal	4.34343
17.6696	HSB178.VFC	HSB178	VFC	3	L	16PCW	112	M	European	1	6.84	9.9	5	YALE	Frontal Cortex	Prenatal	4.15134
4.25598	HSB194.A1C	HSB194	A1C	5	L	37PCW	259	M	European	20	6.12	8.3	5	YALE	Temporal Cortex	Prenatal	2.123
6.7894	HSB194.AMY	HSB194	AMY	5	L	37PCW	259	M	European	20	6.12	8.3	5	YALE	Amygdala	Prenatal	2.78438
14.5295	HSB194.CBC	HSB194	CBC	5	L	37PCW	259	M	European	20	6.12	8.3	5	YALE	Cerebellum	Prenatal	3.87081
4.40572	HSB194.DFC	HSB194	DFC	5	L	37PCW	259	M	European	20	6.12	8.3	5	YALE	Frontal Cortex	Prenatal	2.17176
10.2977	HSB194.HIP	HSB194	HIP	5	L	37PCW	259	M	European	20	6.12	8.3	5	YALE	Hippocampus	Prenatal	3.37819
4.47454	HSB194.IPC	HSB194	IPC	5	L	37PCW	259	M	European	20	6.12	8.3	5	YALE	Parietal Cortex	Prenatal	2.19363
4.41493	HSB194.ITC	HSB194	ITC	5	L	37PCW	259	M	European	20	6.12	8.3	5	YALE	Temporal Cortex	Prenatal	2.1747
5.18977	HSB194.M1C	HSB194	M1C	5	L	37PCW	259	M	European	20	6.12	8.3	5	YALE	Frontal Cortex	Prenatal	2.40321
5.42015	HSB194.MD	HSB194	MD	5	L	37PCW	259	M	European	20	6.12	8.3	5	YALE	Thalamus	Prenatal	2.46471
5.23561	HSB194.MFC	HSB194	MFC	5	L	37PCW	259	M	European	20	6.12	8.3	5	YALE	Frontal Cortex	Prenatal	2.41565
4.73639	HSB194.OFC	HSB194	OFC	5	L	37PCW	259	M	European	20	6.12	8.3	5	YALE	Frontal Cortex	Prenatal	2.27393
5.00974	HSB194.S1C	HSB194	S1C	5	L	37PCW	259	M	European	20	6.12	8.3	5	YALE	Parietal Cortex	Prenatal	2.35325
4.6027	HSB194.STC	HSB194	STC	5	L	37PCW	259	M	European	20	6.12	8.3	5	YALE	Temporal Cortex	Prenatal	2.23349
9.07149	HSB194.STR	HSB194	STR	5	L	37PCW	259	M	European	20	6.12	8.3	5	YALE	Striatum	Prenatal	3.19716
5.27249	HSB194.V1C	HSB194	V1C	5	L	37PCW	259	M	European	20	6.12	8.3	5	YALE	Visual Cortex	Prenatal	2.42559
4.50376	HSB194.VFC	HSB194	VFC	5	L	37PCW	259	M	European	20	6.12	8.3	5	YALE	Frontal Cortex	Prenatal	2.20281
9.02497	HSB92.AMY	HSB92	AMY	4	R	21PCW	147	M	African	4	6.65	9.1	5	USC	Amygdala	Prenatal	3.18982
13.3246	HSB92.CBC	HSB92	CBC	4	R	21PCW	147	M	African	4	6.65	9.1	5	USC	Cerebellum	Prenatal	3.7468
6.14623	HSB92.DFC	HSB92	DFC	4	R	21PCW	147	M	African	4	6.65	9.1	5	USC	Frontal Cortex	Prenatal	2.64299
6.50382	HSB92.HIP	HSB92	HIP	4	R	21PCW	147	M	African	4	6.65	9.1	5	USC	Hippocampus	Prenatal	2.7233
8.34872	HSB92.IPC	HSB92	IPC	4	R	21PCW	147	M	African	4	6.65	9.1	5	USC	Parietal Cortex	Prenatal	3.07873
8.74474	HSB92.ITC	HSB92	ITC	4	R	21PCW	147	M	African	4	6.65	9.1	5	USC	Temporal Cortex	Prenatal	3.14482
6.99158	HSB92.M1C	HSB92	M1C	4	R	21PCW	147	M	African	4	6.65	9.1	5	USC	Frontal Cortex	Prenatal	2.82611
3.87541	HSB92.MD	HSB92	MD	4	R	21PCW	147	M	African	4	6.65	9.1	5	USC	Thalamus	Prenatal	1.9911
7.93314	HSB92.MFC	HSB92	MFC	4	R	21PCW	147	M	African	4	6.65	9.1	5	USC	Frontal Cortex	Prenatal	3.00596
10.6369	HSB92.OFC	HSB92	OFC	4	R	21PCW	147	M	African	4	6.65	9.1	5	USC	Frontal Cortex	Prenatal	3.42451
7.04776	HSB92.S1C	HSB92	S1C	4	R	21PCW	147	M	African	4	6.65	9.1	5	USC	Parietal Cortex	Prenatal	2.83749
8.00447	HSB92.STC	HSB92	STC	4	R	21PCW	147	M	African	4	6.65	9.1	5	USC	Temporal Cortex	Prenatal	3.01872
8.25495	HSB92.STR	HSB92	STR	4	R	21PCW	147	M	African	4	6.65	9.1	5	USC	Striatum	Prenatal	3.06263
9.6601	HSB92.V1C	HSB92	V1C	4	R	21PCW	147	M	African	4	6.65	9.1	5	USC	Visual Cortex	Prenatal	3.2869
8.4936	HSB92.VFC	HSB92	VFC	4	R	21PCW	147	M	African	4	6.65	9.1	5	USC	Frontal Cortex	Prenatal	3.10326
14.4434	HSB96.A1C	HSB96	A1C	3	R	16PCW	112	M	Mexican	2	NA	8.8	5	YALE	Temporal Cortex	Prenatal	3.86229
12.33	HSB96.DFC	HSB96	DFC	3	R	16PCW	112	M	Mexican	2	NA	8.8	5	YALE	Frontal Cortex	Prenatal	3.63575
3.6145	HSB96.HIP	HSB96	HIP	3	R	16PCW	112	M	Mexican	2	NA	8.8	5	YALE	Hippocampus	Prenatal	1.89317
12.0379	HSB96.IPC	HSB96	IPC	3	R	16PCW	112	M	Mexican	2	NA	8.8	5	YALE	Parietal Cortex	Prenatal	3.60145
6.68307	HSB96.MD	HSB96	MD	3	R	16PCW	112	M	Mexican	2	NA	8.8	5	YALE	Thalamus	Prenatal	2.76194
14.3676	HSB96.MFC	HSB96	MFC	3	R	16PCW	112	M	Mexican	2	NA	8.8	5	YALE	Frontal Cortex	Prenatal	3.85476
13.1053	HSB96.STC	HSB96	STC	3	R	16PCW	112	M	Mexican	2	NA	8.8	5	YALE	Temporal Cortex	Prenatal	3.72305
17.3984	HSB96.STR	HSB96	STR	3	R	16PCW	112	M	Mexican	2	NA	8.8	5	YALE	Striatum	Prenatal	4.12915
12.4987	HSB96.V1C	HSB96	V1C	3	R	16PCW	112	M	Mexican	2	NA	8.8	5	YALE	Visual Cortex	Prenatal	3.6552
8.7707	HSB96.VFC	HSB96	VFC	3	R	16PCW	112	M	Mexican	2	NA	8.8	5	YALE	Frontal Cortex	Prenatal	3.14905
14.6408	HSB97.A1C	HSB97	A1C	3	L	17PCW	119	F	European	2	NA	9.5	5	USC	Temporal Cortex	Prenatal	3.88174
26.248	HSB97.AMY	HSB97	AMY	3	L	17PCW	119	F	European	2	NA	9.5	5	USC	Amygdala	Prenatal	4.71962
12.5497	HSB97.CBC	HSB97	CBC	3	L	17PCW	119	F	European	2	NA	9.5	5	USC	Cerebellum	Prenatal	3.66103
13.6488	HSB97.DFC	HSB97	DFC	3	L	17PCW	119	F	European	2	NA	9.5	5	USC	Frontal Cortex	Prenatal	3.78124
7.63131	HSB97.HIP	HSB97	HIP	3	L	17PCW	119	F	European	2	NA	9.5	5	USC	Hippocampus	Prenatal	2.95071
12.5995	HSB97.IPC	HSB97	IPC	3	L	17PCW	119	F	European	2	NA	9.5	5	USC	Parietal Cortex	Prenatal	3.6667
6.88497	HSB97.MD	HSB97	MD	3	L	17PCW	119	F	European	2	NA	9.5	5	USC	Thalamus	Prenatal	2.80425
12.205	HSB97.MFC	HSB97	MFC	3	L	17PCW	119	F	European	2	NA	9.5	5	USC	Frontal Cortex	Prenatal	3.62118
15.7474	HSB97.OFC	HSB97	OFC	3	L	17PCW	119	F	European	2	NA	9.5	5	USC	Frontal Cortex	Prenatal	3.98618
20.6773	HSB97.STC	HSB97	STC	3	L	17PCW	119	F	European	2	NA	9.5	5	USC	Temporal Cortex	Prenatal	4.37693
9.89096	HSB97.STR	HSB97	STR	3	L	17PCW	119	F	European	2	NA	9.5	5	USC	Striatum	Prenatal	3.32062
16.9723	HSB97.V1C	HSB97	V1C	3	L	17PCW	119	F	European	2	NA	9.5	5	USC	Visual Cortex	Prenatal	4.09358
14.0138	HSB97.VFC	HSB97	VFC	3	L	17PCW	119	F	European	2	NA	9.5	5	USC	Frontal Cortex	Prenatal	3.81903
19.1005	HSB98.A1C	HSB98	A1C	4	R	19PCW	133	F	Mexican	2	NA	8.8	5	USC	Temporal Cortex	Prenatal	4.26307
13.657	HSB98.DFC	HSB98	DFC	4	R	19PCW	133	F	Mexican	2	NA	8.8	5	USC	Frontal Cortex	Prenatal	3.78209
12.1301	HSB98.HIP	HSB98	HIP	4	R	19PCW	133	F	Mexican	2	NA	8.8	5	USC	Hippocampus	Prenatal	3.61236
21.1582	HSB98.IPC	HSB98	IPC	4	R	19PCW	133	F	Mexican	2	NA	8.8	5	USC	Parietal Cortex	Prenatal	4.40995
11.0095	HSB98.MD	HSB98	MD	4	R	19PCW	133	F	Mexican	2	NA	8.8	5	USC	Thalamus	Prenatal	3.47372
12.0797	HSB98.MFC	HSB98	MFC	4	R	19PCW	133	F	Mexican	2	NA	8.8	5	USC	Frontal Cortex	Prenatal	3.60641
18.3198	HSB98.STC	HSB98	STC	4	R	19PCW	133	F	Mexican	2	NA	8.8	5	USC	Temporal Cortex	Prenatal	4.20318
16.6227	HSB98.STR	HSB98	STR	4	R	19PCW	133	F	Mexican	2	NA	8.8	5	USC	Striatum	Prenatal	4.06374
19.193	HSB98.V1C	HSB98	V1C	4	R	19PCW	133	F	Mexican	2	NA	8.8	5	USC	Visual Cortex	Prenatal	4.27001
11.8274	HSB98.VFC	HSB98	VFC	4	R	19PCW	133	F	Mexican	2	NA	8.8	5	USC	Frontal Cortex	Prenatal	3.57621
