# Supplementary material for: Whole exome sequencing analysis identifies genes for alcohol consumption
Source: Nat Commun. 2024 Jul 10;15:5777. doi: 10.1038/s41467-024-50132-3 (PMC11233704; doi:10.1038/s41467-024-50132-3)
Supplement: Supplementary file 6 — Source Data [file 41467_2024_50132_MOESM6_ESM.zip › SourceData/source data for Figure 4.xlsx]

## Sheet: Figure 4a
Color: source	Y axis: term_name	X axis: negative_log10_of_adjusted_p_value
GO:MF	alcohol dehydrogenase activity, zinc-dependent	4.25406
GO:MF	alcohol dehydrogenase (NAD+) activity	3.87481
GO:MF	alcohol dehydrogenase [NAD(P)+] activity	3.72039
GO:MF	oxidoreductase activity, acting on the CH-OH group of donors, NAD or NADP as acceptor	1.65836
GO:MF	oxidoreductase activity, acting on CH-OH group of donors	1.53117
GO:BP	ethanol oxidation	3.42214
GO:BP	ethanol metabolic process	2.29429
GO:BP	small molecule metabolic process	1.30628
GO:CC	cytoplasm	1.55308
KEGG	Tyrosine metabolism	2.39728
KEGG	Fatty acid degradation	2.16393
KEGG	Pyruvate metabolism	2.04783
KEGG	Glycolysis / Gluconeogenesis	1.58966
KEGG	Retinol metabolism	1.57068
KEGG	Drug metabolism - cytochrome P450	1.57068
KEGG	Metabolism of xenobiotics by cytochrome P450	1.46261

## Sheet: Figure 4b
Log10PValue	Tissue.Specific.Genes	fold.change	samples	Tissue
2.58038	6	8.22801	10	Liver
1.39118	4	7.09	2	Duodenum
0.412732	2	6.98574	5	Adipose Tissue
0	1	6.59764	3	Smooth Muscle
0	1	3.71117	2	Cervix, uterine
0	1	3.51354	4	Stomach
0	1	3.09265	9	Lung
0	1	1.78852	5	Skeletal Muscle
0	1	1.67737	4	Small Intestine
0	4	1.57503	3	Cerebral Cortex
0	5	1.28748	10	Testis
0	1	1.23449	3	Skin
0	0	0	3	Adrenal Gland
0	0	0	3	Appendix
0	0	0	4	Bone Marrow
0	0	0	4	Breast
0	0	0	13	Colon
0	0	0	5	Endometrium
0	0	0	3	Esophagus
0	0	0	5	Fallopian Tube
0	0	0	3	Gallbladder
0	0	0	4	Heart Muscle
0	0	0	9	Kidney
0	0	0	5	Lymph Node
0	0	0	3	Ovary
0	0	0	2	Pancreas
0	0	0	8	Placenta
0	0	0	9	Prostate
0	0	0	4	Rectum
0	0	0	3	Salivary Gland
0	0	0	3	Seminal Vesicle
0	0	0	5	Spleen
0	0	0	5	Thyroid Gland
0	0	0	5	Tonsil
0	0	0	2	Urinary Bladder
