# Supplementary material for: Whole exome sequencing analysis identifies genes for alcohol consumption
Source: Nat Commun. 2024 Jul 10;15:5777. doi: 10.1038/s41467-024-50132-3 (PMC11233704; doi:10.1038/s41467-024-50132-3)
Supplement: Supplementary file 6 — Source Data [file 41467_2024_50132_MOESM6_ESM.zip › SourceData/source data for Figure 6.xlsx]

## Sheet: Figure 6
Color: Category	Shape: Gene	Phenotype	X axis: no meaning	minP	Y axis: -log10(minP)
Inflammatory	ANKRD12	NEU%	3908.44	1.1866e-13	12.9257
Biochemistry	GIGYF1	HbA1c	4844.8	2.50992e-13	12.6003
Inflammatory	ANKRD12	LYM%	3972.44	2.75358e-13	12.5601
Biochemistry	GIGYF1	TC	4690.35	4.5191e-13	12.3449
Inflammatory	ANKRD12	NLR	4356.44	7.33795e-13	12.1344
Cognition	KDM5B	Reaction Time	769.8	5.34821e-11	10.2718
Biochemistry	GIGYF1	LDLC	4728.96	1.33373e-10	9.87493
Biochemistry	ANKRD12	TP	4619.55	1.35883e-10	9.86683
Biochemistry	GIGYF1	Glu	4825.5	1.91604e-10	9.71759
Biochemistry	ADH1C	IGF-1	4917.21	5.77694e-10	9.2383
Cognition	ANKRD12	Fluid Intelligence	640.2	6.03308e-10	9.21946
Biochemistry	GIGYF1	ApoB	4767.57	6.14529e-10	9.21146
Inflammatory	ANKRD12	LYM	4164.44	9.7663e-10	9.01027
Biochemistry	ADH1C	ALP	4553.59	2.8675e-08	7.5425
Inflammatory	ANKRD12	MON%	4036.44	3.04233e-08	7.51679
Biochemistry	SNX17	TG	4662.99	6.25376e-08	7.20386
Cognition	ANKRD12	Pairs Matching	870.6	2.92714e-07	6.53356
Biochemistry	KDM5B	IGF-1	4910.77	4.64376e-07	6.33313
Biochemistry	ADH1C	Urea	4379.82	5.82366e-07	6.2348
Inflammatory	ANKRD12	MON	4228.44	1.13828e-06	5.94375
Biochemistry	KDM5B	Cr	4392.69	2.13735e-06	5.67013
Biochemistry	GIGYF1	HDLC	4709.65	3.43279e-06	5.46435
Biochemistry	GIGYF1	Ca	4806.19	6.81324e-06	5.16665
Biochemistry	ANKRD12	Ca	4809.41	9.27022e-06	5.03291
Digestive	GIGYF1	ILD	5951.15	9.67886e-06	5.01418
Neuropsychiatric	ATP1A2	MIG	299	1.5544e-05	4.80844
Spirometry	ANKRD12	FEV1	5329.5	3.99808e-05	4.39815
Biochemistry	GIGYF1	IGF-1	4922.03	4.35742e-05	4.36077
Inflammatory	ATP1A2	MON%	3983.11	4.358e-05	4.36071
Spirometry	ANKRD12	FEV1_Best	5009.5	4.86578e-05	4.31285
Spirometry	KDM5B	FVC_Z	5409.5	6.28726e-05	4.20154
Cognition	KDM5B	Pairs Matching	827.4	6.57829e-05	4.18189
Greymatter	ADH1A	Vermis10	1773.69	7.11521e-05	4.14781
Spirometry	KDM5B	FEV1_predperc	5153.5	7.4179e-05	4.12972
Spirometry	KDM5B	FEV1_Best	4961.5	7.51519e-05	4.12406
Spirometry	KDM5B	FEV1	5281.5	7.6506e-05	4.1163
Biochemistry	ADH1C	UA	4457.05	8.8853e-05	4.05133
Biochemistry	SNX17	CRP	4643.69	9.87738e-05	4.00536
Whitematter	GIGYF1	Fornix	2114.97	0.000106005	3.97467
Biochemistry	ANKRD12	HDLC	4712.87	0.000122168	3.91304
Biochemistry	GIGYF1	TP	4616.33	0.000125994	3.89965
Biochemistry	GIGYF1	CysC	4423.26	0.000138595	3.85825
Cognition	GIGYF1	Reaction Time	803.4	0.000140469	3.85242
Cognition	KDM5B	Fluid Intelligence	597	0.00014354	3.84303
Whitematter	ANKRD12	Posterior Thalamic Radiation (R)	2392.97	0.000144217	3.84098
Spirometry	ANKRD12	FEV1_predperc	5201.5	0.000150027	3.82383
Spirometry	KDM5B	FVC	5217.5	0.000164652	3.78343
Spirometry	KDM5B	FVC_Best	5025.5	0.000165788	3.78045
Heart	ADH1C	CO	3529.11	0.000175905	3.75472
Whitematter	ANKRD12	Sagittal Stratum (R)	2416.97	0.000180751	3.74292
Heart	ADH1C	CI	3601.11	0.00019019	3.72081
Digestive	GIGYF1	LD	5981.47	0.000201089	3.69661
Biochemistry	GIGYF1	ApoA	4748.27	0.000202193	3.69423
Spirometry	KDM5B	FEV1_Z	5345.5	0.000214293	3.66899
Whitematter	ANKRD12	Posterior Corona Radiata (L)	2380.97	0.000226856	3.64425
Biochemistry	HECTD4	HDLC	4711.26	0.000239701	3.62033
Cognition	ANKRD12	Prospective Memory	755.4	0.000249821	3.60237
Digestive	ANKRD12	IBS	5925.89	0.000287365	3.54157
Biochemistry	ADH1C	TP	4611.51	0.000301101	3.52129
Neuropsychiatric	ADH5	PD	443	0.000321539	3.49277
Biochemistry	HECTD4	ApoA	4749.88	0.000342715	3.46507
Whitematter	CTNNA2	Posterior Corona Radiata (R)	2360.97	0.000381736	3.41824
Digestive	ADH5	GBD	5794.52	0.000389869	3.40908
Whitematter	APC2	Medial Lemniscus (R)	2153.97	0.000428818	3.36773
Biochemistry	GIGYF1	ALP	4558.41	0.000455026	3.34196
Biochemistry	GIGYF1	Alb	4597.03	0.000462104	3.33526
Cognition	GIGYF1	Pairs Matching	861	0.000464637	3.33289
Biochemistry	SNX17	ALP	4550.37	0.00050301	3.29842
Biochemistry	KDM5B	VD	4930.08	0.000545652	3.26308
Inflammatory	HECTD4	LYM	4159.11	0.000637023	3.19584
Inflammatory	ANKRD12	NEU	4100.44	0.000699443	3.15525
Biochemistry	HECTD4	HbA1c	4846.41	0.000713669	3.1465
Greymatter	LGI2	AMYGDR	1400.24	0.000751612	3.12401
Whitematter	ANKRD12	Retrolenticular Part Of Internal Capsule (L)	2308.97	0.000792403	3.10105
Biochemistry	GIGYF1	SHBG	4902.73	0.000915247	3.03846
Biochemistry	GIGYF1	CRP	4651.73	0.000971927	3.01237
Biochemistry	ADH1C	ApoA	4743.44	0.000980705	3.00846
Inflammatory	GIGYF1	MON	4217.78	0.00102221	2.99046
Spirometry	ANKRD12	FVC	5265.5	0.00102952	2.98736
Digestive	ANKRD12	GBD	5804.62	0.00103394	2.98551
Biochemistry	ADH1C	VD	4936.51	0.00104698	2.98006
Neuropsychiatric	ANKRD12	DEP	289.4	0.00114556	2.94098
Cognition	GIGYF1	Fluid Intelligence	630.6	0.00120425	2.91928
Biochemistry	ADH1C	GGT	4572.89	0.00121257	2.91629
Biochemistry	ANKRD12	UA	4465.09	0.00123409	2.90865
Spirometry	ANKRD12	FVC_Best	5073.5	0.00127153	2.89567
Neuropsychiatric	ANKRD12	SD	577.4	0.00139752	2.85464
Whitematter	KDM5B	Corticospinal Tract (R)	2119.97	0.00143392	2.84347
Biochemistry	LGI2	HbA1c	4843.19	0.00149824	2.82442
Greymatter	LGI2	Thal.VL.R	1816.63	0.00167615	2.77569
Whitematter	HECTD4	Posterior Thalamic Radiation (R)	2391.97	0.00170458	2.76838
Biochemistry	HECTD4	GGT	4579.33	0.00170837	2.76742
Neuropsychiatric	KDM5B	DEM	188.6	0.00181211	2.74182
Biochemistry	APC2	HDLC	4714.48	0.00183733	2.73581
Inflammatory	GIGYF1	PLT	4281.78	0.00185273	2.73219
Greymatter	LGI2	Thal.VA.R	1806.22	0.00185397	2.7319
Whitematter	APC2	Anterior Corona Radiata (L)	2333.97	0.00193512	2.71329
Spirometry	ANKRD12	FEV1_Z	5393.5	0.00199149	2.70082
Greymatter	HECTD4	Thal.PuL.R	1921.59	0.00201902	2.69486
Biochemistry	APC2	TC	4695.17	0.00205246	2.68772
Neuropsychiatric	ANKRD12	ANX	116.6	0.00214025	2.66954
Greymatter	ADH1A	CRBL9.R	1721.64	0.00214423	2.66873
Biochemistry	ANKRD12	IGF-1	4925.25	0.00222759	2.65217
Greymatter	HECTD4	Thal.VPL.R	1827.91	0.00225471	2.64691
Digestive	ATP1A2	CLC	5597.47	0.00226818	2.64432
Biochemistry	ADH1A	GGT	4571.28	0.00239942	2.61989
Greymatter	ADH1A	Vermis9	1768.48	0.00245054	2.61074
Spirometry	GIGYF1	FEV1_FVC_ratio_Z	5510.83	0.00250319	2.60151
Digestive	APC2	LD	5989.04	0.00254404	2.59448
Biochemistry	SNX17	DBil	4492.45	0.00255152	2.5932
Biochemistry	ANKRD12	ApoA	4751.49	0.00260988	2.58338
Whitematter	APC2	Medial Lemniscus (L)	2165.97	0.00262407	2.58102
Biochemistry	CTNNA2	TG	4661.38	0.00262495	2.58088
Whitematter	ADH1A	Superior Longitudinal Fasciculus (R)	2530.97	0.00270397	2.568
Digestive	APC2	CTC	5655.57	0.00271581	2.5661
Biochemistry	SNX17	T	4875.37	0.00273436	2.56314
Greymatter	LGI2	HES.L	1582.41	0.00287687	2.54108
Neuropsychiatric	GIGYF1	SD	567.8	0.00288389	2.54002
Greymatter	LGI2	Thal.VPL.R	1827.04	0.00303455	2.51791
Biochemistry	HECTD4	CysC	4424.87	0.00307877	2.51162
Greymatter	SNX17	Thal.MDl.R	1866.94	0.00309124	2.50987
Inflammatory	HECTD4	WBC	3839.11	0.00311529	2.5065
Greymatter	HECTD4	Thal.PuM.R	1911.18	0.00318899	2.49635
Greymatter	ADH1C	INS.L	1342.12	0.00322259	2.49179
Greymatter	LGI2	Thal.PuI.R	1931.13	0.00327052	2.48538
Greymatter	LGI2	ACC.sup.R	1962.36	0.00341641	2.46643
Digestive	GIGYF1	TLD	6102.73	0.00343025	2.46467
Greymatter	HECTD4	CRBL9.L	1718.6	0.00348945	2.45724
Biochemistry	ADH1A	IGF-1	4915.6	0.0035003	2.45589
Whitematter	APC2	Superior Fronto-Occipital Fasciculus (L)	2573.97	0.00362343	2.44088
Biochemistry	HECTD4	TBil	4482.79	0.0036981	2.43202
Greymatter	SNX17	Thal.VL.R	1814.89	0.00374293	2.42679
Greymatter	HECTD4	Thal.PuI.R	1932	0.0038194	2.418
Greymatter	APC2	Thal.Re.R	1849.59	0.0039787	2.40026
Cadiovascular	SNX17	HA	3063.97	0.00398974	2.39906
Whitematter	ANKRD12	Posterior Thalamic Radiation (L)	2404.97	0.00399782	2.39818
Greymatter	HECTD4	PUT.L	1562.46	0.00408874	2.38841
Biochemistry	SNX17	IGF-1	4913.99	0.00413325	2.38371
Greymatter	ADH5	PAL.L	1571.57	0.00421016	2.3757
Greymatter	LGI2	TPOsup.R	1608.44	0.00421413	2.37529
Whitematter	ANKRD12	Superior Longitudinal Fasciculus (L)	2548.97	0.00424306	2.37232
Biochemistry	ADH5	SHBG	4899.51	0.00433864	2.36265
Biochemistry	CTNNA2	HDLC	4700	0.00435164	2.36135
Digestive	ADH1C	ALD	5549.47	0.00435398	2.36111
Greymatter	GIGYF1	CRBL9.L	1718.17	0.00437773	2.35875
Greymatter	LGI2	Thal.MDl.R	1868.68	0.00440051	2.3565
Greymatter	LGI2	Thal.LP.R	1795.81	0.00450686	2.34613
Greymatter	HECTD4	CRBL10.R	1734.22	0.00460315	2.33695
Greymatter	HECTD4	Thal.MGN.R	1890.36	0.00462103	2.33526
Greymatter	SNX17	Thal.MDm.R	1856.53	0.0047348	2.3247
Inflammatory	KDM5B	NEU%	3860.44	0.00480166	2.31861
Greymatter	SNX17	IFGoperc.L	1205.93	0.00487711	2.31184
Whitematter	APC2	Fornix Cres+Stria Terminalis (L)	2525.97	0.00488666	2.31099
Whitematter	ANKRD12	Anterior Limb Of Internal Capsule (L)	2260.97	0.00491031	2.30889
Biochemistry	CTNNA2	ApoA	4738.61	0.00494091	2.30619
Digestive	ATP1A2	GBD	5779.36	0.0049845	2.30238
Greymatter	HECTD4	Thal.IL.R	1838.32	0.0050242	2.29893
Greymatter	SNX17	Thal.LP.R	1794.07	0.00502971	2.29846
Biochemistry	ADH1A	VD	4934.9	0.00503965	2.2976
Greymatter	HECTD4	Thal.IL.L	1833.11	0.00508102	2.29405
Greymatter	SNX17	Thal.AV.R	1783.67	0.00511226	2.29139
Digestive	SNX17	DU	5726.31	0.00532308	2.27384
Spirometry	ADH5	FEV1_predperc	5180.17	0.00535313	2.27139
Greymatter	SNX17	Thal.VL.L	1809.69	0.0053716	2.2699
Greymatter	LGI2	Thal.PuL.R	1920.73	0.00538428	2.26887
Greymatter	CTNNA2	ORBsupmed.L	1278.36	0.00538589	2.26874
Digestive	SNX17	LD	5968.83	0.00546352	2.26253
Biochemistry	SNX17	TBil	4473.14	0.00546913	2.26208
Cadiovascular	HECTD4	CVD	3187.39	0.00555611	2.25523
Greymatter	HECTD4	Thal.VPL.L	1822.7	0.00558073	2.25331
Heart	GIGYF1	CO	3547.11	0.0055829	2.25314
Inflammatory	ATP1A2	NEU%	3855.11	0.00559465	2.25223
Biochemistry	ADH1A	TP	4609.9	0.00562344	2.25
Neuropsychiatric	KDM5B	BP	131	0.00574848	2.24045
Greymatter	GIGYF1	Vermis45	1749.4	0.00582917	2.23439
Greymatter	HECTD4	Thal.PuA.R	1900.77	0.00585982	2.23212
Whitematter	ANKRD12	Retrolenticular Part Of Internal Capsule (R)	2296.97	0.0059984	2.22196
Greymatter	LGI2	Thal.PuM.R	1910.32	0.00609699	2.21488
Greymatter	ATP1A2	PAL.L	1568.97	0.00611417	2.21366
Greymatter	GIGYF1	CRBL6.L	1686.94	0.00613402	2.21225
Whitematter	SNX17	Fornix Cres+Stria Terminalis (R)	2505.97	0.0061637	2.21016
Biochemistry	LGI2	RF	4634.03	0.00616697	2.20993
Whitematter	CTNNA2	Posterior Corona Radiata (L)	2372.97	0.00617042	2.20969
Greymatter	HECTD4	PAL.L	1572.87	0.00625181	2.20399
Whitematter	ANKRD12	Posterior Corona Radiata (R)	2368.97	0.00629336	2.20112
Biochemistry	SNX17	SHBG	4894.68	0.00633456	2.19828
Whitematter	HECTD4	Posterior Thalamic Radiation (L)	2403.97	0.00635469	2.19691
Greymatter	SNX17	SMG.L	1507.81	0.0064522	2.19029
Neuropsychiatric	KDM5B	DEP	246.2	0.00645873	2.18985
Inflammatory	SNX17	LYM	4127.11	0.00655204	2.18362
Greymatter	ADH1C	PoCG.R	1482.65	0.00666841	2.17598
Biochemistry	APC2	ApoA	4753.09	0.00675011	2.17069
Greymatter	LGI2	Thal.AV.R	1785.4	0.00680646	2.16708
Whitematter	ANKRD12	External Capsule (L)	2452.97	0.00681189	2.16673
Neuropsychiatric	HECTD4	ANX	111.8	0.00688432	2.16214
Whitematter	ADH1A	Retrolenticular Part Of Internal Capsule (L)	2302.97	0.00690733	2.16069
Whitematter	KDM5B	Posterior Thalamic Radiation (R)	2383.97	0.00695282	2.15784
Inflammatory	GIGYF1	NEU	4089.78	0.00705032	2.15179
Cognition	GIGYF1	Symbol Digit Substitution	976.2	0.00713837	2.1464
Greymatter	HECTD4	Thal.LGN.R	1879.95	0.00726256	2.13891
Cognition	HECTD4	Symbol Digit Substitution	981	0.00735432	2.13346
Greymatter	KDM5B	PUT.R	1564.2	0.00749829	2.12504
Heart	ADH1A	CO	3523.11	0.00754949	2.12208
Cadiovascular	LGI2	IS	2844.54	0.00765491	2.11606
Greymatter	ADH5	SPG.R	1493.5	0.00772433	2.11214
Digestive	ATP1A2	TLD	6082.52	0.00775065	2.11066
Whitematter	ADH1A	Sagittal Stratum (L)	2422.97	0.00778523	2.10873
Digestive	GIGYF1	GBD	5799.57	0.00784746	2.10527
Spirometry	ADH5	FVC_Z	5436.17	0.0078616	2.10449
Biochemistry	ANKRD12	ALP	4561.63	0.00791577	2.10151
Cadiovascular	HECTD4	STROK	2775.97	0.00792509	2.101
Greymatter	ADH1C	N.Acc.L	1966.7	0.00807143	2.09305
Greymatter	ADH5	PUT.L	1561.16	0.00808533	2.0923
Biochemistry	HECTD4	CRP	4653.34	0.00809435	2.09182
Greymatter	ADH1A	CRBL45.R	1680	0.00818245	2.08712
Greymatter	ADH1C	N.Acc.R	1971.91	0.00826481	2.08277
Spirometry	ADH5	FEV1_Z	5372.17	0.00833311	2.07919
Greymatter	ADH1A	CRBL9.L	1716.44	0.0084977	2.0707
Greymatter	CTNNA2	ACC.pre.L	1944.58	0.00849989	2.07059
Inflammatory	GIGYF1	WBC	3833.78	0.00850159	2.0705
Biochemistry	GIGYF1	Cr	4403.95	0.00855003	2.06803
Greymatter	LGI2	OLF.R	1264.92	0.00860086	2.06546
Digestive	SNX17	IBS	5908.2	0.00861268	2.06486
Greymatter	LGI2	ROL.L	1238.89	0.00869128	2.06092
Greymatter	GIGYF1	CRBL45.L	1676.53	0.00869287	2.06084
Greymatter	LGI2	TPOmid.R	1629.26	0.00870778	2.06009
Greymatter	LGI2	IFGoperc.L	1207.67	0.00871371	2.0598
Whitematter	ANKRD12	Superior Longitudinal Fasciculus (R)	2536.97	0.00893888	2.04872
Greymatter	HECTD4	CRBL10.L	1729.01	0.00897455	2.04699
Cadiovascular	ADH1A	IHA	2906.25	0.00898485	2.04649
Biochemistry	LGI2	CysC	4421.65	0.009001	2.04571
Inflammatory	KDM5B	NLR	4308.44	0.0091346	2.03931
Greymatter	HECTD4	Thal.PuL.L	1916.39	0.00920849	2.03581
Greymatter	CTNNA2	ACC.sub.L	1934.17	0.0093511	2.02914
Biochemistry	APC2	ApoB	4772.4	0.00942352	2.02579
Biochemistry	SNX17	HDLC	4701.61	0.00948883	2.02279
Greymatter	GIGYF1	CRBLCrus1.R	1650.51	0.00978165	2.00959
Digestive	ANKRD12	CH	5683.36	0.00978887	2.00927
Whitematter	ANKRD12	Superior Corona Radiata (L)	2356.97	0.00979078	2.00918
Neuropsychiatric	APC2	BP	179	0.00984834	2.00664
Whitematter	LGI2	Corticospinal Tract (R)	2125.97	0.00997201	2.00122
Greymatter	HECTD4	CRBL9.R	1723.81	0.00998135	2.00081
Cognition	ANKRD12	Numeric Memory	697.8	0.0101002	1.99567
Biochemistry	SNX17	ApoB	4759.53	0.0101818	1.99218
Greymatter	SNX17	Thal.IL.R	1835.71	0.0101964	1.99155
Greymatter	APC2	Thal.VA.R	1807.95	0.0102491	1.98931
Biochemistry	KDM5B	UA	4450.61	0.0103098	1.98675
Greymatter	HECTD4	Vermis9	1770.65	0.0107403	1.96898
Greymatter	LGI2	N.Acc.R	1972.77	0.0108191	1.96581
Whitematter	SNX17	Fornix Cres+Stria Terminalis (L)	2517.97	0.0108752	1.96356
Greymatter	HECTD4	Thal.MDm.R	1859.13	0.0108775	1.96347
Greymatter	LGI2	INS.R	1348.2	0.0109134	1.96204
Biochemistry	ADH1C	LDLC	4724.13	0.0110327	1.95732
Digestive	CTNNA2	GJU	5845.04	0.0110962	1.95483
Biochemistry	APC2	LDLC	4733.79	0.0111571	1.95245
Greymatter	GIGYF1	Vermis9	1770.22	0.0113018	1.94685
Heart	ADH1C	LVSV	3457.11	0.0113167	1.94628
Whitematter	KDM5B	Tapetum (R)	2599.97	0.0113182	1.94622
Greymatter	ADH5	PAL.R	1576.77	0.01137	1.94424
Greymatter	KDM5B	Thal.MGN.L	1881.69	0.0114002	1.94309
Biochemistry	ANKRD12	Cr	4407.17	0.0115148	1.93874
Greymatter	SNX17	MOG.R	1450.56	0.0115346	1.938
Greymatter	ADH1C	PUT.L	1560.73	0.0115484	1.93748
Cadiovascular	HECTD4	MI	2693.68	0.0115651	1.93685
Greymatter	HECTD4	Thal.MDl.R	1869.54	0.0115664	1.9368
Spirometry	ADH5	FEV1	5308.17	0.0117413	1.93029
Digestive	ADH5	BD	5582.31	0.0118181	1.92745
Cognition	ADH1C	Fluid Intelligence	616.2	0.0118789	1.92522
Biochemistry	APC2	CRP	4656.56	0.0119829	1.92144
Greymatter	HECTD4	PAL.R	1578.07	0.0119847	1.92137
Neuropsychiatric	ANKRD12	MIG	347	0.0120279	1.91981
Greymatter	LGI2	OLF.L	1259.71	0.0120669	1.9184
Whitematter	APC2	Inferior Cerebellar Peduncle (R)	2177.97	0.0122211	1.91289
Spirometry	ADH5	FVC_Best	5052.17	0.0123234	1.90927
Greymatter	ADH5	IOG.R	1462.27	0.0123899	1.90693
Spirometry	ADH5	FEV1_Best	4988.17	0.0124281	1.90559
Greymatter	SNX17	SMA.R	1252.77	0.0124758	1.90393
Spirometry	ADH5	FVC	5244.17	0.0124858	1.90358
Greymatter	KDM5B	Vermis12	1735.95	0.0125376	1.90179
Greymatter	LGI2	HES.R	1587.62	0.0125639	1.90088
Biochemistry	SNX17	HbA1c	4836.76	0.0126135	1.89916
Neuropsychiatric	ADH5	ANX	97.4	0.0126617	1.89751
Biochemistry	ADH1A	PH	4436.13	0.0128845	1.88993
Greymatter	HECTD4	PUT.R	1567.67	0.0129111	1.88904
Inflammatory	GIGYF1	NEU%	3897.78	0.0129986	1.8861
Greymatter	LGI2	ACC.sub.R	1941.54	0.0130666	1.88384
Biochemistry	SNX17	Glu	4817.45	0.0132108	1.87907
Greymatter	HECTD4	Thal.PuI.L	1926.8	0.0132328	1.87835
Whitematter	ADH5	Inferior Cerebellar Peduncle (R)	2172.97	0.0134504	1.87126
Biochemistry	HECTD4	ALP	4560.02	0.0135742	1.86728
Biochemistry	KDM5B	SHBG	4891.46	0.013819	1.85952
Greymatter	KDM5B	Thal.LGN.R	1876.48	0.0138929	1.85721
Greymatter	ADH1C	AMYGDL	1394.17	0.0139386	1.85578
Digestive	KDM5B	GJU	5842.52	0.0140624	1.85194
Cognition	APC2	Tower Rearranging	1048.2	0.014329	1.84379
Whitematter	ANKRD12	Fornix Cres+Stria Terminalis (L)	2524.97	0.0143905	1.84192
Whitematter	GIGYF1	Superior Fronto-Occipital Fasciculus (L)	2570.97	0.0143987	1.84168
Greymatter	LGI2	OFCmed.R	1306.56	0.0144295	1.84075
Greymatter	KDM5B	CRBL3.R	1668.29	0.0144513	1.84009
Heart	ADH1A	CI	3595.11	0.0145814	1.8362
Greymatter	CTNNA2	PARA_HIPPOR	1387.67	0.0145838	1.83613
Whitematter	ANKRD12	Tapetum (R)	2608.97	0.0145868	1.83604
Whitematter	ANKRD12	Anterior Corona Radiata (L)	2332.97	0.0146979	1.83275
Whitematter	SNX17	Retrolenticular Part Of Internal Capsule (R)	2289.97	0.0147827	1.83025
Greymatter	HECTD4	Thal.PuM.L	1905.98	0.0149004	1.8268
Greymatter	LGI2	PUT.R	1566.8	0.0155621	1.80793
Digestive	ATP1A2	CTC	5627.78	0.0157824	1.80183
Whitematter	APC2	Posterior Corona Radiata (L)	2381.97	0.0158307	1.8005
Biochemistry	ADH5	ALT	4516.58	0.0161067	1.79299
Greymatter	CTNNA2	MOG.R	1450.12	0.0161289	1.7924
Whitematter	APC2	Corticospinal Tract (L)	2141.97	0.016132	1.79231
Greymatter	LGI2	Thal.IL.R	1837.45	0.0161929	1.79068
Greymatter	KDM5B	OFCpost.R	1324.77	0.0161975	1.79055
Whitematter	KDM5B	Posterior Corona Radiata (L)	2371.97	0.0163058	1.78766
Greymatter	HECTD4	Thal.MGN.L	1885.16	0.0163944	1.7853
Inflammatory	KDM5B	LYM%	3924.44	0.0164768	1.78313
Greymatter	KDM5B	N.Acc.R	1970.17	0.0165071	1.78233
Inflammatory	ATP1A2	MON	4175.11	0.0165113	1.78222
Greymatter	LGI2	Thal.VL.L	1811.42	0.0165364	1.78156
Greymatter	CTNNA2	OLF.L	1257.54	0.0165574	1.78101
Greymatter	GIGYF1	CRBL7b.L	1697.35	0.0165598	1.78094
Digestive	ADH1A	LD	5971.36	0.0166713	1.77803
Biochemistry	KDM5B	Ca	4794.93	0.0167325	1.77644
Greymatter	APC2	Thal.VA.L	1802.75	0.0167978	1.77475
Greymatter	LGI2	IFGtriang.R	1223.28	0.016823	1.7741
Greymatter	LGI2	SMG.L	1509.54	0.0169641	1.77047
Whitematter	CTNNA2	Genu Of Corpus Callosum	2072.97	0.0170206	1.76903
Inflammatory	GIGYF1	NLR	4345.78	0.0171214	1.76646
Greymatter	LGI2	Thal.MDl.L	1863.47	0.0171645	1.76537
Greymatter	HECTD4	CRBL6.L	1687.38	0.0172637	1.76287
Greymatter	KDM5B	CAL.R	1408.05	0.0174951	1.75708
Greymatter	ADH1C	OLF.R	1264.05	0.0176287	1.75378
Greymatter	LGI2	Thal.MDm.R	1858.27	0.0177136	1.75169
Greymatter	HECTD4	LC.R	2025.69	0.0178946	1.74728
Cognition	ANKRD12	Tower Rearranging	1043.4	0.0179459	1.74604
Greymatter	LGI2	INS.L	1342.99	0.0179959	1.74483
Spirometry	GIGYF1	FVC	5254.83	0.0182326	1.73915
Biochemistry	ADH1C	CRP	4646.9	0.0183263	1.73693
Digestive	KDM5B	TLD	6085.04	0.0184923	1.73301
Greymatter	APC2	PARA_HIPPOR	1391.57	0.0186261	1.72988
Greymatter	KDM5B	PUT.L	1558.99	0.0186712	1.72883
Biochemistry	GIGYF1	RF	4635.64	0.0189206	1.72306
Spirometry	CTNNA2	FEV1_pred	5094.83	0.0189773	1.72177
Greymatter	SNX17	PoCG.L	1476.58	0.0190243	1.72069
Greymatter	CTNNA2	PARA_HIPPOL	1382.46	0.0190634	1.7198
Biochemistry	ATP1A2	T	4870.55	0.019084	1.71933
Greymatter	HECTD4	Thal.PuA.L	1895.57	0.0191021	1.71892
Digestive	SNX17	BD	5574.73	0.0191706	1.71736
Neuropsychiatric	LGI2	MIG	332.6	0.0194502	1.71108
Biochemistry	HECTD4	IGF-1	4923.64	0.0194933	1.71012
Greymatter	KDM5B	Vermis6	1751.57	0.0195008	1.70995
Greymatter	KDM5B	LING.R	1428.87	0.019518	1.70956
Whitematter	KDM5B	Tapetum (L)	2611.97	0.0195662	1.70849
Spirometry	GIGYF1	FVC_Best	5062.83	0.0196048	1.70764
Greymatter	ADH1C	MTG.L	1612.77	0.0196266	1.70715
Greymatter	KDM5B	SN.pr.R	2001.4	0.0197412	1.70463
Biochemistry	LGI2	TG	4669.43	0.0198135	1.70304
Cognition	KDM5B	Prospective Memory	712.2	0.0199069	1.701
Digestive	ANKRD12	PCD	6016.83	0.0200398	1.69811
Digestive	ADH5	HF	5885.47	0.0200565	1.69774
Greymatter	ADH1C	MFG2.R	1201.59	0.0201855	1.69496
Greymatter	LGI2	N.Acc.L	1967.57	0.0202559	1.69345
Biochemistry	ATP1A2	Cr	4391.08	0.0202752	1.69303
Whitematter	CTNNA2	Inferior Cerebellar Peduncle (R)	2168.97	0.0203631	1.69116
Greymatter	GIGYF1	OFCpost.R	1327.81	0.0204207	1.68993
Cognition	ADH1C	Matrix Pattern Completion	904.2	0.0205342	1.68752
Greymatter	KDM5B	Thal.PuA.L	1892.1	0.0206306	1.68549
Greymatter	HECTD4	Thal.LP.R	1796.68	0.0207519	1.68294
Cognition	LGI2	Pairs Matching	856.2	0.0207793	1.68237
Biochemistry	HECTD4	Glu	4827.11	0.0208228	1.68146
Cognition	SNX17	Trail Alphanumeric	1125	0.0211126	1.67546
Cognition	KDM5B	Symbol Digit Substitution	942.6	0.0212351	1.67295
Spirometry	ANKRD12	FVC_Z	5457.5	0.0212868	1.67189
Greymatter	KDM5B	VTA.L	1975.38	0.0213447	1.67071
Inflammatory	LGI2	MON	4212.44	0.0221204	1.65521
Biochemistry	APC2	Alb	4601.85	0.0222307	1.65305
Greymatter	ADH1C	Raphe.M	2034.36	0.0223078	1.65154
Greymatter	ADH1C	PoCG.L	1477.45	0.0224251	1.64927
Greymatter	KDM5B	Red.N.L	2006.6	0.0227688	1.64266
Cadiovascular	HECTD4	SHA	3022.82	0.023006	1.63816
Neuropsychiatric	ADH5	SCZ	500.6	0.0230119	1.63805
Greymatter	LGI2	Thal.VPL.L	1821.83	0.0231376	1.63568
Cognition	ANKRD12	Trail Alphanumeric	1158.6	0.0231875	1.63475
Digestive	ADH5	CLC	5612.62	0.0233944	1.63089
Greymatter	ADH1C	ACC.sup.R	1961.5	0.0234176	1.63046
Neuropsychiatric	ADH5	DEM	212.6	0.0234216	1.63038
Whitematter	GIGYF1	Pontine Crossing Tract	2066.97	0.0235463	1.62808
Inflammatory	ADH5	NEU%	3887.11	0.0237204	1.62488
Greymatter	SNX17	Thal.MDl.L	1861.74	0.0241895	1.61637
Whitematter	ADH1A	Genu Of Corpus Callosum	2074.97	0.0242002	1.61618
Biochemistry	ANKRD12	CRP	4654.95	0.024206	1.61608
Whitematter	ANKRD12	Sagittal Stratum (L)	2428.97	0.0242395	1.61548
Whitematter	ADH1A	Uncinate Fasciculus (R)	2578.97	0.0242976	1.61444
Greymatter	GIGYF1	ACC.pre.L	1947.18	0.0243192	1.61405
Greymatter	LGI2	Thal.MDm.L	1853.06	0.0243835	1.6129
Greymatter	LGI2	Thal.IL.L	1832.24	0.0244649	1.61146
Inflammatory	GIGYF1	LYM%	3961.78	0.0245206	1.61047
Biochemistry	ATP1A2	CysC	4410.39	0.0245498	1.60995
Greymatter	LGI2	Thal.LP.L	1790.6	0.0246773	1.6077
Greymatter	HECTD4	Thal.LGN.L	1874.75	0.024684	1.60758
Greymatter	APC2	OFCpost.L	1323.91	0.0247472	1.60647
Spirometry	ANKRD12	FEV1_pred	5137.5	0.0248015	1.60552
Spirometry	HECTD4	FVC_Best	5068.17	0.0248783	1.60418
Spirometry	HECTD4	FVC	5260.17	0.0248797	1.60415
Greymatter	CTNNA2	OLF.R	1262.75	0.0248904	1.60397
Neuropsychiatric	KDM5B	MIG	303.8	0.0249215	1.60343
Greymatter	APC2	OFClat.L	1334.32	0.0250628	1.60097
Greymatter	ADH1A	CRBL8.L	1706.03	0.0250759	1.60074
Whitematter	ATP1A2	Uncinate Fasciculus (R)	2574.97	0.0250932	1.60044
Greymatter	GIGYF1	Thal.VL.R	1817.06	0.0251025	1.60028
Heart	ADH1A	AHR	3667.11	0.0252095	1.59844
Greymatter	ADH1A	ACC.pre.R	1950.65	0.0253555	1.59593
Greymatter	ADH1C	Thal.LP.R	1794.94	0.0253605	1.59584
Greymatter	CTNNA2	SPG.R	1491.76	0.0254537	1.59425
Greymatter	LGI2	SOG.L	1436.68	0.0255076	1.59333
Greymatter	KDM5B	Vermis3	1741.16	0.025608	1.59162
Greymatter	GIGYF1	Vermis10	1775.42	0.0256806	1.59039
Neuropsychiatric	GIGYF1	DEP	279.8	0.0256965	1.59013
Greymatter	LGI2	CUN.L	1415.86	0.0258309	1.58786
Whitematter	ANKRD12	External Capsule (R)	2440.97	0.0259645	1.58562
Whitematter	ADH1A	Superior Longitudinal Fasciculus (L)	2542.97	0.0261336	1.5828
Cognition	ADH1A	Matrix Pattern Completion	899.4	0.0261406	1.58268
Greymatter	ANKRD12	ACC.sup.R	1963.67	0.0261794	1.58204
Whitematter	CTNNA2	Superior Corona Radiata (L)	2348.97	0.0262029	1.58165
Greymatter	ADH1A	MFG2.R	1201.16	0.0263042	1.57997
Heart	SNX17	CI	3589.11	0.0264181	1.5781
Whitematter	ANKRD12	Inferior Cerebellar Peduncle (R)	2176.97	0.0264183	1.5781
Heart	ADH1A	LVSV	3451.11	0.0264466	1.57763
Biochemistry	KDM5B	PH	4431.31	0.0265625	1.57573
Greymatter	HECTD4	DCG.L	1354.27	0.0266686	1.574
Greymatter	GIGYF1	ACC.pre.R	1952.39	0.0270145	1.5684
Greymatter	HECTD4	Vermis10	1775.86	0.0270764	1.56741
Cadiovascular	ADH1A	HA	3070.82	0.0271867	1.56564
Cognition	SNX17	Trail Numeric	1067.4	0.0273484	1.56307
Greymatter	KDM5B	Thal.PuI.L	1923.33	0.0274051	1.56217
Biochemistry	LGI2	SHBG	4901.12	0.0274141	1.56203
Cadiovascular	SNX17	IHA	2899.39	0.0275134	1.56046
Inflammatory	ATP1A2	NEU	4047.11	0.0276598	1.55815
Greymatter	GIGYF1	CRBLCrus1.L	1645.3	0.0277236	1.55715
Greymatter	GIGYF1	Vermis6	1754.6	0.0277277	1.55709
Whitematter	SNX17	Superior Cerebellar Peduncle (L)	2205.97	0.027831	1.55547
Greymatter	ADH1C	PUT.R	1565.93	0.0279055	1.55431
Biochemistry	HECTD4	VD	4942.95	0.0279522	1.55358
Digestive	ADH5	PCT	6037.04	0.0279668	1.55336
Greymatter	LGI2	ACC.pre.R	1951.95	0.0281215	1.55096
Greymatter	HECTD4	N.Acc.R	1973.64	0.028213	1.54955
Spirometry	ADH1A	FEV1_Z	5361.5	0.0284235	1.54632
Greymatter	ATP1A2	Red.N.R	2011.38	0.0285072	1.54505
Greymatter	CTNNA2	SFGmed.L	1267.95	0.0285101	1.545
Greymatter	SNX17	PoCG.R	1481.79	0.0285328	1.54466
Greymatter	HECTD4	PCUN.L	1531.23	0.0285638	1.54418
Greymatter	APC2	Vermis8	1766.32	0.0287158	1.54188
Greymatter	APC2	Thal.IL.L	1833.98	0.0287169	1.54186
Digestive	HECTD4	TLD	6105.25	0.0287658	1.54112
Biochemistry	ADH1C	T	4878.59	0.0288256	1.54022
Neuropsychiatric	HECTD4	MS	399.8	0.0291194	1.53582
Whitematter	KDM5B	Posterior Thalamic Radiation (L)	2395.97	0.0291252	1.53573
Greymatter	CTNNA2	ORBinf.L	1226.32	0.0291267	1.53571
Spirometry	ADH1A	FVC_Z	5425.5	0.0291506	1.53535
Greymatter	SNX17	REC.R	1294.41	0.029227	1.53422
Greymatter	GIGYF1	ACC.sup.R	1962.8	0.0293197	1.53284
Greymatter	KDM5B	ORBinf.R	1231.09	0.0293493	1.5324
Greymatter	ADH5	PCUN.L	1529.93	0.0294434	1.53101
Heart	GIGYF1	CI	3619.11	0.0294524	1.53088
Greymatter	APC2	HIPPOL	1375.95	0.0297101	1.5271
Greymatter	KDM5B	Thal.MGN.R	1886.89	0.0298102	1.52564
Biochemistry	ADH1C	CysC	4418.44	0.0298895	1.52448
Greymatter	LGI2	OFCpost.R	1327.38	0.0299249	1.52397
Digestive	APC2	DU	5746.52	0.0300295	1.52245
Greymatter	ADH1C	IPL.R	1503.47	0.0302527	1.51924
Greymatter	ADH5	PUT.R	1566.36	0.0303108	1.5184
Greymatter	SNX17	PreCG.L	1174.7	0.0303746	1.51749
Greymatter	ATP1A2	SN.pr.R	2000.97	0.0304565	1.51632
Greymatter	CTNNA2	PCG.L	1361.64	0.0307328	1.5124
Greymatter	HECTD4	Thal.MDl.L	1864.34	0.0308093	1.51132
Heart	GIGYF1	LVEDV	3331.11	0.0310629	1.50776
Greymatter	SNX17	Thal.MDm.L	1851.33	0.0311953	1.50591
Greymatter	LGI2	ACC.sub.L	1936.34	0.0312751	1.5048
Greymatter	CTNNA2	Vermis3	1741.59	0.0312906	1.50459
Greymatter	SNX17	SPG.R	1492.2	0.0313963	1.50312
Digestive	GIGYF1	GU	5829.89	0.031494	1.50177
Greymatter	APC2	Thal.Re.L	1844.39	0.0315105	1.50154
Spirometry	HECTD4	FVC_Z	5452.17	0.0316363	1.49981
Greymatter	LGI2	Thal.PuL.L	1915.52	0.0316592	1.4995
Greymatter	KDM5B	LC.R	2022.22	0.0317525	1.49822
Greymatter	HECTD4	Thal.MDm.L	1853.93	0.0319598	1.4954
Greymatter	ADH1C	Thal.AV.R	1784.53	0.0324102	1.48932
Whitematter	ADH1C	Fornix Cres+Stria Terminalis (L)	2519.97	0.0324273	1.48909
Whitematter	ANKRD12	Anterior Limb Of Internal Capsule (R)	2248.97	0.0324606	1.48864
Whitematter	CTNNA2	Superior Cerebellar Peduncle (R)	2192.97	0.0325173	1.48789
Greymatter	ADH5	ACC.pre.R	1951.52	0.0325638	1.48727
Greymatter	ANKRD12	CRBL9.L	1719.04	0.0326945	1.48552
Greymatter	ADH5	PCUN.R	1535.13	0.0327719	1.4845
Biochemistry	APC2	TG	4675.87	0.0328412	1.48358
Greymatter	ADH1C	Red.N.L	2008.34	0.0328861	1.48299
Cadiovascular	LGI2	STROK	2762.25	0.0329063	1.48272
Heart	GIGYF1	LVESV	3403.11	0.0329685	1.4819
Digestive	CTNNA2	TLD	6087.57	0.0330005	1.48148
Greymatter	SNX17	Thal.IL.L	1830.51	0.0332433	1.4783
Whitematter	HECTD4	Posterior Limb Of Internal Capsule (R)	2271.97	0.0332731	1.47791
Greymatter	HECTD4	CRBL45.R	1682.17	0.033293	1.47765
Whitematter	SNX17	Genu Of Corpus Callosum	2073.97	0.0333802	1.47651
Greymatter	GIGYF1	PAL.L	1572.44	0.0336405	1.47314
Greymatter	ADH5	CUN.R	1420.63	0.0337248	1.47205
Greymatter	SNX17	Thal.VPL.R	1825.3	0.0339811	1.46876
Greymatter	CTNNA2	ACC.sub.R	1939.38	0.0341968	1.46601
Biochemistry	GIGYF1	VD	4941.34	0.0342723	1.46506
Greymatter	ADH1C	CRBL10.R	1732.48	0.0343585	1.46397
Biochemistry	APC2	Ca	4811.02	0.0344091	1.46333
Greymatter	ANKRD12	Vermis9	1771.09	0.0344657	1.46261
Whitematter	GIGYF1	Genu Of Corpus Callosum	2078.97	0.0348342	1.45799
Greymatter	CTNNA2	N.Acc.L	1965.4	0.0349656	1.45636
Whitematter	CTNNA2	Posterior Limb Of Internal Capsule (R)	2264.97	0.0349667	1.45635
Inflammatory	ADH5	LYM%	3951.11	0.0352671	1.45263
Greymatter	GIGYF1	Vermis3	1744.2	0.0353383	1.45175
Cognition	ATP1A2	Numeric Memory	649.8	0.0354326	1.4506
Biochemistry	ADH5	AST	4535.89	0.0354518	1.45036
Greymatter	KDM5B	CAL.L	1402.85	0.0358362	1.44568
Whitematter	CTNNA2	Posterior Limb Of Internal Capsule (L)	2276.97	0.036072	1.44283
Greymatter	SNX17	OFClat.R	1336.05	0.0361059	1.44242
Heart	ADH1A	LVEDV	3307.11	0.0362374	1.44084
Spirometry	GIGYF1	FEV1_Best	4998.83	0.036615	1.43634
Cadiovascular	SNX17	STROK	2734.82	0.0367491	1.43475
Digestive	APC2	GBD	5807.15	0.0370239	1.43152
Greymatter	HECTD4	Thal.VA.L	1801.88	0.0370494	1.43122
Spirometry	APC2	FEV1_FVC_ratio_Z	5526.83	0.0370687	1.43099
Greymatter	SNX17	ROL.L	1237.16	0.0371475	1.43007
Spirometry	GIGYF1	FEV1	5318.83	0.0371668	1.42985
Whitematter	APC2	Posterior Limb Of Internal Capsule (R)	2273.97	0.0371775	1.42972
Heart	ADH1C	LVEDV	3313.11	0.0371917	1.42955
Cognition	CTNNA2	Reaction Time	774.6	0.0371955	1.42951
Whitematter	APC2	Genu Of Corpus Callosum	2081.97	0.0372319	1.42909
Greymatter	ATP1A2	PAL.R	1574.17	0.0375866	1.42497
Heart	KDM5B	LVESV	3361.11	0.0377202	1.42343
Greymatter	GIGYF1	OLF.L	1260.15	0.0381048	1.41902
Greymatter	LGI2	CAU.R	1556.39	0.0383087	1.4167
Whitematter	SNX17	Anterior Corona Radiata (R)	2313.97	0.0384095	1.41556
Biochemistry	GIGYF1	LPA	4786.88	0.038527	1.41423
Greymatter	KDM5B	Thal.VPL.L	1819.23	0.0386417	1.41294
Greymatter	APC2	PARA_HIPPOL	1386.36	0.0388782	1.41029
Greymatter	HECTD4	CRBL8.L	1708.2	0.0389862	1.40909
Greymatter	ADH1C	SMG.L	1508.68	0.0392281	1.4064
Greymatter	ADH1C	SN.pc.L	1987.52	0.0392583	1.40607
Greymatter	ADH1C	VTA.L	1977.11	0.0393257	1.40532
Spirometry	APC2	FEV1_Z	5398.83	0.039388	1.40464
Greymatter	ADH5	CUN.L	1415.42	0.039449	1.40396
Greymatter	ADH5	Thal.MDl.R	1868.24	0.0395117	1.40327
Whitematter	HECTD4	Superior Longitudinal Fasciculus (R)	2535.97	0.0395282	1.40309
Greymatter	CTNNA2	ACC.pre.R	1949.79	0.0395776	1.40255
Neuropsychiatric	KDM5B	AD	15.8	0.0398555	1.39951
Greymatter	SNX17	ACC.sup.L	1955.42	0.0398757	1.39929
Greymatter	ADH1C	CUN.L	1414.99	0.0398771	1.39928
Biochemistry	ADH1A	E2	4857.68	0.0399053	1.39897
Greymatter	LGI2	Raphe.D	2030.03	0.039917	1.39884
Whitematter	CTNNA2	Cingulum Hippocampus (L)	2492.97	0.0400159	1.39777
Greymatter	LGI2	OFCant.R	1316.97	0.0401071	1.39678
Whitematter	APC2	Uncinate Fasciculus (L)	2597.97	0.0401554	1.39626
Spirometry	HECTD4	FEV1_Z	5388.17	0.0403175	1.39451
Greymatter	ADH1C	Thal.VL.R	1815.76	0.0403349	1.39432
Whitematter	APC2	Fornix Cres+Stria Terminalis (R)	2513.97	0.0404155	1.39345
Biochemistry	KDM5B	Alb	4585.76	0.040447	1.39311
Greymatter	ADH5	CRBL10.L	1727.71	0.0405523	1.39198
Greymatter	LGI2	SFGdor2.L	1186.85	0.040676	1.39066
Whitematter	LGI2	Corticospinal Tract (L)	2137.97	0.0406829	1.39059
Greymatter	ADH1C	CRBL10.L	1727.28	0.0407676	1.38968
Greymatter	ADH5	Red.N.R	2013.98	0.040802	1.38932
Biochemistry	APC2	ALP	4563.24	0.0410309	1.38689
Greymatter	GIGYF1	Thal.VL.L	1811.86	0.0411883	1.38523
Greymatter	LGI2	Thal.PuM.L	1905.11	0.0413909	1.38309
Whitematter	GIGYF1	Superior Fronto-Occipital Fasciculus (R)	2558.97	0.0416099	1.3808
Cognition	ADH1A	Reaction Time	784.2	0.0416204	1.38069
Greymatter	KDM5B	INS.R	1345.59	0.0416226	1.38067
Greymatter	CTNNA2	SFGmed.R	1273.16	0.0416758	1.38012
Whitematter	APC2	Posterior Corona Radiata (R)	2369.97	0.0417838	1.37899
Greymatter	ADH1C	ACC.sup.L	1956.29	0.0417847	1.37898
Greymatter	LGI2	Thal.AV.L	1780.2	0.0418459	1.37835
Greymatter	SNX17	Thal.VA.R	1804.48	0.0418667	1.37813
Biochemistry	ANKRD12	Alb	4600.25	0.0419779	1.37698
Whitematter	CTNNA2	Posterior Thalamic Radiation (R)	2384.97	0.0419969	1.37678
Greymatter	CTNNA2	Thal.VA.L	1798.85	0.0420325	1.37642
Whitematter	HECTD4	External Capsule (L)	2451.97	0.0422211	1.37447
Greymatter	LGI2	MFG2.R	1202.46	0.0422217	1.37446
Greymatter	SNX17	PCG.L	1362.07	0.0423325	1.37333
Greymatter	APC2	ORBinf.L	1230.22	0.0423778	1.37286
Greymatter	LGI2	PUT.L	1561.59	0.0423905	1.37273
Biochemistry	ADH5	Urea	4381.43	0.0424942	1.37167
Greymatter	ADH1C	CRBLCrus2.R	1659.62	0.0425345	1.37126
Greymatter	LGI2	IFGtriang.L	1218.07	0.0427328	1.36924
Greymatter	ADH1C	ACC.sub.R	1940.68	0.0427809	1.36875
Whitematter	APC2	Cingulum Hippocampus (L)	2501.97	0.0428234	1.36832
Greymatter	APC2	Thal.AV.R	1787.13	0.0429575	1.36696
Greymatter	KDM5B	Thal.PuA.R	1897.3	0.0430804	1.36572
Cognition	SNX17	Fluid Intelligence	606.6	0.04326	1.36391
Greymatter	SNX17	ANG.R	1523.42	0.0433282	1.36323
Digestive	ADH5	ALD	5551.99	0.0433324	1.36319
Digestive	ADH5	ILD	5946.1	0.0433591	1.36292
Whitematter	ADH5	Fornix Cres+Stria Terminalis (R)	2508.97	0.0437013	1.35951
Whitematter	ADH1C	Posterior Thalamic Radiation (R)	2387.97	0.0439347	1.35719
Whitematter	ADH5	Fornix	2112.97	0.0439399	1.35714
Heart	LGI2	LVSV	3469.11	0.0440974	1.35559
Greymatter	LGI2	SOG.R	1441.88	0.0441107	1.35546
Greymatter	SNX17	CAU.R	1554.65	0.0441204	1.35536
Whitematter	GIGYF1	Anterior Corona Radiata (R)	2318.97	0.0442666	1.35392
Greymatter	GIGYF1	CRBL6.R	1692.15	0.044406	1.35256
Biochemistry	ADH1C	E2	4859.28	0.0444675	1.35196
Whitematter	CTNNA2	Body Of Corpus Callosum	2084.97	0.044801	1.34871
Greymatter	CTNNA2	Vermis10	1772.82	0.0451298	1.34554
Whitematter	SNX17	Middle Cerebellar Peduncle	2049.97	0.0452898	1.344
Whitematter	CTNNA2	Inferior Cerebellar Peduncle (L)	2180.97	0.045725	1.33985
Greymatter	HECTD4	DCG.R	1359.47	0.0458795	1.33838
Whitematter	HECTD4	Cerebral Peduncle (R)	2223.97	0.0459059	1.33813
Greymatter	SNX17	SFGmed.R	1273.59	0.0459421	1.33779
Greymatter	CTNNA2	OFCmed.R	1304.39	0.0459461	1.33775
Digestive	HECTD4	BD	5589.89	0.0459995	1.33725
Whitematter	APC2	Posterior Limb Of Internal Capsule (L)	2285.97	0.0461244	1.33607
Greymatter	HECTD4	Thal.VL.R	1817.5	0.046319	1.33424
Inflammatory	APC2	NEU	4105.78	0.0463809	1.33366
Cognition	GIGYF1	Trail Alphanumeric	1149	0.0466311	1.33132
Greymatter	CTNNA2	SFGdor2.R	1189.88	0.0470115	1.3278
Heart	KDM5B	LVEF	3217.11	0.0470634	1.32732
Whitematter	LGI2	Uncinate Fasciculus (L)	2593.97	0.0471887	1.32616
Greymatter	ADH1C	PreCG.L	1175.57	0.04733	1.32486
Whitematter	ATP1A2	Cingulum Hippocampus (L)	2490.97	0.047622	1.32219
Digestive	ADH1A	CH	5668.2	0.0478367	1.32024
Whitematter	ATP1A2	Uncinate Fasciculus (L)	2586.97	0.0478645	1.31999
Greymatter	LGI2	ORBinf.R	1233.69	0.0478873	1.31978
Inflammatory	ADH5	MON%	4015.11	0.0481731	1.3172
Greymatter	ADH5	Thal.IL.L	1831.81	0.0483798	1.31534
Greymatter	CTNNA2	IOG.R	1460.53	0.0485365	1.31393
Greymatter	CTNNA2	OFCant.L	1309.59	0.0487988	1.31159
Whitematter	HECTD4	Superior Fronto-Occipital Fasciculus (R)	2559.97	0.0488301	1.31131
Greymatter	SNX17	Thal.VPL.L	1820.1	0.0488359	1.31126
Greymatter	ATP1A2	Raphe.M	2032.2	0.0489523	1.31023
Greymatter	LGI2	Vermis12	1738.56	0.0489965	1.30984
Greymatter	ADH1C	SOG.L	1435.81	0.0493453	1.30675
Greymatter	KDM5B	OFClat.R	1335.18	0.0494989	1.3054
Cognition	SNX17	Matrix Pattern Completion	894.6	0.0495511	1.30495
Digestive	ANKRD12	LD	5986.52	0.0496198	1.30435
Digestive	KDM5B	IBS	5903.15	0.0496849	1.30378
Biochemistry	ADH1A	ALT	4513.36	0.0496878	1.30375
Greymatter	ADH1C	ORBinf.L	1227.62	0.0498122	1.30266
Heart	SNX17	CO	3517.11	0.0498262	1.30254
Greymatter	ADH5	ACC.sub.R	1941.11	0.0499353	1.30159
Biochemistry	HECTD4	TC	4691.95	0.0501624	1.29962
Greymatter	ADH1A	CRBL6.R	1690.41	0.0502375	1.29897
Cognition	ADH5	Symbol Digit Substitution	966.6	0.0504801	1.29688
Biochemistry	CTNNA2	TBil	4471.53	0.0504983	1.29672
Greymatter	ADH1A	Vermis45	1747.67	0.0505077	1.29664
Whitematter	HECTD4	Anterior Corona Radiata (L)	2331.97	0.0506737	1.29522
Greymatter	ADH5	OFCmed.L	1300.92	0.0507472	1.29459
Whitematter	ADH1A	External Capsule (L)	2446.97	0.0507641	1.29444
Greymatter	GIGYF1	OFCpost.L	1322.6	0.0507678	1.29441
Greymatter	GIGYF1	CRBL8.L	1707.76	0.0508118	1.29404
Greymatter	SNX17	ITG.L	1632.73	0.0509555	1.29281
Greymatter	ADH1A	Vermis6	1752.87	0.051114	1.29146
Whitematter	KDM5B	Superior Fronto-Occipital Fasciculus (R)	2551.97	0.0514275	1.2888
Greymatter	SNX17	Red.N.L	2007.47	0.0514275	1.2888
Whitematter	HECTD4	Fornix	2115.97	0.0516658	1.2868
Greymatter	HECTD4	Red.N.L	2010.07	0.0517341	1.28622
Digestive	GIGYF1	IBS	5920.83	0.0517489	1.2861
Cognition	HECTD4	Tower Rearranging	1038.6	0.0517736	1.28589
Digestive	APC2	CLC	5625.25	0.0517901	1.28575
Greymatter	SNX17	LING.R	1429.74	0.0518427	1.28531
Biochemistry	LGI2	LPA	4785.27	0.051935	1.28454
Biochemistry	ADH1C	PH	4437.74	0.0519385	1.28451
Whitematter	ADH1C	Fornix Cres+Stria Terminalis (R)	2507.97	0.0520843	1.28329
Greymatter	HECTD4	Vermis7	1760.24	0.0522484	1.28193
Inflammatory	ADH5	NLR	4335.11	0.0524595	1.28018
Greymatter	ADH1A	Vermis7	1758.07	0.0526603	1.27852
Greymatter	GIGYF1	PAL.R	1577.64	0.0530651	1.27519
Biochemistry	GIGYF1	TBil	4481.18	0.0530807	1.27506
Digestive	HECTD4	ALD	5559.57	0.053301	1.27326
Greymatter	KDM5B	PCL.L	1538.17	0.0533492	1.27287
Greymatter	LGI2	PAL.R	1577.21	0.0536012	1.27083
Greymatter	LGI2	OFCmed.L	1301.35	0.053606	1.27079
Whitematter	ADH5	Cingulum Hippocampus (L)	2496.97	0.0537279	1.2698
Neuropsychiatric	HECTD4	DEP	284.6	0.0537537	1.26959
Greymatter	APC2	Thal.LGN.L	1875.62	0.0537651	1.2695
Greymatter	CTNNA2	OFCmed.L	1299.18	0.0539184	1.26826
Greymatter	SNX17	HIPPOR	1377.69	0.054231	1.26575
Greymatter	LGI2	PARA_HIPPOR	1389.83	0.0544373	1.2641
Biochemistry	ADH1C	TC	4685.52	0.0545253	1.2634
Heart	GIGYF1	BSA	3763.11	0.0545915	1.26287
Biochemistry	APC2	PH	4447.4	0.0547618	1.26152
Biochemistry	ADH5	Cr	4400.74	0.0548019	1.2612
Neuropsychiatric	SNX17	BP	140.6	0.0549077	1.26037
Whitematter	HECTD4	Corticospinal Tract (R)	2127.97	0.0549361	1.26014
Biochemistry	LGI2	HDLC	4708.04	0.0549941	1.25968
Digestive	GIGYF1	CLC	5617.68	0.0550324	1.25938
Inflammatory	ATP1A2	NLR	4303.11	0.0551761	1.25825
Greymatter	ADH1A	ACC.pre.L	1945.45	0.0551909	1.25813
Heart	KDM5B	AHR	3649.11	0.055376	1.25668
Whitematter	HECTD4	Superior Longitudinal Fasciculus (L)	2547.97	0.0557285	1.25392
Heart	ADH5	CI	3607.11	0.0557672	1.25362
Greymatter	CTNNA2	ORBsupmed.R	1283.57	0.0558679	1.25284
Cognition	ATP1A2	Prospective Memory	707.4	0.0558867	1.25269
Biochemistry	GIGYF1	TG	4671.04	0.0559559	1.25215
Whitematter	SNX17	Posterior Thalamic Radiation (R)	2385.97	0.0559778	1.25198
Greymatter	KDM5B	Vermis45	1746.36	0.0560673	1.25129
Greymatter	GIGYF1	FFG.L	1468.34	0.0561316	1.25079
Neuropsychiatric	HECTD4	DEM	227	0.0563615	1.24902
Greymatter	SNX17	Thal.Re.L	1840.92	0.0564644	1.24823
Whitematter	GIGYF1	Tapetum (L)	2618.97	0.0565481	1.24758
Greymatter	SNX17	HIPPOL	1372.48	0.0565829	1.24731
Whitematter	ANKRD12	Body Of Corpus Callosum	2092.97	0.0567599	1.24596
Biochemistry	ADH1A	Alb	4590.59	0.0568462	1.2453
Greymatter	ADH5	Vermis7	1758.94	0.0569246	1.2447
Spirometry	ADH1C	FEV1_pred	5110.83	0.0569312	1.24465
Greymatter	LGI2	PAL.L	1572	0.0570278	1.24391
Biochemistry	HECTD4	DBil	4502.1	0.0571291	1.24314
Whitematter	HECTD4	Superior Corona Radiata (R)	2343.97	0.0571566	1.24293
Greymatter	HECTD4	AMYGDR	1401.11	0.0572059	1.24256
Greymatter	KDM5B	PAL.R	1574.6	0.0572175	1.24247
Greymatter	ANKRD12	PoCG.R	1484.82	0.0572381	1.24231
Greymatter	ANKRD12	INS.L	1344.29	0.0572902	1.24192
Greymatter	LGI2	Thal.VA.L	1801.01	0.0573374	1.24156
Greymatter	HECTD4	Thal.Re.R	1848.73	0.0573385	1.24155
Cognition	APC2	Trail Alphanumeric	1163.4	0.0573643	1.24136
Greymatter	LGI2	Thal.PuA.R	1899.91	0.0574989	1.24034
Whitematter	ADH1A	Posterior Corona Radiata (R)	2362.97	0.0575332	1.24008
Neuropsychiatric	ADH1C	DEM	207.8	0.0576544	1.23917
Whitematter	ADH1C	Posterior Thalamic Radiation (L)	2399.97	0.0576991	1.23883
Greymatter	HECTD4	Vermis6	1755.04	0.0577226	1.23865
Whitematter	APC2	Anterior Limb Of Internal Capsule (L)	2261.97	0.0577667	1.23832
Greymatter	ADH5	CRBL9.L	1717.3	0.0579335	1.23707
Biochemistry	ADH1A	Glu	4819.06	0.058017	1.23645
Cognition	APC2	Reaction Time	817.8	0.0581372	1.23555
Greymatter	ADH5	Thal.MDm.L	1852.63	0.0584515	1.2332
Greymatter	SNX17	PCG.R	1367.28	0.0585423	1.23253
Neuropsychiatric	APC2	MS	409.4	0.0585833	1.23223
Greymatter	LGI2	Vermis3	1743.76	0.0585935	1.23215
Greymatter	SNX17	Thal.PuL.R	1918.99	0.0587038	1.23133
Heart	GIGYF1	LVSV	3475.11	0.0588897	1.22996
Greymatter	GIGYF1	Thal.MDl.R	1869.11	0.0589094	1.22982
Whitematter	APC2	Anterior Corona Radiata (R)	2321.97	0.0589108	1.2298
Spirometry	HECTD4	FEV1_predperc	5196.17	0.0592103	1.2276
Spirometry	LGI2	FVC_Z	5441.5	0.0598511	1.22293
Greymatter	ADH5	INS.L	1342.56	0.059872	1.22278
Spirometry	GIGYF1	FEV1_predperc	5190.83	0.0598777	1.22273
Neuropsychiatric	ADH1A	MIG	318.2	0.0600491	1.22149
Whitematter	KDM5B	Superior Corona Radiata (L)	2347.97	0.0600702	1.22134
Greymatter	SNX17	PCUN.R	1533.83	0.0604046	1.21893
Greymatter	GIGYF1	IOG.R	1463.13	0.0605159	1.21813
Greymatter	GIGYF1	CRBL3.R	1671.33	0.0606923	1.21687
Greymatter	SNX17	Thal.MGN.L	1882.56	0.0607074	1.21676
Whitematter	APC2	Corticospinal Tract (R)	2129.97	0.0607826	1.21622
Greymatter	HECTD4	Thal.VL.L	1812.29	0.0608427	1.21579
Heart	LGI2	AHR	3685.11	0.0608652	1.21563
Greymatter	GIGYF1	CRBL9.R	1723.38	0.0608974	1.2154
Whitematter	APC2	Body Of Corpus Callosum	2093.97	0.0610394	1.21439
Whitematter	ANKRD12	Cerebral Peduncle (L)	2236.97	0.0610459	1.21434
Greymatter	ADH5	IFGtriang.L	1217.64	0.0611729	1.21344
Greymatter	HECTD4	Thal.VA.R	1807.09	0.0612797	1.21268
Digestive	GIGYF1	FLD	5769.25	0.0613495	1.21219
Whitematter	HECTD4	Posterior Corona Radiata (L)	2379.97	0.0614201	1.21169
Greymatter	ADH5	Thal.VL.R	1816.2	0.0614395	1.21155
Digestive	ADH5	DU	5733.89	0.0614959	1.21115
Biochemistry	ANKRD12	Urea	4387.87	0.0615148	1.21102
Biochemistry	GIGYF1	T	4883.42	0.0618577	1.20861
Whitematter	GIGYF1	Posterior Corona Radiata (L)	2378.97	0.0618843	1.20842
Greymatter	SNX17	DCG.R	1356.87	0.0621622	1.20647
Greymatter	SNX17	IFGtriang.L	1216.34	0.0625679	1.20365
Greymatter	ADH1C	MFG2.L	1196.39	0.0625869	1.20352
Greymatter	LGI2	SFGdor2.R	1192.05	0.0626524	1.20306
Greymatter	ADH1C	IFGtriang.L	1217.21	0.0627685	1.20226
Whitematter	GIGYF1	Anterior Corona Radiata (L)	2330.97	0.0628334	1.20181
Digestive	APC2	DD	5716.2	0.0628371	1.20178
Greymatter	LGI2	SMA.L	1249.3	0.063024	1.20049
Neuropsychiatric	ATP1A2	PD	414.2	0.0631215	1.19982
Greymatter	ANKRD12	INS.R	1349.5	0.063177	1.19944
Greymatter	ADH1C	OLF.L	1258.85	0.0632665	1.19883
Greymatter	GIGYF1	Thal.MDl.L	1863.91	0.0633599	1.19819
Greymatter	ADH5	ROL.R	1243.67	0.0633843	1.19802
Greymatter	SNX17	Thal.PuA.R	1898.17	0.0634335	1.19768
Biochemistry	APC2	LPA	4791.71	0.0635667	1.19677
Digestive	SNX17	FLD	5756.62	0.0636707	1.19606
Whitematter	ADH1C	Sagittal Stratum (L)	2423.97	0.0637059	1.19582
Digestive	LGI2	CTC	5645.47	0.0639297	1.1943
Greymatter	HECTD4	MTG.R	1619.71	0.0639567	1.19411
Greymatter	ADH5	ACC.pre.L	1946.32	0.0640999	1.19314
Neuropsychiatric	ADH5	DEP	270.2	0.064262	1.19205
Greymatter	ADH5	Vermis10	1774.56	0.0644301	1.19091
Greymatter	SNX17	HES.L	1580.68	0.0644968	1.19046
Greymatter	ADH5	Thal.MDm.R	1857.83	0.0645734	1.18995
Greymatter	CTNNA2	TPOmid.L	1621.88	0.0645841	1.18987
Greymatter	ADH5	CRBL8.L	1706.89	0.0646268	1.18959
Whitematter	ADH1A	Cerebral Peduncle (L)	2230.97	0.0646654	1.18933
Greymatter	APC2	ACC.pre.R	1953.69	0.0647108	1.18902
Neuropsychiatric	LGI2	SCZ	505.4	0.0647219	1.18895
Greymatter	ADH1C	INS.R	1347.33	0.0647783	1.18857
Whitematter	ADH5	Cingulum Hippocampus (R)	2484.97	0.0648837	1.18786
Digestive	SNX17	CH	5665.68	0.0649835	1.1872
Greymatter	ADH1C	ACC.pre.L	1945.88	0.0652282	1.18556
Spirometry	SNX17	FEV1_pred	5100.17	0.0653309	1.18488
Inflammatory	GIGYF1	MON%	4025.78	0.0655602	1.18336
Greymatter	KDM5B	Thal.VPL.R	1824.44	0.0656426	1.18281
Inflammatory	APC2	WBC	3849.78	0.0657662	1.182
Cognition	ADH1C	Trail Alphanumeric	1134.6	0.0657904	1.18184
Greymatter	ADH1C	Thal.AV.L	1779.33	0.0659771	1.18061
Greymatter	KDM5B	INS.L	1340.39	0.0662553	1.17878
Greymatter	LGI2	PCL.R	1545.98	0.0663675	1.17804
Greymatter	LGI2	ORBsupmed.L	1280.53	0.0664232	1.17768
Inflammatory	HECTD4	NEU	4095.11	0.0665387	1.17693
Greymatter	APC2	Thal.AV.L	1781.93	0.0665939	1.17657
Heart	ATP1A2	LVEDV	3283.11	0.0667535	1.17553
Inflammatory	SNX17	PLT	4255.11	0.0668158	1.17512
Heart	ADH5	CO	3535.11	0.0668982	1.17459
Whitematter	SNX17	Cingulum Cingulate Gyrus (L)	2469.97	0.0669383	1.17433
Biochemistry	ANKRD12	TBil	4484.4	0.0670262	1.17376
Greymatter	CTNNA2	TPOsup.L	1601.06	0.0670526	1.17358
Greymatter	SNX17	Thal.PuI.R	1929.4	0.0673312	1.17178
Greymatter	SNX17	Thal.MGN.R	1887.76	0.0677098	1.16935
Greymatter	SNX17	Thal.Re.R	1846.12	0.0679556	1.16778
Greymatter	ADH5	N.Acc.L	1967.13	0.0680195	1.16737
Greymatter	HECTD4	ANG.L	1520.82	0.0681789	1.16635
Greymatter	CTNNA2	CAU.L	1549.01	0.0681805	1.16634
Greymatter	ANKRD12	Vermis10	1776.29	0.0681862	1.1663
Greymatter	LGI2	STG.L	1592.82	0.068247	1.16592
Greymatter	APC2	VTA.R	1984.92	0.0685313	1.16411
Cognition	APC2	Symbol Digit Substitution	990.6	0.0685996	1.16368
Heart	GIGYF1	LVEF	3259.11	0.0686404	1.16342
Heart	ANKRD12	BSA	3775.11	0.068715	1.16295
Cognition	GIGYF1	Numeric Memory	688.2	0.0687237	1.16289
Greymatter	ADH1A	CRBL3.R	1669.59	0.0687877	1.16249
Whitematter	LGI2	Uncinate Fasciculus (R)	2581.97	0.0688665	1.16199
Whitematter	HECTD4	Genu Of Corpus Callosum	2079.97	0.0690079	1.1611
Whitematter	ANKRD12	Corticospinal Tract (R)	2128.97	0.0692036	1.15987
Greymatter	CTNNA2	REC.L	1288.77	0.0696083	1.15734
Whitematter	CTNNA2	Medial Lemniscus (R)	2144.97	0.0697005	1.15676
Greymatter	CTNNA2	IFGoperc.R	1210.7	0.069717	1.15666
Greymatter	HECTD4	CRBL45.L	1676.97	0.0698268	1.15598
Digestive	KDM5B	LD	5963.78	0.0702471	1.15337
Greymatter	KDM5B	SOG.L	1434.07	0.0702792	1.15317
Greymatter	APC2	Thal.MDm.R	1860	0.0703552	1.1527
Greymatter	ADH1A	SPG.L	1487.42	0.0704152	1.15233
Greymatter	LGI2	Thal.PuI.L	1925.93	0.0704984	1.15182
Greymatter	CTNNA2	PCG.R	1366.85	0.0706172	1.15109
Neuropsychiatric	ADH5	SD	558.2	0.0706258	1.15104
Greymatter	KDM5B	Raphe.M	2032.63	0.0706515	1.15088
Greymatter	LGI2	CRBLCrus1.L	1644.87	0.0707865	1.15005
Cadiovascular	GIGYF1	MI	2686.82	0.0709823	1.14885
Greymatter	GIGYF1	Thal.VA.R	1806.65	0.0710076	1.14869
Greymatter	ADH1C	ACC.pre.R	1951.09	0.0711678	1.14772
Whitematter	ANKRD12	Uncinate Fasciculus (R)	2584.97	0.0711762	1.14767
Greymatter	LGI2	SFGmed.L	1270.12	0.0711777	1.14766
Greymatter	SNX17	ROL.R	1242.36	0.0711964	1.14754
Biochemistry	APC2	TBil	4486.01	0.0712545	1.14719
Greymatter	ATP1A2	VTA.R	1980.15	0.0712659	1.14712
Whitematter	ADH1A	Posterior Thalamic Radiation (R)	2386.97	0.0714121	1.14623
Greymatter	ADH1A	CRBL8.R	1711.23	0.0715272	1.14553
Greymatter	SNX17	Thal.LGN.R	1877.35	0.0717956	1.1439
Cognition	KDM5B	Numeric Memory	654.6	0.0718963	1.14329
Whitematter	ANKRD12	Corticospinal Tract (L)	2140.97	0.0720565	1.14233
Greymatter	ADH1C	ACC.sub.L	1935.47	0.0720863	1.14215
Neuropsychiatric	ADH1A	AD	30.2	0.0721842	1.14156
Inflammatory	ANKRD12	PLT	4292.44	0.0722004	1.14146
Heart	ADH5	AHR	3679.11	0.0722283	1.14129
Biochemistry	SNX17	GGT	4569.68	0.0722406	1.14122
Greymatter	GIGYF1	Thal.AV.L	1780.63	0.0722792	1.14099
Greymatter	ADH1A	Vermis8	1763.28	0.0723384	1.14063
Biochemistry	ADH1A	AST	4532.67	0.0725028	1.13965
Greymatter	LGI2	CRBL3.R	1670.89	0.0726929	1.13851
Whitematter	KDM5B	Medial Lemniscus (R)	2143.97	0.0727078	1.13842
Whitematter	ADH1A	Cerebral Peduncle (R)	2218.97	0.0728452	1.1376
Greymatter	ATP1A2	MOG.L	1444.05	0.0730635	1.1363
Whitematter	CTNNA2	External Capsule (R)	2432.97	0.0730847	1.13617
Neuropsychiatric	ANKRD12	AD	59	0.0731359	1.13587
Whitematter	CTNNA2	Superior Corona Radiata (R)	2336.97	0.0731468	1.1358
Neuropsychiatric	SNX17	ANX	83	0.0731489	1.13579
Greymatter	ADH1C	Thal.PuI.L	1925.06	0.0734122	1.13423
Cognition	ATP1A2	Fluid Intelligence	592.2	0.0734206	1.13418
Whitematter	APC2	Cingulum Cingulate Gyrus (L)	2477.97	0.073593	1.13316
Greymatter	LGI2	TPOmid.L	1624.05	0.0735931	1.13316
Greymatter	ADH1A	IFGtriang.R	1221.98	0.0739527	1.13105
Whitematter	ADH1A	Splenium Of Corpus Callosum	2098.97	0.0740089	1.13072
Whitematter	ATP1A2	Middle Cerebellar Peduncle	2046.97	0.0740197	1.13065
Greymatter	KDM5B	CRBL6.R	1689.11	0.0741776	1.12973
Greymatter	ANKRD12	CRBL9.R	1724.24	0.0742258	1.12945
Greymatter	ATP1A2	ANG.L	1516.92	0.0745083	1.1278
Greymatter	ADH5	AMYGDL	1394.6	0.0746627	1.1269
Cadiovascular	GIGYF1	IHA	2933.68	0.0746855	1.12676
Greymatter	APC2	Thal.IL.R	1839.18	0.0755392	1.12183
Whitematter	SNX17	Retrolenticular Part Of Internal Capsule (L)	2301.97	0.0755758	1.12162
Greymatter	LGI2	OFClat.R	1337.79	0.0755965	1.1215
Greymatter	KDM5B	CUN.L	1413.26	0.0757383	1.12068
Neuropsychiatric	LGI2	DEP	275	0.0758602	1.11999
Greymatter	ADH5	Thal.PuI.L	1925.5	0.0758714	1.11992
Cognition	HECTD4	Matrix Pattern Completion	923.4	0.0760823	1.11872
Greymatter	GIGYF1	CRBLCrus2.L	1655.71	0.0764011	1.1169
Greymatter	ADH5	VTA.R	1982.75	0.076434	1.11671
Neuropsychiatric	APC2	DEP	294.2	0.076637	1.11556
Digestive	LGI2	PCD	6009.25	0.0769384	1.11386
Greymatter	LGI2	OFClat.L	1332.58	0.0769398	1.11385
Greymatter	ADH5	Raphe.D	2029.59	0.0771467	1.11268
Digestive	CTNNA2	CH	5663.15	0.0771496	1.11267
Greymatter	KDM5B	Raphe.D	2027.42	0.0772941	1.11185
Greymatter	ADH1C	AMYGDR	1399.38	0.0773309	1.11165
Greymatter	LGI2	ACC.pre.L	1946.75	0.0774028	1.11124
Inflammatory	LGI2	PLT	4276.44	0.0775599	1.11036
Greymatter	ADH1C	TPOmid.L	1623.18	0.0776154	1.11005
Whitematter	CTNNA2	Medial Lemniscus (L)	2156.97	0.0776681	1.10976
Greymatter	CTNNA2	OFClat.L	1330.41	0.0777411	1.10935
Cognition	HECTD4	Reaction Time	808.2	0.0777932	1.10906
Digestive	ADH5	IBS	5915.78	0.0778445	1.10877
Whitematter	ADH1C	Inferior Cerebellar Peduncle (R)	2171.97	0.0779577	1.10814
Greymatter	KDM5B	Thal.PuI.R	1928.53	0.0780932	1.10739
Greymatter	CTNNA2	MTG.R	1616.68	0.0781009	1.10734
Greymatter	SNX17	CAL.R	1408.92	0.0781683	1.10697
Whitematter	SNX17	Sagittal Stratum (R)	2409.97	0.0783257	1.1061
Greymatter	ANKRD12	CAU.L	1552.48	0.0784165	1.10559
Digestive	ADH1C	HF	5882.94	0.0785556	1.10482
Whitematter	ADH1A	Uncinate Fasciculus (L)	2590.97	0.0786374	1.10437
Biochemistry	HECTD4	TP	4617.94	0.0788815	1.10302
Greymatter	ADH5	Thal.VA.R	1805.79	0.0788889	1.10298
Whitematter	ATP1A2	Anterior Limb Of Internal Capsule (R)	2238.97	0.0789219	1.1028
Whitematter	ADH1C	Cerebral Peduncle (R)	2219.97	0.0789615	1.10258
Cognition	LGI2	Prospective Memory	741	0.0790197	1.10226
Digestive	ADH1C	GU	5822.31	0.0790414	1.10215
Biochemistry	APC2	TP	4621.16	0.0793247	1.10059
Digestive	ADH1A	ILD	5941.04	0.079327	1.10058
Greymatter	ADH1C	Thal.MDm.L	1852.2	0.0794452	1.09993
Cognition	GIGYF1	Trail Numeric	1091.4	0.0794991	1.09964
Heart	SNX17	LVSV	3445.11	0.0798468	1.09774
Whitematter	ANKRD12	Splenium Of Corpus Callosum	2104.97	0.079915	1.09737
Greymatter	ATP1A2	LC.L	2016.58	0.0801882	1.09589
Spirometry	ANKRD12	FEV1_FVC_ratio_Z	5521.5	0.0803645	1.09494
Greymatter	GIGYF1	IFGtriang.L	1218.51	0.0805458	1.09396
Greymatter	CTNNA2	PCL.R	1543.81	0.080627	1.09352
Greymatter	CTNNA2	IFGtriang.R	1221.11	0.0807065	1.09309
Greymatter	ANKRD12	IFGoperc.R	1214.17	0.0807814	1.09269
Biochemistry	ATP1A2	HbA1c	4831.93	0.0808257	1.09245
Greymatter	ADH5	Thal.VPL.L	1821.4	0.0812176	1.09035
Inflammatory	KDM5B	LYM	4116.44	0.0812955	1.08993
Greymatter	ADH5	Thal.LP.L	1790.17	0.0813348	1.08972
Greymatter	ATP1A2	SOG.L	1433.64	0.0815004	1.08884
Greymatter	APC2	Thal.MDm.L	1854.8	0.0823756	1.0842
Whitematter	ADH5	Superior Longitudinal Fasciculus (L)	2544.97	0.0826143	1.08294
Greymatter	SNX17	Thal.PuM.R	1908.58	0.0826382	1.08282
Digestive	HECTD4	ILD	5953.68	0.082731	1.08233
Cognition	ADH5	Reaction Time	793.8	0.0827531	1.08222
Biochemistry	ATP1A2	AST	4526.23	0.0827754	1.0821
Greymatter	HECTD4	CUN.L	1416.73	0.082943	1.08122
Greymatter	ADH5	SMA.L	1248.87	0.0830484	1.08067
Cognition	GIGYF1	Prospective Memory	745.8	0.0830963	1.08042
Biochemistry	ADH1A	ALP	4551.98	0.0831869	1.07995
Whitematter	SNX17	Superior Corona Radiata (R)	2337.97	0.0833795	1.07894
Greymatter	CTNNA2	SOG.R	1439.71	0.0834016	1.07883
Cadiovascular	SNX17	SHA	2981.68	0.0834809	1.07841
Greymatter	KDM5B	SN.pc.R	1990.99	0.0834851	1.07839
Biochemistry	HECTD4	TG	4672.65	0.0837496	1.07702
Greymatter	LGI2	Thal.MGN.R	1889.5	0.0840018	1.07571
Greymatter	GIGYF1	Thal.LP.R	1796.24	0.0840539	1.07544
Greymatter	ADH1C	Thal.MDl.L	1862.6	0.0841304	1.07505
Inflammatory	ADH5	NEU	4079.11	0.084217	1.0746
Cadiovascular	ADH5	MI	2673.11	0.0846703	1.07227
Heart	ADH1C	AHR	3673.11	0.0847684	1.07177
Digestive	APC2	ALD	5564.62	0.0847824	1.07169
Greymatter	ADH1C	CAU.R	1555.52	0.084783	1.07169
Greymatter	APC2	TPOsup.L	1604.97	0.0850678	1.07023
Inflammatory	KDM5B	PLT	4244.44	0.0851577	1.06978
Greymatter	GIGYF1	CRBLCrus2.R	1660.92	0.0851632	1.06975
Whitematter	GIGYF1	Retrolenticular Part Of Internal Capsule (R)	2294.97	0.0852239	1.06944
Greymatter	ATP1A2	IFGtriang.R	1220.24	0.0854581	1.06825
Inflammatory	HECTD4	MON	4223.11	0.0854694	1.06819
Greymatter	KDM5B	Thal.PuL.L	1912.92	0.0855064	1.068
Greymatter	GIGYF1	SMG.L	1509.98	0.0856054	1.0675
Digestive	LGI2	BD	5584.83	0.0857413	1.06681
Greymatter	ADH1A	SFGmed.R	1274.03	0.0860191	1.06541
Cognition	LGI2	Reaction Time	798.6	0.0861743	1.06462
Whitematter	HECTD4	Superior Corona Radiata (L)	2355.97	0.0863041	1.06397
Whitematter	ANKRD12	Uncinate Fasciculus (L)	2596.97	0.0863483	1.06375
Whitematter	LGI2	Pontine Crossing Tract	2065.97	0.0863966	1.0635
Heart	ADH1C	LVEF	3241.11	0.0866492	1.06224
Greymatter	ATP1A2	SN.pc.R	1990.56	0.0870363	1.0603
Whitematter	GIGYF1	Superior Corona Radiata (L)	2354.97	0.0871039	1.05996
Spirometry	HECTD4	FEV1_Best	5004.17	0.0873425	1.05877
Greymatter	ADH1C	TPOsup.L	1602.36	0.0873506	1.05873
Greymatter	APC2	HIPPOR	1381.16	0.0874111	1.05843
Greymatter	KDM5B	SMA.R	1251.91	0.0875402	1.05779
Whitematter	ADH1A	Fornix Cres+Stria Terminalis (L)	2518.97	0.0875823	1.05758
Greymatter	ADH1A	OFCpost.L	1320.87	0.0876398	1.0573
Greymatter	ATP1A2	PreCG.L	1173.4	0.0876743	1.05713
Greymatter	KDM5B	PCUN.R	1532.97	0.0876857	1.05707
Greymatter	ANKRD12	ACC.sub.R	1942.85	0.0879914	1.05556
Digestive	ADH1A	GU	5819.78	0.088133	1.05486
Greymatter	GIGYF1	ACC.sup.L	1957.59	0.0881678	1.05469
Heart	LGI2	LVEF	3253.11	0.0882807	1.05413
Greymatter	ADH1A	Thal.MGN.R	1888.2	0.088338	1.05385
Spirometry	ATP1A2	FVC	5212.17	0.0883388	1.05385
Digestive	ADH1C	LD	5973.89	0.0883952	1.05357
Digestive	ANKRD12	HF	5895.57	0.0884556	1.05327
Whitematter	ADH1A	Superior Corona Radiata (L)	2350.97	0.0884571	1.05327
Digestive	HECTD4	PCD	6014.31	0.0884917	1.0531
Digestive	ATP1A2	PU	6052.2	0.0885592	1.05277
Heart	ATP1A2	LVESV	3355.11	0.0887451	1.05186
Greymatter	ADH1C	Thal.VA.R	1805.35	0.0889083	1.05106
Greymatter	ADH1C	PCL.R	1545.11	0.0895826	1.04778
Digestive	ATP1A2	FLD	5749.04	0.0897661	1.04689
Greymatter	APC2	Thal.MDl.L	1865.21	0.0898563	1.04645
Greymatter	APC2	CRBLCrus1.R	1651.81	0.0905205	1.04325
Greymatter	ATP1A2	Red.N.L	2006.17	0.0905555	1.04309
Whitematter	CTNNA2	Superior Cerebellar Peduncle (L)	2204.97	0.0906453	1.04265
Greymatter	CTNNA2	Vermis6	1752	0.0906985	1.0424
Whitematter	ATP1A2	Anterior Corona Radiata (L)	2322.97	0.0908394	1.04173
Greymatter	KDM5B	TPOsup.R	1605.83	0.0910876	1.04054
Cognition	SNX17	Pairs Matching	837	0.0913769	1.03916
Greymatter	KDM5B	ORBinf.L	1225.88	0.0915038	1.03856
Greymatter	CTNNA2	MFG2.R	1200.29	0.0915067	1.03855
Greymatter	ADH1C	Thal.LP.L	1789.74	0.091522	1.03847
Spirometry	ATP1A2	FVC_Best	5020.17	0.0915422	1.03838
Greymatter	ADH5	Thal.MDl.L	1863.04	0.091552	1.03833
Whitematter	HECTD4	Uncinate Fasciculus (R)	2583.97	0.0915693	1.03825
Greymatter	ADH5	REC.L	1290.51	0.0916302	1.03796
Biochemistry	ANKRD12	CysC	4426.48	0.091634	1.03794
Greymatter	LGI2	SMG.R	1514.75	0.09169	1.03768
Neuropsychiatric	ANKRD12	DEM	231.8	0.0916994	1.03763
Greymatter	ADH1C	Thal.MDl.R	1867.81	0.0917861	1.03722
Spirometry	HECTD4	FEV1	5324.17	0.0919444	1.03647
Greymatter	ADH1A	VTA.L	1976.68	0.0920256	1.03609
Greymatter	ADH1A	CRBL10.L	1726.85	0.0924172	1.03425
Greymatter	ADH1C	Thal.VPL.L	1820.97	0.0924394	1.03414
Whitematter	APC2	Inferior Cerebellar Peduncle (L)	2189.97	0.0927165	1.03284
Greymatter	CTNNA2	SMA.R	1252.34	0.0928119	1.0324
Inflammatory	LGI2	MON%	4020.44	0.0928494	1.03222
Whitematter	CTNNA2	Superior Fronto-Occipital Fasciculus (L)	2564.97	0.0930308	1.03137
Whitematter	ADH1C	Splenium Of Corpus Callosum	2099.97	0.0931197	1.03096
Greymatter	SNX17	REC.L	1289.21	0.0931992	1.03059
Greymatter	KDM5B	AMYGDR	1397.64	0.0933801	1.02975
Greymatter	GIGYF1	CRBL7b.R	1702.56	0.0934921	1.02923
Cadiovascular	GIGYF1	STROK	2769.11	0.0937786	1.0279
Greymatter	LGI2	CRBL45.R	1681.3	0.0937925	1.02783
Greymatter	GIGYF1	PUT.L	1562.03	0.0938025	1.02779
Greymatter	ADH1A	INS.L	1341.69	0.0938202	1.0277
Neuropsychiatric	ADH1C	MIG	323	0.0938429	1.0276
Whitematter	KDM5B	Posterior Corona Radiata (R)	2359.97	0.0938881	1.02739
Greymatter	CTNNA2	IPL.L	1496.97	0.0939015	1.02733
Whitematter	ADH5	Genu Of Corpus Callosum	2076.97	0.0939872	1.02693
Whitematter	KDM5B	Superior Fronto-Occipital Fasciculus (L)	2563.97	0.094196	1.02597
Greymatter	HECTD4	VTA.L	1978.85	0.0941974	1.02596
Greymatter	ADH5	SMG.L	1509.11	0.0942461	1.02574
Greymatter	CTNNA2	Red.N.L	2007.04	0.0945738	1.02423
Biochemistry	ATP1A2	ALT	4506.93	0.0947115	1.0236
Whitematter	KDM5B	Sagittal Stratum (L)	2419.97	0.0948279	1.02306
Whitematter	CTNNA2	Anterior Corona Radiata (L)	2324.97	0.0949223	1.02263
Greymatter	GIGYF1	IOG.L	1457.93	0.0950562	1.02202
Neuropsychiatric	ADH1A	MS	375.8	0.0952348	1.0212
Heart	SNX17	LVEDV	3301.11	0.0952521	1.02113
Biochemistry	SNX17	ALT	4511.75	0.0952657	1.02106
Greymatter	SNX17	N.Acc.L	1965.83	0.095372	1.02058
Greymatter	CTNNA2	STG.L	1590.65	0.0956007	1.01954
Spirometry	ATP1A2	FEV1_pred	5084.17	0.095721	1.01899
Biochemistry	KDM5B	ALP	4547.15	0.0958141	1.01857
Greymatter	LGI2	REC.L	1290.94	0.0958736	1.0183
Whitematter	APC2	Pontine Crossing Tract	2069.97	0.0958947	1.01821
Greymatter	KDM5B	Vermis8	1761.98	0.0960379	1.01756
Greymatter	LGI2	PARA_HIPPOL	1384.63	0.0961324	1.01713
Whitematter	ATP1A2	Fornix	2106.97	0.0961725	1.01695
Whitematter	ADH5	Superior Cerebellar Peduncle (R)	2196.97	0.0966375	1.01485
Cognition	ADH1A	Tower Rearranging	1014.6	0.0968873	1.01373
Greymatter	ADH5	Vermis8	1764.15	0.0969481	1.01346
Greymatter	SNX17	IPL.R	1502.6	0.0971895	1.01238
Spirometry	KDM5B	FEV1_FVC_ratio_Z	5473.5	0.0972334	1.01218
Greymatter	APC2	Thal.VL.L	1813.16	0.0972393	1.01216
Biochemistry	ADH5	LPA	4783.66	0.0972814	1.01197
Digestive	SNX17	ILD	5938.52	0.0973139	1.01183
Neuropsychiatric	ADH1A	ANX	87.8	0.0974774	1.0111
Inflammatory	KDM5B	MON%	3988.44	0.0975705	1.01068
Greymatter	ATP1A2	VTA.L	1974.94	0.0976155	1.01048
Spirometry	LGI2	FVC_Best	5057.5	0.0976441	1.01035
Greymatter	GIGYF1	ACC.sub.L	1936.77	0.0978038	1.00964
Greymatter	ADH5	CRBL8.R	1712.1	0.0978895	1.00926
Greymatter	ADH5	Thal.PuL.L	1915.09	0.0981924	1.00792
Whitematter	SNX17	Superior Corona Radiata (L)	2349.97	0.0985491	1.00635
Greymatter	ADH5	IOG.L	1457.06	0.0987242	1.00558
Neuropsychiatric	SNX17	PD	428.6	0.0987313	1.00555
Spirometry	LGI2	FEV1_FVC_ratio_Z	5505.5	0.0989516	1.00458
Greymatter	ANKRD12	CUN.R	1422.36	0.0989684	1.0045
Greymatter	GIGYF1	INS.L	1343.42	0.0993705	1.00274
Greymatter	ANKRD12	CRBL7b.R	1703.42	0.0994275	1.00249
Greymatter	SNX17	Thal.PuA.L	1892.97	0.0994309	1.00248
Greymatter	KDM5B	OFCant.L	1309.16	0.0996062	1.00171
Greymatter	SNX17	Raphe.D	2028.29	0.100169	0.999267
Digestive	SNX17	PCD	5999.15	0.100235	0.998981
Spirometry	CTNNA2	FEV1_Z	5350.83	0.100296	0.998718
Whitematter	APC2	Posterior Thalamic Radiation (R)	2393.97	0.100313	0.998643
Whitematter	HECTD4	Cingulum Cingulate Gyrus (R)	2463.97	0.100581	0.997484
Greymatter	ADH1A	MTG.L	1612.34	0.100778	0.996635
Greymatter	SNX17	CRBL8.R	1710.8	0.100936	0.995953
Greymatter	LGI2	MTG.R	1618.85	0.101	0.995678
Digestive	ADH5	GJU	5855.15	0.101286	0.994452
Biochemistry	APC2	CysC	4428.09	0.101421	0.993873
Greymatter	HECTD4	Thal.LP.L	1791.47	0.101503	0.99352
Heart	ADH1C	LVESV	3385.11	0.101561	0.993275
Whitematter	HECTD4	Posterior Limb Of Internal Capsule (L)	2283.97	0.101631	0.992976
Inflammatory	SNX17	LYM%	3935.11	0.101704	0.992663
Greymatter	HECTD4	PCL.R	1546.85	0.101724	0.992576
Greymatter	GIGYF1	TPOsup.L	1603.67	0.102217	0.990478
Cognition	CTNNA2	Symbol Digit Substitution	947.4	0.102222	0.990454
Greymatter	ADH5	Thal.PuM.L	1904.68	0.102253	0.990322
Greymatter	HECTD4	Red.N.R	2015.28	0.102521	0.989189
Greymatter	ADH1A	STG.R	1596.73	0.102541	0.989104
Digestive	ANKRD12	CLC	5622.73	0.103133	0.986602
Greymatter	GIGYF1	HES.L	1582.85	0.10323	0.986193
Greymatter	ADH1C	ITG.R	1638.8	0.103294	0.985924
Neuropsychiatric	SNX17	MS	371	0.103371	0.9856
Greymatter	LGI2	MFG2.L	1197.26	0.103401	0.985474
Whitematter	CTNNA2	Posterior Thalamic Radiation (L)	2396.97	0.103731	0.98409
Whitematter	APC2	Superior Fronto-Occipital Fasciculus (R)	2561.97	0.103867	0.98352
Inflammatory	ADH1C	MON%	4009.78	0.103947	0.983188
Cadiovascular	KDM5B	SHA	2967.97	0.103954	0.98316
Greymatter	HECTD4	Thal.Re.L	1843.52	0.103968	0.983101
Inflammatory	SNX17	WBC	3807.11	0.104049	0.982762
Biochemistry	ANKRD12	LPA	4790.1	0.104073	0.982662
Greymatter	HECTD4	SPG.R	1494.8	0.104311	0.981669
Greymatter	SNX17	Thal.LP.L	1788.87	0.104431	0.981169
Whitematter	CTNNA2	Cerebral Peduncle (L)	2228.97	0.104496	0.980902
Biochemistry	ADH5	ApoA	4745.05	0.104702	0.980046
Greymatter	LGI2	REC.R	1296.15	0.104988	0.978859
Inflammatory	ADH5	WBC	3823.11	0.105	0.978811
Biochemistry	ANKRD12	ALT	4523.02	0.105104	0.978382
Greymatter	ADH1C	SN.pr.L	1997.93	0.105129	0.978279
Greymatter	KDM5B	ANG.R	1522.56	0.105131	0.97827
Biochemistry	ADH1C	ApoB	4762.75	0.105457	0.976926
Greymatter	GIGYF1	CRBL8.R	1712.97	0.105869	0.975233
Greymatter	SNX17	OFCpost.R	1325.64	0.105956	0.974875
Cognition	SNX17	Numeric Memory	664.2	0.105967	0.97483
Whitematter	ANKRD12	Genu Of Corpus Callosum	2080.97	0.1061	0.974284
Greymatter	ADH5	Red.N.L	2008.77	0.106179	0.97396
Greymatter	KDM5B	MOG.L	1444.48	0.10625	0.97367
Digestive	APC2	GU	5837.47	0.10627	0.973589
Heart	ANKRD12	LVEDV	3343.11	0.106529	0.972534
Greymatter	APC2	Thal.MDl.R	1870.41	0.10655	0.972446
Spirometry	LGI2	FVC	5249.5	0.106563	0.972394
Greymatter	ADH1C	Thal.PuI.R	1930.27	0.106687	0.97189
Greymatter	HECTD4	ACC.sup.L	1958.03	0.106741	0.971669
Whitematter	ATP1A2	External Capsule (L)	2442.97	0.10679	0.971469
Whitematter	ADH1A	Retrolenticular Part Of Internal Capsule (R)	2290.97	0.106958	0.970788
Greymatter	SNX17	ORBsupmed.R	1284	0.107078	0.970301
Biochemistry	ADH1A	Urea	4378.21	0.10827	0.965493
Greymatter	ANKRD12	CRBL10.L	1729.45	0.108465	0.96471
Greymatter	APC2	SMG.L	1511.28	0.108481	0.964644
Whitematter	ADH1A	Body Of Corpus Callosum	2086.97	0.108651	0.963967
Greymatter	ADH1A	Red.N.L	2007.91	0.108759	0.963535
Greymatter	KDM5B	OFCmed.L	1298.75	0.108797	0.963384
Greymatter	HECTD4	STG.R	1598.89	0.108981	0.962651
Whitematter	ADH1C	Superior Cerebellar Peduncle (L)	2207.97	0.109153	0.961963
Greymatter	GIGYF1	Vermis8	1765.01	0.109292	0.961413
Biochemistry	ADH5	Ca	4802.97	0.109642	0.960024
Whitematter	ANKRD12	Posterior Limb Of Internal Capsule (L)	2284.97	0.109996	0.958623
Whitematter	HECTD4	Superior Cerebellar Peduncle (L)	2211.97	0.110781	0.955535
Digestive	SNX17	DD	5695.99	0.111129	0.954174
Greymatter	KDM5B	Red.N.R	2011.81	0.111319	0.953431
Greymatter	GIGYF1	PUT.R	1567.23	0.111395	0.953135
Greymatter	KDM5B	SMA.L	1246.7	0.111432	0.952989
Greymatter	ADH1C	PreCG.R	1180.77	0.111621	0.952255
Whitematter	KDM5B	Fornix	2107.97	0.111678	0.952032
Greymatter	SNX17	LING.L	1424.53	0.111704	0.951931
Whitematter	CTNNA2	Tapetum (R)	2600.97	0.111754	0.951737
Greymatter	ATP1A2	TPOmid.L	1621.01	0.1119	0.951171
Whitematter	ADH1A	Anterior Limb Of Internal Capsule (L)	2254.97	0.111978	0.950867
Greymatter	CTNNA2	SN.pc.L	1986.22	0.112082	0.950464
Heart	CTNNA2	BSA	3727.11	0.112177	0.950095
Greymatter	APC2	ACC.sup.L	1958.89	0.112465	0.948982
Digestive	CTNNA2	LD	5966.31	0.112775	0.947786
Digestive	ADH5	PCD	6006.73	0.112966	0.947054
Greymatter	ADH5	HIPPOL	1373.79	0.113518	0.944936
Whitematter	ADH1A	Pontine Crossing Tract	2062.97	0.113915	0.943417
Greymatter	SNX17	IPL.L	1497.4	0.113923	0.943388
Whitematter	ADH1C	Anterior Corona Radiata (L)	2327.97	0.114396	0.941588
Greymatter	ADH1C	ROL.R	1243.23	0.114502	0.941186
Whitematter	GIGYF1	Superior Longitudinal Fasciculus (L)	2546.97	0.114529	0.941085
Biochemistry	ADH1C	HDLC	4704.83	0.114534	0.941066
Whitematter	ADH1C	Tapetum (L)	2615.97	0.114546	0.94102
Greymatter	ADH5	PoCG.R	1483.09	0.114577	0.940903
Inflammatory	ADH5	MON	4207.11	0.114583	0.940878
Spirometry	ADH5	FEV1_FVC_ratio_Z	5500.17	0.115423	0.937708
Greymatter	ADH5	SFGmed.L	1269.69	0.115774	0.936391
Greymatter	GIGYF1	VTA.R	1983.62	0.116103	0.935158
Greymatter	ANKRD12	SN.pr.R	2005.3	0.116171	0.934902
Greymatter	ADH5	SOG.R	1441.45	0.116221	0.934716
Heart	ANKRD12	LVESV	3415.11	0.116374	0.934144
Greymatter	SNX17	Vermis9	1768.05	0.116444	0.933883
Biochemistry	LGI2	CRP	4650.12	0.116562	0.933445
Greymatter	CTNNA2	HIPPOR	1377.26	0.1168	0.932556
Greymatter	CTNNA2	PCUN.L	1528.2	0.116819	0.932486
Greymatter	KDM5B	Thal.PuM.L	1902.51	0.117025	0.93172
Cognition	SNX17	Reaction Time	779.4	0.117086	0.931496
Cadiovascular	ANKRD12	IS	2865.11	0.117106	0.93142
Whitematter	GIGYF1	Posterior Thalamic Radiation (L)	2402.97	0.117127	0.931343
Greymatter	CTNNA2	IFGoperc.L	1205.5	0.11714	0.931295
Greymatter	CTNNA2	DCG.L	1351.23	0.117145	0.931278
Greymatter	ANKRD12	CRBL6.R	1693.01	0.117162	0.931214
Greymatter	GIGYF1	LING.R	1431.91	0.11721	0.931035
Greymatter	CTNNA2	SN.pr.L	1996.63	0.117342	0.930545
Biochemistry	ANKRD12	HbA1c	4848.02	0.117436	0.930198
Heart	ADH5	BSA	3751.11	0.117446	0.930163
Digestive	HECTD4	DD	5711.15	0.117922	0.928406
Greymatter	SNX17	Thal.LGN.L	1872.15	0.117997	0.92813
Cadiovascular	SNX17	IS	2817.11	0.118015	0.928061
Greymatter	ADH5	TPOmid.R	1628.82	0.118318	0.92695
Cadiovascular	APC2	STROK	2789.68	0.118521	0.926204
Greymatter	LGI2	SMA.R	1254.51	0.118882	0.924882
Whitematter	SNX17	Superior Longitudinal Fasciculus (R)	2529.97	0.118905	0.9248
Greymatter	ADH5	INS.R	1347.76	0.118998	0.924462
Whitematter	ADH1C	Inferior Cerebellar Peduncle (L)	2183.97	0.119069	0.924202
Heart	ADH5	LVEF	3247.11	0.119191	0.923755
Greymatter	KDM5B	CRBL3.L	1663.09	0.119247	0.923553
Greymatter	ADH1C	ITG.L	1633.59	0.119278	0.923438
Neuropsychiatric	GIGYF1	SCZ	510.2	0.119345	0.923196
Greymatter	SNX17	Thal.VA.L	1799.28	0.11953	0.922523
Whitematter	KDM5B	Anterior Limb Of Internal Capsule (L)	2251.97	0.119609	0.922235
Greymatter	APC2	VTA.L	1979.71	0.119897	0.921191
Digestive	ADH1A	CTC	5637.89	0.119983	0.920882
Greymatter	KDM5B	LING.L	1423.67	0.120362	0.919511
Greymatter	CTNNA2	CAU.R	1554.22	0.120589	0.918693
Greymatter	LGI2	Thal.Re.R	1847.86	0.120671	0.918398
Greymatter	GIGYF1	MFG2.R	1202.89	0.12107	0.916965
Whitematter	ANKRD12	Cerebral Peduncle (R)	2224.97	0.121267	0.916257
Inflammatory	SNX17	NLR	4319.11	0.121384	0.915839
Biochemistry	APC2	HbA1c	4849.63	0.121661	0.914848
Greymatter	ADH5	CRBL10.R	1732.92	0.121704	0.914696
Greymatter	ADH1C	Thal.IL.L	1831.38	0.121722	0.914631
Greymatter	HECTD4	Vermis8	1765.45	0.121831	0.914243
Cognition	ANKRD12	Matrix Pattern Completion	928.2	0.122056	0.913443
Greymatter	KDM5B	ITG.R	1637.06	0.122138	0.913148
Greymatter	SNX17	SFGdor2.R	1190.32	0.122185	0.912983
Greymatter	KDM5B	IFGtriang.L	1215.47	0.122216	0.912873
Greymatter	KDM5B	SN.pr.L	1996.2	0.122253	0.91274
Greymatter	SNX17	CRBL6.L	1684.77	0.122498	0.911872
Whitematter	ATP1A2	Posterior Corona Radiata (R)	2358.97	0.122567	0.911626
Greymatter	HECTD4	CRBL3.R	1671.76	0.122573	0.911607
Greymatter	SNX17	SN.pc.L	1986.65	0.122581	0.911575
Biochemistry	ATP1A2	SHBG	4889.85	0.122587	0.911556
Greymatter	SNX17	IFGtriang.R	1221.54	0.122783	0.910862
Whitematter	CTNNA2	Superior Longitudinal Fasciculus (L)	2540.97	0.122852	0.910618
Biochemistry	ADH1A	CRP	4645.3	0.122906	0.910427
Inflammatory	KDM5B	NEU	4052.44	0.123275	0.909126
Whitematter	KDM5B	Uncinate Fasciculus (L)	2587.97	0.123422	0.908608
Greymatter	GIGYF1	OLF.R	1265.35	0.123479	0.908408
Greymatter	ADH5	Thal.IL.R	1837.01	0.123829	0.907179
Greymatter	ADH1A	SMG.L	1508.24	0.12386	0.90707
Greymatter	GIGYF1	IPL.R	1504.77	0.123922	0.906853
Greymatter	GIGYF1	CRBL10.R	1733.79	0.124085	0.90628
Greymatter	GIGYF1	Red.N.L	2009.64	0.124092	0.906257
Greymatter	ADH5	OFCant.L	1311.33	0.124103	0.906219
Greymatter	ADH1C	TPOmid.R	1628.39	0.124145	0.906072
Greymatter	APC2	OFCpost.R	1329.11	0.124156	0.906033
Greymatter	CTNNA2	DCG.R	1356.44	0.124181	0.905947
Biochemistry	HECTD4	LPA	4788.49	0.124498	0.904837
Whitematter	ANKRD12	Tapetum (L)	2620.97	0.124806	0.903765
Greymatter	GIGYF1	MTG.L	1614.07	0.125182	0.902457
Inflammatory	SNX17	MON%	3999.11	0.125288	0.90209
Whitematter	ANKRD12	Medial Lemniscus (R)	2152.97	0.125307	0.902025
Whitematter	APC2	Superior Cerebellar Peduncle (R)	2201.97	0.125342	0.901902
Greymatter	ADH1C	CRBL7b.R	1701.26	0.125362	0.901835
Biochemistry	APC2	Glu	4830.32	0.125422	0.901628
Whitematter	ATP1A2	Cerebral Peduncle (R)	2214.97	0.125459	0.901497
Digestive	ADH1A	PCT	6031.99	0.125521	0.901282
Greymatter	ADH1A	Thal.PuA.L	1893.4	0.125618	0.900947
Cognition	ATP1A2	Tower Rearranging	995.4	0.126108	0.899258
Greymatter	ADH5	Thal.PuA.L	1894.27	0.126109	0.899254
Greymatter	LGI2	ITG.R	1639.67	0.126248	0.898775
Greymatter	ADH5	OLF.L	1259.28	0.126461	0.898043
Whitematter	ADH1A	Sagittal Stratum (R)	2410.97	0.126499	0.897914
Greymatter	ADH5	Vermis9	1769.35	0.126574	0.897655
Biochemistry	CTNNA2	HbA1c	4835.15	0.126651	0.897392
Biochemistry	ATP1A2	GGT	4564.85	0.126861	0.896673
Greymatter	ADH5	IFGoperc.R	1212.44	0.127027	0.896103
Heart	ATP1A2	CI	3571.11	0.127145	0.895701
Whitematter	ADH1A	Inferior Cerebellar Peduncle (R)	2170.97	0.127377	0.89491
Inflammatory	CTNNA2	WBC	3801.78	0.127655	0.893961
Greymatter	ADH5	CRBL3.L	1665.26	0.12766	0.893946
Whitematter	CTNNA2	Uncinate Fasciculus (R)	2576.97	0.128057	0.892596
Cadiovascular	ATP1A2	IHA	2878.82	0.128087	0.892496
Greymatter	CTNNA2	MFG2.L	1195.09	0.128092	0.892477
Whitematter	SNX17	Cerebral Peduncle (L)	2229.97	0.128132	0.892342
Greymatter	ATP1A2	Vermis7	1756.34	0.128356	0.891584
Whitematter	ADH1A	Cingulum Cingulate Gyrus (R)	2458.97	0.128465	0.891216
Greymatter	ATP1A2	CRBL8.L	1704.29	0.128594	0.890778
Greymatter	ANKRD12	OFClat.R	1339.09	0.128609	0.890727
Greymatter	ADH1C	SN.pc.R	1992.73	0.128633	0.890649
Heart	ADH1A	LVESV	3379.11	0.128741	0.890284
Greymatter	SNX17	ANG.L	1518.22	0.128918	0.889686
Biochemistry	KDM5B	ALT	4508.54	0.129052	0.889235
Greymatter	ADH1A	SMG.R	1513.45	0.129125	0.88899
Greymatter	ADH5	CRBL9.R	1722.51	0.129339	0.888271
Greymatter	ANKRD12	Thal.MGN.R	1890.8	0.129508	0.887704
Greymatter	CTNNA2	ACC.sup.L	1954.99	0.129536	0.887608
Greymatter	SNX17	Thal.AV.L	1778.46	0.129564	0.887515
Digestive	ANKRD12	ILD	5956.2	0.129816	0.886672
Greymatter	LGI2	STG.R	1598.03	0.129929	0.886294
Greymatter	SNX17	CAU.L	1549.45	0.129999	0.88606
Greymatter	HECTD4	MFG2.L	1198.12	0.130062	0.885849
Greymatter	ANKRD12	Thal.IL.L	1833.54	0.130144	0.885574
Greymatter	APC2	Raphe.M	2036.97	0.130327	0.884967
Whitematter	APC2	Superior Cerebellar Peduncle (L)	2213.97	0.130406	0.884702
Greymatter	ADH5	OFClat.L	1332.15	0.130645	0.883906
Greymatter	ANKRD12	IFGoperc.L	1208.97	0.130768	0.8835
Greymatter	CTNNA2	SMA.L	1247.13	0.131239	0.881937
Greymatter	ADH5	Thal.AV.R	1784.97	0.131389	0.881441
Cadiovascular	ANKRD12	IHA	2947.39	0.131727	0.880325
Greymatter	LGI2	ROL.R	1244.1	0.131748	0.880257
Greymatter	LGI2	LC.R	2024.82	0.13194	0.879624
Greymatter	ADH5	PoCG.L	1477.88	0.13201	0.879394
Greymatter	ADH1A	CRBL7b.L	1695.62	0.132312	0.878401
Greymatter	GIGYF1	Vermis7	1759.81	0.132752	0.876959
Greymatter	GIGYF1	CRBL45.R	1681.74	0.133024	0.87607
Whitematter	GIGYF1	Superior Corona Radiata (R)	2342.97	0.133087	0.875865
Inflammatory	SNX17	NEU%	3871.11	0.133314	0.875123
Greymatter	LGI2	IFGoperc.R	1212.87	0.133335	0.875056
Greymatter	LGI2	PCUN.R	1535.57	0.133358	0.87498
Whitematter	APC2	Cingulum Cingulate Gyrus (R)	2465.97	0.133493	0.874542
Greymatter	SNX17	MFG2.R	1200.73	0.133518	0.87446
Neuropsychiatric	SNX17	DEM	198.2	0.133544	0.874374
Neuropsychiatric	ADH1A	SCZ	491	0.133591	0.874223
Greymatter	ANKRD12	IFGtriang.R	1224.58	0.133601	0.874189
Spirometry	ATP1A2	FEV1_Z	5340.17	0.133658	0.874005
Whitematter	ATP1A2	Anterior Corona Radiata (R)	2310.97	0.13366	0.873998
Whitematter	ATP1A2	Anterior Limb Of Internal Capsule (L)	2250.97	0.133664	0.873984
Biochemistry	APC2	Urea	4389.47	0.13371	0.873836
Heart	ATP1A2	LVSV	3427.11	0.133724	0.873791
Greymatter	ADH1A	IFGoperc.L	1206.36	0.133872	0.873309
Greymatter	LGI2	PreCG.R	1181.64	0.134042	0.872759
Greymatter	LGI2	FFG.L	1467.91	0.134366	0.871711
Greymatter	ADH1A	CRBL45.L	1674.8	0.134375	0.871681
Digestive	ANKRD12	DD	5713.68	0.134701	0.870629
Whitematter	KDM5B	Cingulum Hippocampus (L)	2491.97	0.134808	0.870286
Greymatter	SNX17	DCG.L	1351.67	0.134899	0.869993
Whitematter	KDM5B	Middle Cerebellar Peduncle	2047.97	0.134913	0.869946
Greymatter	CTNNA2	CRBL3.L	1663.52	0.135016	0.869615
Whitematter	LGI2	Posterior Thalamic Radiation (R)	2389.97	0.135182	0.869081
Heart	LGI2	LVEDV	3325.11	0.135318	0.868645
Spirometry	SNX17	FEV1	5292.17	0.135475	0.86814
Greymatter	KDM5B	SN.pc.L	1985.79	0.135547	0.867911
Digestive	HECTD4	GU	5832.41	0.135659	0.867552
Digestive	GIGYF1	DU	5738.94	0.135659	0.867551
Biochemistry	ADH1A	SHBG	4896.29	0.135737	0.867302
Whitematter	KDM5B	Superior Longitudinal Fasciculus (L)	2539.97	0.135999	0.866465
Greymatter	CTNNA2	Thal.VA.R	1804.05	0.136117	0.866089
Whitematter	SNX17	Corticospinal Tract (R)	2121.97	0.136246	0.865676
Whitematter	APC2	Posterior Thalamic Radiation (L)	2405.97	0.136867	0.8637
Greymatter	CTNNA2	TPOsup.R	1606.27	0.136969	0.863378
Greymatter	ATP1A2	TPOsup.L	1600.2	0.136977	0.863354
Greymatter	SNX17	VTA.L	1976.24	0.137367	0.862118
Digestive	LGI2	PU	6069.89	0.137657	0.861203
Greymatter	ANKRD12	SMG.L	1510.85	0.138228	0.859403
Whitematter	HECTD4	Cingulum Cingulate Gyrus (L)	2475.97	0.13835	0.859022
Heart	ATP1A2	LVEF	3211.11	0.138438	0.858743
Greymatter	ADH1A	Thal.PuM.L	1903.81	0.138512	0.858511
Biochemistry	ANKRD12	TG	4674.26	0.138568	0.858336
Greymatter	SNX17	Vermis8	1762.85	0.138651	0.858077
Greymatter	GIGYF1	PCL.R	1546.41	0.13887	0.85739
Greymatter	CTNNA2	INS.R	1346.03	0.139336	0.855935
Greymatter	ANKRD12	SN.pc.R	1994.89	0.139725	0.854725
Greymatter	GIGYF1	MOG.L	1447.52	0.139844	0.854355
Greymatter	SNX17	ORBinf.L	1226.75	0.139858	0.854312
Digestive	ADH1C	GBD	5791.99	0.140177	0.853324
Spirometry	SNX17	FEV1_Best	4972.17	0.140349	0.852791
Greymatter	ADH1C	Red.N.R	2013.54	0.140408	0.852608
Biochemistry	HECTD4	Cr	4405.56	0.14058	0.852076
Whitematter	CTNNA2	Anterior Corona Radiata (R)	2312.97	0.140648	0.851868
Greymatter	ADH5	Thal.Re.R	1847.42	0.140756	0.851534
Digestive	LGI2	GU	5827.36	0.141154	0.850308
Whitematter	APC2	Fornix	2117.97	0.141282	0.849914
Biochemistry	CTNNA2	ALP	4548.76	0.141295	0.849874
Greymatter	KDM5B	CRBLCrus1.L	1642.27	0.141425	0.849475
Neuropsychiatric	GIGYF1	AD	49.4	0.14146	0.849367
Inflammatory	ATP1A2	LYM%	3919.11	0.141573	0.849018
Whitematter	GIGYF1	Posterior Corona Radiata (R)	2366.97	0.141694	0.848649
Greymatter	KDM5B	CRBL6.L	1683.91	0.141725	0.848553
Biochemistry	ADH1C	Ca	4801.36	0.14181	0.848293
Greymatter	ADH1C	CUN.R	1420.2	0.14226	0.846918
Whitematter	CTNNA2	Fornix Cres+Stria Terminalis (L)	2516.97	0.14266	0.845699
Biochemistry	ATP1A2	ApoA	4735.4	0.142821	0.845206
Heart	ADH1A	LVEF	3235.11	0.142871	0.845057
Greymatter	ADH1C	CAL.L	1404.58	0.142982	0.84472
Greymatter	KDM5B	OFClat.L	1329.98	0.143161	0.844174
Greymatter	ATP1A2	AMYGDL	1392	0.143346	0.843613
Whitematter	ANKRD12	Cingulum Hippocampus (L)	2500.97	0.143592	0.842871
Greymatter	KDM5B	N.Acc.L	1964.97	0.143747	0.8424
Greymatter	ADH1C	PCL.L	1539.91	0.143833	0.842142
Greymatter	ADH1C	Thal.PuL.L	1914.65	0.143901	0.841937
Greymatter	APC2	AMYGDL	1396.77	0.14424	0.840914
Greymatter	KDM5B	OFCmed.R	1303.95	0.144262	0.840849
Greymatter	ANKRD12	CRBLCrus1.R	1651.38	0.144391	0.840459
Greymatter	ADH1C	Thal.VL.L	1810.56	0.144488	0.840167
Greymatter	ADH5	SMA.R	1254.07	0.144786	0.839274
Greymatter	ADH5	CRBL45.L	1675.67	0.14482	0.839172
Greymatter	ATP1A2	MFG2.L	1194.22	0.144978	0.838697
Biochemistry	KDM5B	E2	4852.85	0.144986	0.838673
Greymatter	GIGYF1	LING.L	1426.7	0.145117	0.838283
Greymatter	APC2	Vermis6	1755.91	0.145134	0.838229
Whitematter	KDM5B	Cerebral Peduncle (L)	2227.97	0.145626	0.83676
Greymatter	GIGYF1	N.Acc.R	1973.21	0.14563	0.83675
Biochemistry	ADH1C	Alb	4592.2	0.145774	0.836321
Greymatter	KDM5B	CUN.R	1418.46	0.146086	0.83539
Biochemistry	ADH5	ApoB	4764.36	0.146603	0.833859
Greymatter	ATP1A2	HES.L	1579.38	0.146669	0.833661
Greymatter	SNX17	HES.R	1585.88	0.147422	0.831439
Greymatter	ADH5	Vermis6	1753.74	0.147697	0.830627
Digestive	ADH1C	DD	5701.04	0.147703	0.830612
Cognition	ANKRD12	Symbol Digit Substitution	985.8	0.147871	0.830117
Greymatter	ADH5	IPL.L	1498.7	0.14793	0.829945
Greymatter	HECTD4	PCUN.R	1536.44	0.147939	0.829918
Greymatter	LGI2	DCG.R	1358.6	0.147987	0.829778
Greymatter	SNX17	OFCmed.L	1299.62	0.148023	0.82967
Greymatter	APC2	CRBL8.L	1709.06	0.148148	0.829303
Greymatter	ADH1A	ACC.sup.R	1961.06	0.148244	0.829024
Neuropsychiatric	SNX17	SD	543.8	0.148317	0.828808
Greymatter	ANKRD12	PoCG.L	1479.62	0.148343	0.828734
Cadiovascular	SNX17	CVD	3146.25	0.1487	0.827689
Greymatter	ADH5	SPG.L	1488.29	0.14871	0.827661
Digestive	ADH1C	BD	5579.78	0.148739	0.827575
Greymatter	ADH1A	CRBLCrus2.R	1659.18	0.148829	0.827312
Biochemistry	ADH1A	UA	4455.44	0.149105	0.826509
Biochemistry	SNX17	Cr	4395.91	0.149195	0.826245
Biochemistry	ATP1A2	LPA	4774.01	0.14937	0.825737
Whitematter	CTNNA2	Cingulum Cingulate Gyrus (R)	2456.97	0.149468	0.825453
Greymatter	LGI2	ITG.L	1634.46	0.149803	0.824479
Greymatter	LGI2	PCUN.L	1530.36	0.150081	0.823673
Greymatter	SNX17	OFCant.R	1315.23	0.150095	0.823634
Whitematter	KDM5B	Superior Corona Radiata (R)	2335.97	0.150151	0.823472
Whitematter	KDM5B	Posterior Limb Of Internal Capsule (L)	2275.97	0.150444	0.822626
Greymatter	ADH5	CRBLCrus1.R	1649.64	0.150663	0.821992
Spirometry	SNX17	FVC_Z	5420.17	0.15075	0.821743
Greymatter	ADH1A	IFGtriang.L	1216.77	0.151052	0.820873
Greymatter	ADH1A	Thal.PuA.R	1898.6	0.1511	0.820734
Biochemistry	ADH1C	Glu	4820.67	0.151184	0.820494
Digestive	ATP1A2	GU	5809.68	0.151344	0.820035
Digestive	KDM5B	FLD	5751.57	0.15141	0.819844
Greymatter	HECTD4	Vermis45	1749.83	0.151619	0.819246
Greymatter	GIGYF1	IPL.L	1499.57	0.151636	0.819197
Greymatter	APC2	ROL.L	1240.63	0.152129	0.817788
Greymatter	LGI2	Thal.Re.L	1842.65	0.152152	0.817723
Cadiovascular	KDM5B	HA	3050.25	0.152248	0.817449
Whitematter	GIGYF1	Fornix Cres+Stria Terminalis (L)	2522.97	0.152597	0.816454
Greymatter	ADH1A	PCL.R	1544.68	0.152727	0.816084
Greymatter	ADH1A	ACC.sub.R	1940.24	0.152803	0.815868
Greymatter	ADH5	N.Acc.R	1972.34	0.152831	0.815788
Greymatter	GIGYF1	CAL.R	1411.09	0.152884	0.815638
Whitematter	CTNNA2	Splenium Of Corpus Callosum	2096.97	0.15355	0.813752
Greymatter	LGI2	CRBL45.L	1676.1	0.153688	0.813361
Greymatter	APC2	CRBL6.R	1693.45	0.153704	0.813314
Greymatter	LGI2	CRBLCrus1.R	1650.07	0.153965	0.812578
Greymatter	ADH1C	PARA_HIPPOR	1388.97	0.154049	0.812342
Whitematter	ADH1C	Tapetum (R)	2603.97	0.154386	0.811392
Greymatter	HECTD4	Thal.AV.R	1786.27	0.154457	0.811193
Greymatter	GIGYF1	SMA.R	1254.94	0.154833	0.810135
Greymatter	SNX17	PARA_HIPPOL	1382.89	0.154913	0.809912
Greymatter	ADH5	TPOsup.L	1602.8	0.155247	0.808976
Cadiovascular	HECTD4	HA	3105.11	0.155458	0.808387
Greymatter	CTNNA2	CRBL45.R	1679.13	0.155464	0.808371
Cadiovascular	HECTD4	IS	2858.25	0.155653	0.807842
Greymatter	ADH5	OFCpost.R	1326.94	0.156489	0.805517
Greymatter	KDM5B	CRBL8.R	1709.93	0.156923	0.804314
Greymatter	ADH5	HES.R	1587.18	0.15697	0.804185
Greymatter	ANKRD12	DCG.R	1359.91	0.156977	0.804164
Greymatter	LGI2	CRBL6.R	1691.71	0.157097	0.803832
Greymatter	ATP1A2	ROL.L	1235.86	0.157307	0.803252
Heart	LGI2	BSA	3757.11	0.157314	0.803232
Greymatter	ATP1A2	Raphe.D	2026.99	0.157417	0.802949
Cadiovascular	ADH1A	MI	2659.39	0.157452	0.802851
Greymatter	ANKRD12	CRBLCrus2.R	1661.79	0.157597	0.802452
Greymatter	SNX17	Vermis10	1773.26	0.157767	0.801983
Greymatter	ADH5	ANG.L	1519.52	0.158047	0.801214
Spirometry	SNX17	FEV1_predperc	5164.17	0.158264	0.800618
Greymatter	LGI2	ANG.R	1525.16	0.158277	0.800581
Greymatter	LGI2	CRBL6.L	1686.51	0.1583	0.800519
Greymatter	ADH1C	CRBLCrus1.R	1649.21	0.158372	0.800323
Biochemistry	CTNNA2	ApoB	4757.92	0.158424	0.800179
Digestive	GIGYF1	PU	6072.41	0.158494	0.799988
Greymatter	ANKRD12	LC.R	2026.12	0.158521	0.799913
Greymatter	GIGYF1	Thal.AV.R	1785.83	0.158541	0.799859
Biochemistry	HECTD4	AST	4540.71	0.158565	0.799792
Greymatter	SNX17	SMG.R	1513.01	0.158585	0.799739
Inflammatory	ADH1C	MON	4201.78	0.158918	0.798828
Greymatter	APC2	OFCmed.R	1308.29	0.158963	0.798704
Biochemistry	CTNNA2	CRP	4642.08	0.159197	0.798066
Whitematter	LGI2	Medial Lemniscus (L)	2161.97	0.159427	0.797437
Heart	SNX17	AHR	3661.11	0.15983	0.796343
Greymatter	SNX17	CRBLCrus1.L	1643.13	0.160132	0.795521
Digestive	ADH1C	PCT	6034.52	0.160144	0.795488
Greymatter	CTNNA2	SN.pc.R	1991.42	0.160244	0.795217
Digestive	ADH5	DD	5703.57	0.16038	0.794849
Greymatter	ADH1C	PCG.R	1368.15	0.160967	0.793264
Greymatter	ADH1A	Thal.PuM.R	1909.01	0.161071	0.792982
Heart	SNX17	LVESV	3373.11	0.161258	0.792479
Greymatter	ADH1C	Thal.Re.R	1846.99	0.161431	0.792014
Greymatter	LGI2	AMYGDL	1395.04	0.161469	0.79191
Greymatter	ADH5	CRBLCrus2.L	1654.85	0.161575	0.791626
Neuropsychiatric	LGI2	SD	563	0.162	0.790485
Whitematter	APC2	Superior Longitudinal Fasciculus (R)	2537.97	0.16218	0.790002
Greymatter	CTNNA2	STG.R	1595.86	0.162318	0.789634
Greymatter	ADH1A	TPOmid.R	1627.95	0.162428	0.789338
Cognition	CTNNA2	Tower Rearranging	1005	0.162577	0.788941
Greymatter	HECTD4	IPL.R	1505.21	0.162583	0.788926
Biochemistry	HECTD4	Ca	4807.8	0.162636	0.788783
Whitematter	ADH1A	Superior Corona Radiata (R)	2338.97	0.162763	0.788445
Greymatter	HECTD4	CRBL6.R	1692.58	0.162768	0.788431
Greymatter	ADH5	SN.pc.L	1987.95	0.162797	0.788354
Greymatter	CTNNA2	OFCant.R	1314.8	0.163146	0.787422
Greymatter	ADH1C	SFGdor2.L	1185.98	0.163568	0.786301
Greymatter	APC2	PAL.R	1578.94	0.163605	0.786203
Inflammatory	GIGYF1	LYM	4153.78	0.163713	0.785918
Heart	CTNNA2	LVSV	3439.11	0.163796	0.785698
Greymatter	ATP1A2	CRBL6.R	1688.68	0.163951	0.785286
Greymatter	ATP1A2	Thal.VPL.L	1818.8	0.164042	0.785045
Greymatter	SNX17	Red.N.R	2012.68	0.16446	0.783939
Cadiovascular	GIGYF1	IS	2851.39	0.164478	0.783892
Neuropsychiatric	ADH1C	DEP	265.4	0.164612	0.783539
Greymatter	CTNNA2	CRBL3.R	1668.73	0.165113	0.782218
Biochemistry	LGI2	TBil	4479.57	0.165312	0.781695
Greymatter	LGI2	SN.pr.R	2004	0.165548	0.781076
Whitematter	HECTD4	External Capsule (R)	2439.97	0.166121	0.779576
Biochemistry	SNX17	PH	4434.52	0.166452	0.778712
Digestive	CTNNA2	PCT	6026.94	0.166535	0.778496
Spirometry	ATP1A2	FEV1_Best	4956.17	0.166887	0.777577
Greymatter	ATP1A2	LC.R	2021.79	0.166947	0.777421
Greymatter	LGI2	CAU.L	1551.18	0.167288	0.776534
Greymatter	LGI2	ACC.sup.L	1957.16	0.16798	0.774743
Spirometry	ATP1A2	FEV1	5276.17	0.167986	0.774726
Greymatter	ATP1A2	FFG.L	1464.87	0.167992	0.774712
Greymatter	ATP1A2	Thal.Re.L	1839.62	0.167992	0.774711
Whitematter	SNX17	Pontine Crossing Tract	2061.97	0.168104	0.774421
Greymatter	ADH1C	CAU.L	1550.32	0.168345	0.773801
Greymatter	CTNNA2	ROL.R	1241.93	0.168411	0.77363
Greymatter	ADH1C	Thal.VPL.R	1826.17	0.168413	0.773625
Whitematter	ATP1A2	Cerebral Peduncle (L)	2226.97	0.168459	0.773505
Greymatter	CTNNA2	Vermis12	1736.39	0.168558	0.77325
Greymatter	GIGYF1	Thal.PuM.L	1905.54	0.168564	0.773236
Digestive	KDM5B	BD	5569.68	0.168571	0.773217
Greymatter	ADH5	CRBLCrus1.L	1644.44	0.168867	0.772455
Greymatter	ANKRD12	Red.N.L	2010.51	0.16949	0.770857
Whitematter	GIGYF1	Cingulum Hippocampus (R)	2486.97	0.170386	0.768565
Neuropsychiatric	SNX17	AD	25.4	0.170473	0.768344
Greymatter	APC2	MTG.R	1620.58	0.170546	0.76816
Greymatter	SNX17	STG.L	1591.09	0.170629	0.767948
Greymatter	ANKRD12	Thal.VPL.L	1823.13	0.171037	0.76691
Greymatter	ATP1A2	PCL.L	1537.74	0.171051	0.766874
Greymatter	SNX17	IOG.R	1460.97	0.171582	0.765529
Biochemistry	ATP1A2	DBil	4487.62	0.171719	0.765181
Greymatter	ADH1C	PAL.L	1571.13	0.171754	0.765094
Greymatter	SNX17	ITG.R	1637.93	0.172006	0.764455
Greymatter	ADH5	Thal.LGN.L	1873.45	0.172191	0.763989
Greymatter	CTNNA2	N.Acc.R	1970.6	0.172198	0.763972
Inflammatory	ADH1C	NEU%	3881.78	0.172305	0.763703
Greymatter	SNX17	CUN.L	1414.12	0.172381	0.76351
Greymatter	ADH1A	Vermis12	1737.26	0.17242	0.763413
Heart	ANKRD12	AHR	3703.11	0.172517	0.763169
Greymatter	KDM5B	OFCant.R	1314.36	0.172681	0.762757
Whitematter	HECTD4	Sagittal Stratum (R)	2415.97	0.172893	0.762223
Inflammatory	CTNNA2	NEU	4057.78	0.172988	0.761984
Greymatter	LGI2	CUN.R	1421.06	0.173196	0.761463
Whitematter	ANKRD12	Superior Fronto-Occipital Fasciculus (R)	2560.97	0.173367	0.761032
Cadiovascular	ADH1A	SHA	2988.54	0.173557	0.760559
Greymatter	SNX17	Vermis7	1757.64	0.173624	0.760389
Greymatter	HECTD4	PCG.L	1364.68	0.174249	0.758828
Greymatter	LGI2	FFG.R	1473.11	0.17431	0.758677
Greymatter	ADH5	ACC.sub.L	1935.91	0.174435	0.758366
Biochemistry	KDM5B	HbA1c	4833.54	0.174685	0.757745
Whitematter	ANKRD12	Inferior Cerebellar Peduncle (L)	2188.97	0.174716	0.757667
Greymatter	HECTD4	SN.pc.L	1989.26	0.174969	0.757039
Greymatter	ADH1A	CUN.R	1419.76	0.175196	0.756476
Greymatter	SNX17	Thal.PuM.L	1903.38	0.175259	0.75632
Greymatter	ADH1A	Thal.MGN.L	1882.99	0.175365	0.756057
Digestive	KDM5B	GU	5812.2	0.175571	0.755547
Neuropsychiatric	APC2	DEM	236.6	0.175686	0.755263
Digestive	ADH1C	CLC	5610.1	0.175852	0.754854
Digestive	ADH1C	TLD	6095.15	0.176424	0.753442
Greymatter	APC2	CAU.R	1558.12	0.176486	0.75329
Greymatter	ADH1A	CRBL7b.R	1700.82	0.17661	0.752984
Greymatter	GIGYF1	ANG.R	1525.59	0.177329	0.75122
Greymatter	ADH1A	Vermis3	1742.46	0.177447	0.750932
Whitematter	KDM5B	Fornix Cres+Stria Terminalis (L)	2515.97	0.177578	0.750611
Greymatter	GIGYF1	ORBinf.R	1234.12	0.178261	0.748944
Greymatter	KDM5B	ITG.L	1631.86	0.178295	0.748861
Biochemistry	APC2	IGF-1	4926.86	0.178333	0.748769
Whitematter	SNX17	External Capsule (R)	2433.97	0.17863	0.748046
Whitematter	ADH5	Sagittal Stratum (L)	2424.97	0.178721	0.747824
Greymatter	LGI2	Thal.PuA.L	1894.7	0.178876	0.747447
Biochemistry	LGI2	Alb	4595.42	0.179039	0.747052
Greymatter	APC2	Thal.VL.R	1818.36	0.179398	0.746182
Greymatter	SNX17	SMA.L	1247.57	0.179445	0.74607
Greymatter	ADH5	CRBLCrus2.R	1660.05	0.180219	0.744199
Biochemistry	GIGYF1	AST	4539.11	0.180271	0.744075
Digestive	APC2	PU	6079.99	0.180317	0.743962
Whitematter	APC2	Middle Cerebellar Peduncle	2057.97	0.180322	0.743951
Greymatter	ANKRD12	IOG.R	1464	0.180325	0.743944
Inflammatory	APC2	LYM%	3977.78	0.180519	0.743476
Greymatter	ADH1A	ANG.L	1518.65	0.180825	0.74274
Heart	CTNNA2	LVEDV	3295.11	0.180827	0.742736
Biochemistry	ADH5	T	4880.2	0.180922	0.742508
Neuropsychiatric	CTNNA2	SD	539	0.180975	0.742382
Cadiovascular	CTNNA2	IHA	2892.54	0.181164	0.741929
Greymatter	GIGYF1	CAL.L	1405.88	0.181188	0.74187
Greymatter	GIGYF1	OFCant.R	1317.4	0.181245	0.741734
Greymatter	ADH5	Raphe.M	2034.8	0.181395	0.741374
Greymatter	CTNNA2	PCUN.R	1533.4	0.181451	0.74124
Greymatter	SNX17	CAL.L	1403.71	0.181548	0.741009
Greymatter	KDM5B	MFG2.R	1199.86	0.181766	0.740488
Greymatter	ADH1C	HES.R	1586.75	0.181783	0.740447
Greymatter	ADH5	Vermis3	1743.33	0.181843	0.740303
Greymatter	ANKRD12	LING.L	1427.57	0.181923	0.740112
Biochemistry	SNX17	Alb	4588.98	0.182768	0.738099
Biochemistry	APC2	DBil	4505.32	0.183513	0.736334
Biochemistry	SNX17	UA	4453.83	0.183865	0.735502
Whitematter	ADH1C	Fornix	2111.97	0.183877	0.735473
Greymatter	ANKRD12	LING.R	1432.77	0.184047	0.735072
Whitematter	APC2	Superior Corona Radiata (L)	2357.97	0.184747	0.733423
Greymatter	KDM5B	IFGoperc.L	1205.06	0.184971	0.732897
Greymatter	ADH5	Thal.MGN.L	1883.86	0.185144	0.73249
Greymatter	CTNNA2	Thal.VL.L	1809.26	0.185204	0.732351
Greymatter	APC2	PCG.L	1365.54	0.185398	0.731895
Greymatter	SNX17	TPOsup.L	1601.5	0.185414	0.731856
Heart	GIGYF1	AHR	3691.11	0.185673	0.73125
Greymatter	ATP1A2	IOG.L	1454.46	0.185798	0.73096
Greymatter	ADH5	SFGmed.R	1274.89	0.186009	0.730465
Greymatter	KDM5B	SFGmed.L	1267.52	0.186037	0.730401
Greymatter	ADH5	IFGoperc.L	1207.23	0.18684	0.728531
Greymatter	APC2	PUT.L	1563.33	0.186862	0.728479
Greymatter	SNX17	PreCG.R	1179.91	0.186879	0.72844
Inflammatory	CTNNA2	LYM	4121.78	0.187261	0.727553
Digestive	ADH1C	IBS	5913.25	0.187291	0.727482
Greymatter	HECTD4	REC.L	1291.81	0.187376	0.727286
Heart	ADH1C	BSA	3745.11	0.18759	0.726791
Whitematter	ADH1A	Posterior Corona Radiata (L)	2374.97	0.187758	0.726401
Greymatter	APC2	CRBLCrus2.R	1662.22	0.187808	0.726286
Greymatter	ADH5	SMG.R	1514.32	0.187856	0.726175
Whitematter	ADH5	Superior Cerebellar Peduncle (L)	2208.97	0.187895	0.726085
Greymatter	CTNNA2	TPOmid.R	1627.09	0.188025	0.725784
Greymatter	HECTD4	OFCmed.R	1307.42	0.188037	0.725756
Greymatter	SNX17	PUT.R	1565.06	0.188177	0.725434
Whitematter	GIGYF1	Posterior Thalamic Radiation (R)	2390.97	0.188747	0.72412
Greymatter	ADH1A	ORBsupmed.L	1279.23	0.188785	0.724032
Greymatter	LGI2	CRBL3.L	1665.69	0.18888	0.723814
Heart	ANKRD12	CO	3559.11	0.188955	0.723641
Greymatter	CTNNA2	SMG.L	1507.38	0.189113	0.723278
Biochemistry	ADH1C	LPA	4782.06	0.189334	0.722772
Greymatter	ADH5	OFCant.R	1316.53	0.18952	0.722345
Greymatter	ANKRD12	ACC.sub.L	1937.64	0.18972	0.721886
Whitematter	LGI2	Medial Lemniscus (R)	2149.97	0.189912	0.721447
Greymatter	KDM5B	CRBL45.R	1678.7	0.190005	0.721236
Greymatter	APC2	ORBinf.R	1235.42	0.190387	0.720364
Whitematter	APC2	Cingulum Hippocampus (R)	2489.97	0.190419	0.72029
Cognition	HECTD4	Trail Numeric	1096.2	0.190619	0.719835
Greymatter	ADH1C	Thal.MDm.R	1857.4	0.190644	0.719776
Heart	ANKRD12	CI	3631.11	0.190698	0.719653
Greymatter	GIGYF1	Thal.MDm.L	1853.5	0.190993	0.718983
Whitematter	ADH1C	Superior Fronto-Occipital Fasciculus (R)	2555.97	0.191013	0.718937
Greymatter	ADH5	ROL.L	1238.46	0.191096	0.718748
Greymatter	ANKRD12	LC.L	2020.92	0.191216	0.718476
Greymatter	LGI2	PCL.L	1540.77	0.191298	0.71829
Greymatter	ADH1C	SMG.R	1513.88	0.191547	0.717725
Biochemistry	KDM5B	TBil	4469.92	0.191852	0.717034
Biochemistry	HECTD4	Urea	4386.26	0.191949	0.716815
Greymatter	GIGYF1	MTG.R	1619.28	0.19248	0.715615
Greymatter	LGI2	PreCG.L	1176.44	0.192551	0.715454
Greymatter	SNX17	INS.R	1346.46	0.19272	0.715073
Biochemistry	ANKRD12	Glu	4828.71	0.193047	0.714338
Greymatter	ADH1C	REC.R	1295.28	0.193203	0.713986
Greymatter	LGI2	DCG.L	1353.4	0.193278	0.713818
Biochemistry	ATP1A2	VD	4928.47	0.19335	0.713656
Whitematter	ADH5	External Capsule (L)	2448.97	0.193423	0.713493
Heart	KDM5B	LVEDV	3289.11	0.193764	0.712728
Greymatter	ATP1A2	SMG.L	1506.51	0.193923	0.71237
Greymatter	GIGYF1	CRBL10.L	1728.58	0.193995	0.71221
Greymatter	ANKRD12	Thal.MGN.L	1885.59	0.194051	0.712085
Greymatter	ADH5	HES.L	1581.98	0.194096	0.711983
Greymatter	ADH1C	IFGoperc.L	1206.8	0.194241	0.711659
Greymatter	GIGYF1	HIPPOL	1374.65	0.194401	0.711303
Greymatter	APC2	STG.L	1594.56	0.19455	0.710968
Greymatter	ATP1A2	CRBL45.R	1678.27	0.194632	0.710785
Greymatter	KDM5B	Thal.LGN.L	1871.28	0.194655	0.710734
Greymatter	ADH5	HIPPOR	1378.99	0.195119	0.709701
Whitematter	LGI2	Superior Fronto-Occipital Fasciculus (L)	2569.97	0.19534	0.709208
Greymatter	LGI2	OFCant.L	1311.76	0.195347	0.709194
Neuropsychiatric	HECTD4	SD	572.6	0.195458	0.708948
Digestive	CTNNA2	ALD	5541.89	0.195523	0.708801
Biochemistry	LGI2	E2	4862.5	0.196045	0.707645
Digestive	GIGYF1	PCD	6011.78	0.196088	0.707549
Greymatter	ADH1C	Thal.VA.L	1800.15	0.19609	0.707544
Greymatter	ADH5	PreCG.L	1176	0.196874	0.705812
Greymatter	APC2	ACC.sup.R	1964.1	0.196896	0.705762
Spirometry	SNX17	FVC	5228.17	0.196902	0.70575
Greymatter	APC2	ACC.sub.R	1943.28	0.196921	0.705709
Cognition	ATP1A2	Trail Alphanumeric	1110.6	0.19695	0.705644
Greymatter	GIGYF1	SN.pc.L	1988.82	0.197213	0.705064
Greymatter	SNX17	ORBinf.R	1231.95	0.197587	0.704242
Cadiovascular	ANKRD12	SHA	3029.68	0.197626	0.704155
Greymatter	ADH1A	TPOsup.R	1607.13	0.198028	0.703273
Cognition	CTNNA2	Trail Alphanumeric	1120.2	0.198238	0.702814
Greymatter	KDM5B	HES.L	1579.81	0.198319	0.702635
Digestive	LGI2	DD	5706.1	0.199122	0.700881
Greymatter	KDM5B	PreCG.L	1173.83	0.199188	0.700737
Greymatter	ANKRD12	Thal.PuL.L	1916.82	0.199193	0.700726
Neuropsychiatric	ADH5	MIG	327.8	0.199195	0.700722
Cognition	LGI2	Numeric Memory	683.4	0.199253	0.700594
Greymatter	GIGYF1	PoCG.R	1483.95	0.199334	0.700419
Whitematter	HECTD4	Cingulum Hippocampus (L)	2499.97	0.199357	0.70037
Cognition	ADH5	Pairs Matching	851.4	0.199498	0.700062
Whitematter	ANKRD12	Cingulum Cingulate Gyrus (L)	2476.97	0.199637	0.69976
Greymatter	ADH5	DCG.R	1358.17	0.200098	0.698757
Greymatter	CTNNA2	REC.R	1293.98	0.20041	0.698081
Greymatter	ATP1A2	HES.R	1584.58	0.201028	0.696744
Greymatter	CTNNA2	IPL.R	1502.17	0.201584	0.695544
Digestive	GIGYF1	HF	5890.52	0.201646	0.695411
Greymatter	HECTD4	Vermis12	1739.42	0.201968	0.694717
Greymatter	GIGYF1	Thal.MDm.R	1858.7	0.20203	0.694584
Greymatter	APC2	Thal.MGN.L	1886.03	0.202095	0.694445
Whitematter	ADH1C	Uncinate Fasciculus (R)	2579.97	0.202507	0.69356
Neuropsychiatric	ATP1A2	AD	11	0.202697	0.693153
Whitematter	ADH1A	Anterior Corona Radiata (L)	2326.97	0.20277	0.692997
Whitematter	SNX17	Tapetum (R)	2601.97	0.20279	0.692953
Greymatter	HECTD4	IPL.L	1500	0.202902	0.692714
Greymatter	ANKRD12	VTA.R	1984.48	0.202961	0.692587
Whitematter	ADH5	Retrolenticular Part Of Internal Capsule (R)	2292.97	0.203163	0.692155
Whitematter	ADH5	Retrolenticular Part Of Internal Capsule (L)	2304.97	0.20324	0.691991
Whitematter	SNX17	Anterior Limb Of Internal Capsule (R)	2241.97	0.203318	0.691823
Greymatter	SNX17	SPG.L	1486.99	0.203369	0.691715
Whitematter	ANKRD12	Superior Fronto-Occipital Fasciculus (L)	2572.97	0.203399	0.691652
Biochemistry	ADH5	HbA1c	4841.59	0.203713	0.690982
Whitematter	CTNNA2	Pontine Crossing Tract	2060.97	0.203749	0.690904
Greymatter	APC2	DCG.L	1355.13	0.203969	0.690437
Greymatter	GIGYF1	REC.L	1291.38	0.204222	0.689897
Digestive	SNX17	CLC	5605.04	0.204229	0.689883
Biochemistry	ADH5	TP	4613.12	0.204314	0.689703
Whitematter	APC2	External Capsule (L)	2453.97	0.204935	0.688384
Greymatter	CTNNA2	CRBL6.L	1684.34	0.205208	0.687807
Greymatter	ADH5	ITG.R	1639.23	0.205433	0.68733
Digestive	ADH1A	FLD	5759.15	0.205646	0.68688
Biochemistry	ADH1A	T	4876.98	0.205946	0.686246
Greymatter	APC2	Thal.LGN.R	1880.82	0.206013	0.686104
Greymatter	APC2	ANG.L	1521.69	0.20615	0.685817
Biochemistry	ATP1A2	Ca	4793.32	0.206205	0.685702
Cadiovascular	ADH1A	CVD	3153.11	0.206225	0.685659
Greymatter	ANKRD12	Thal.PuM.L	1906.41	0.206442	0.685202
Digestive	GIGYF1	ALD	5557.04	0.20671	0.684638
Whitematter	GIGYF1	Sagittal Stratum (L)	2426.97	0.206798	0.684453
Whitematter	ANKRD12	Middle Cerebellar Peduncle	2056.97	0.206886	0.684268
Greymatter	ATP1A2	Thal.IL.L	1829.21	0.20699	0.684052
Greymatter	ADH5	SOG.L	1436.24	0.207319	0.68336
Whitematter	ATP1A2	Tapetum (L)	2610.97	0.207374	0.683245
Whitematter	HECTD4	Uncinate Fasciculus (L)	2595.97	0.207376	0.683242
Greymatter	KDM5B	Thal.PuL.R	1918.12	0.207415	0.68316
Greymatter	GIGYF1	ITG.R	1640.1	0.207489	0.683005
Greymatter	APC2	PAL.L	1573.74	0.207536	0.682907
Digestive	ADH1C	PU	6064.83	0.207871	0.682206
Greymatter	ADH5	SFGdor2.R	1191.62	0.207871	0.682206
Greymatter	ANKRD12	PUT.R	1568.1	0.207994	0.681949
Inflammatory	ADH1A	LYM%	3940.44	0.208108	0.681711
Biochemistry	HECTD4	Alb	4598.64	0.208148	0.681629
Greymatter	GIGYF1	OFCmed.R	1306.99	0.208159	0.681605
Greymatter	APC2	CRBL10.L	1729.88	0.208228	0.681461
Greymatter	ADH1A	INS.R	1346.89	0.208276	0.681362
Cognition	LGI2	Trail Numeric	1086.6	0.208506	0.680882
Greymatter	ADH5	IPL.R	1503.91	0.208579	0.68073
Cadiovascular	ADH5	SHA	3002.25	0.208884	0.680096
Greymatter	ADH1C	OFClat.R	1336.92	0.208977	0.679901
Greymatter	HECTD4	IOG.L	1458.36	0.20904	0.679771
Cadiovascular	ADH5	IS	2837.68	0.209438	0.678944
Digestive	ADH1A	CLC	5607.57	0.209863	0.678065
Greymatter	GIGYF1	Raphe.M	2035.67	0.209931	0.677924
Biochemistry	ATP1A2	UA	4449	0.21013	0.677512
Greymatter	KDM5B	Thal.PuM.R	1907.71	0.210351	0.677054
Greymatter	ADH1C	Thal.PuM.L	1904.24	0.2104	0.676955
Greymatter	CTNNA2	OFCpost.L	1320	0.21086	0.676006
Whitematter	HECTD4	Cerebral Peduncle (L)	2235.97	0.211051	0.675612
Whitematter	ADH5	External Capsule (R)	2436.97	0.211217	0.675271
Cognition	CTNNA2	Fluid Intelligence	601.8	0.211223	0.675259
Heart	ANKRD12	LVSV	3487.11	0.211256	0.675191
Greymatter	APC2	OFClat.R	1339.52	0.211276	0.675149
Spirometry	SNX17	FVC_Best	5036.17	0.21131	0.675081
Whitematter	GIGYF1	Corticospinal Tract (L)	2138.97	0.211415	0.674864
Greymatter	ANKRD12	CAU.R	1557.69	0.211517	0.674655
Neuropsychiatric	GIGYF1	ANX	107	0.211648	0.674386
Biochemistry	KDM5B	CysC	4412	0.211752	0.674173
Greymatter	SNX17	PCUN.L	1528.63	0.211825	0.674023
Greymatter	APC2	HES.R	1589.35	0.211839	0.673994
Heart	APC2	LVEDV	3349.11	0.212112	0.673435
Greymatter	ADH1C	PAL.R	1576.34	0.212115	0.67343
Greymatter	GIGYF1	Thal.PuA.L	1895.13	0.212237	0.673179
Greymatter	ADH1C	VTA.R	1982.32	0.212308	0.673034
Greymatter	ADH5	OFCmed.R	1306.12	0.21258	0.672478
Greymatter	ATP1A2	Vermis10	1771.95	0.212698	0.672237
Greymatter	CTNNA2	OFCpost.R	1325.21	0.212826	0.671976
Heart	ADH1A	BSA	3739.11	0.21315	0.671315
Digestive	CTNNA2	HF	5875.36	0.213194	0.671224
Greymatter	APC2	IFGtriang.L	1219.81	0.213252	0.671107
Greymatter	CTNNA2	Red.N.R	2012.24	0.213308	0.670992
Greymatter	ANKRD12	CRBL8.R	1713.83	0.213487	0.670629
Greymatter	HECTD4	CRBL8.R	1713.4	0.213613	0.670373
Biochemistry	ATP1A2	E2	4851.24	0.213722	0.670152
Whitematter	KDM5B	Medial Lemniscus (L)	2155.97	0.213879	0.669832
Whitematter	ADH1A	Anterior Limb Of Internal Capsule (R)	2242.97	0.214198	0.669186
Whitematter	ADH5	Corticospinal Tract (R)	2124.97	0.214258	0.669064
Spirometry	CTNNA2	FVC_Z	5414.83	0.214347	0.668883
Inflammatory	ADH1A	LYM	4132.44	0.2144	0.668776
Heart	APC2	LVESV	3421.11	0.214478	0.668617
Whitematter	CTNNA2	Cingulum Cingulate Gyrus (L)	2468.97	0.214609	0.668353
Greymatter	KDM5B	OFCpost.L	1319.57	0.214703	0.668162
Greymatter	ADH1C	LING.R	1430.6	0.214712	0.668144
Biochemistry	SNX17	Urea	4376.6	0.214789	0.667988
Greymatter	APC2	IPL.R	1506.07	0.215423	0.666707
Greymatter	ADH1C	CRBLCrus1.L	1644	0.2155	0.666552
Digestive	SNX17	CTC	5635.36	0.215517	0.666518
Greymatter	GIGYF1	Red.N.R	2014.85	0.215684	0.666182
Neuropsychiatric	HECTD4	SCZ	515	0.21573	0.666089
Whitematter	ADH5	Splenium Of Corpus Callosum	2100.97	0.215845	0.665859
Biochemistry	ATP1A2	Glu	4812.62	0.216013	0.66552
Whitematter	ATP1A2	External Capsule (R)	2430.97	0.216091	0.665363
Heart	ATP1A2	CO	3499.11	0.216789	0.663963
Whitematter	ATP1A2	Inferior Cerebellar Peduncle (R)	2166.97	0.216887	0.663767
Neuropsychiatric	SNX17	DEP	255.8	0.216935	0.66367
Greymatter	SNX17	SN.pr.R	2002.27	0.217007	0.663527
Greymatter	ADH1C	Thal.PuA.L	1893.83	0.217009	0.663522
Greymatter	GIGYF1	PCUN.L	1530.8	0.21712	0.663301
Neuropsychiatric	KDM5B	SD	534.2	0.217227	0.663086
Greymatter	ANKRD12	CRBLCrus2.L	1656.58	0.218094	0.661357
Greymatter	ATP1A2	OFCmed.L	1298.32	0.218446	0.660656
Whitematter	KDM5B	Cingulum Cingulate Gyrus (R)	2455.97	0.218449	0.66065
Greymatter	ATP1A2	Vermis8	1761.54	0.218494	0.66056
Digestive	SNX17	PCT	6029.47	0.218694	0.660163
Greymatter	ANKRD12	Thal.PuM.R	1911.62	0.218788	0.659976
Biochemistry	ADH1A	HbA1c	4838.37	0.219311	0.658939
Biochemistry	CTNNA2	PH	4432.92	0.219793	0.657986
Whitematter	LGI2	Posterior Corona Radiata (R)	2365.97	0.219812	0.657949
Greymatter	GIGYF1	SN.pc.R	1994.03	0.220066	0.657447
Greymatter	GIGYF1	SFGdor2.R	1192.48	0.220178	0.657227
Biochemistry	ADH5	Glu	4822.28	0.220277	0.65703
Greymatter	GIGYF1	MOG.R	1452.73	0.220285	0.657015
Greymatter	APC2	Red.N.R	2016.15	0.220543	0.656507
Whitematter	ANKRD12	Superior Cerebellar Peduncle (R)	2200.97	0.220608	0.65638
Greymatter	ANKRD12	ITG.L	1635.76	0.220924	0.655757
Greymatter	ADH1C	OFCmed.R	1305.69	0.221038	0.655533
Greymatter	KDM5B	FFG.R	1470.51	0.221226	0.655163
Greymatter	ADH1C	CRBLCrus2.L	1654.41	0.221322	0.654975
Greymatter	ADH1A	SFGmed.L	1268.82	0.221515	0.654597
Greymatter	ATP1A2	PUT.L	1558.56	0.221748	0.65414
Greymatter	ANKRD12	ACC.pre.L	1948.05	0.221891	0.653861
Greymatter	ANKRD12	OFCmed.R	1307.86	0.222057	0.653536
Digestive	ADH1C	GJU	5852.62	0.222124	0.653404
Greymatter	ADH5	SN.pr.L	1998.36	0.222267	0.653125
Greymatter	KDM5B	IFGtriang.R	1220.68	0.222357	0.652949
Whitematter	ADH1C	Cerebral Peduncle (L)	2231.97	0.222477	0.652715
Greymatter	KDM5B	STG.L	1590.22	0.222729	0.652224
Greymatter	APC2	LING.L	1428	0.222866	0.651956
Greymatter	APC2	SN.pr.R	2005.74	0.222942	0.651809
Whitematter	ADH5	Body Of Corpus Callosum	2088.97	0.222966	0.651761
Whitematter	ANKRD12	Anterior Corona Radiata (R)	2320.97	0.223177	0.65135
Greymatter	ANKRD12	Thal.PuA.R	1901.21	0.223285	0.651141
Greymatter	ADH1A	MFG2.L	1195.95	0.223552	0.650622
Greymatter	CTNNA2	ANG.L	1517.79	0.223568	0.65059
Greymatter	ATP1A2	IFGoperc.L	1204.63	0.223774	0.65019
Greymatter	CTNNA2	INS.L	1340.82	0.223923	0.649901
Greymatter	SNX17	INS.L	1341.26	0.22394	0.649868
Whitematter	CTNNA2	Uncinate Fasciculus (L)	2588.97	0.223991	0.649769
Greymatter	KDM5B	OLF.R	1262.32	0.223995	0.649761
Greymatter	ANKRD12	Thal.PuA.L	1896	0.224017	0.64972
Greymatter	SNX17	OLF.L	1257.98	0.224071	0.649614
Whitematter	ADH1C	Corticospinal Tract (L)	2135.97	0.224216	0.649333
Greymatter	ADH5	ORBsupmed.L	1280.1	0.224241	0.649286
Whitematter	SNX17	Superior Longitudinal Fasciculus (L)	2541.97	0.224278	0.649213
Whitematter	ADH5	Fornix Cres+Stria Terminalis (L)	2520.97	0.22439	0.648996
Whitematter	GIGYF1	Anterior Limb Of Internal Capsule (L)	2258.97	0.224393	0.648991
Greymatter	CTNNA2	Thal.LGN.L	1871.71	0.224499	0.648786
Cognition	ADH5	Trail Alphanumeric	1139.4	0.224512	0.64876
Greymatter	SNX17	OFCmed.R	1304.82	0.224701	0.648395
Greymatter	ANKRD12	MFG2.L	1198.56	0.225252	0.647332
Cognition	LGI2	Fluid Intelligence	625.8	0.225397	0.647052
Neuropsychiatric	GIGYF1	MS	395	0.225405	0.647037
Greymatter	KDM5B	PreCG.R	1179.04	0.225413	0.647022
Greymatter	ANKRD12	CRBL8.L	1708.63	0.225793	0.646289
Whitematter	ADH1C	Superior Fronto-Occipital Fasciculus (L)	2567.97	0.225902	0.646081
Whitematter	ANKRD12	Medial Lemniscus (L)	2164.97	0.226087	0.645724
Digestive	ANKRD12	GU	5834.94	0.226182	0.645542
Greymatter	SNX17	Thal.PuL.L	1913.79	0.226242	0.645427
Biochemistry	ADH1C	Cr	4399.13	0.226283	0.645348
Cognition	CTNNA2	Matrix Pattern Completion	889.8	0.226349	0.645222
Greymatter	CTNNA2	ITG.L	1632.29	0.227015	0.643945
Greymatter	GIGYF1	ACC.sub.R	1941.98	0.227915	0.642227
Greymatter	ANKRD12	ACC.sup.L	1958.46	0.227951	0.642159
Whitematter	ADH5	Anterior Limb Of Internal Capsule (L)	2256.97	0.227951	0.642158
Heart	SNX17	BSA	3733.11	0.227983	0.642097
Greymatter	SNX17	ORBsupmed.L	1278.8	0.228186	0.641712
Biochemistry	ADH1A	TBil	4474.75	0.22859	0.640943
Whitematter	ADH1C	External Capsule (R)	2435.97	0.228909	0.640337
Whitematter	CTNNA2	Fornix	2108.97	0.228964	0.640232
Greymatter	KDM5B	MOG.R	1449.69	0.229129	0.639919
Whitematter	ADH1C	Pontine Crossing Tract	2063.97	0.229233	0.639722
Whitematter	SNX17	Cingulum Hippocampus (R)	2481.97	0.229241	0.639707
Greymatter	SNX17	MOG.L	1445.35	0.229279	0.639635
Greymatter	KDM5B	IOG.R	1460.1	0.229282	0.639631
Cognition	ADH1A	Pairs Matching	841.8	0.229454	0.639304
Greymatter	GIGYF1	STG.R	1598.46	0.229527	0.639166
Greymatter	GIGYF1	Thal.LP.L	1791.04	0.2296	0.639029
Whitematter	LGI2	Fornix Cres+Stria Terminalis (R)	2509.97	0.22965	0.638934
Biochemistry	ADH1C	TBil	4476.36	0.230033	0.63821
Cadiovascular	LGI2	IHA	2926.82	0.230074	0.638132
Whitematter	ADH5	Superior Longitudinal Fasciculus (R)	2532.97	0.230477	0.637373
Greymatter	SNX17	N.Acc.R	1971.04	0.23064	0.637066
Greymatter	ADH1A	CUN.L	1414.56	0.231043	0.636307
Greymatter	CTNNA2	SN.pr.R	2001.83	0.231102	0.636197
Greymatter	ANKRD12	IOG.L	1458.8	0.231152	0.636103
Digestive	ANKRD12	DU	5743.99	0.231723	0.635031
Greymatter	CTNNA2	Thal.AV.L	1778.03	0.231886	0.634726
Greymatter	CTNNA2	IFGtriang.L	1215.91	0.231934	0.634635
Greymatter	GIGYF1	VTA.L	1978.41	0.232024	0.634467
Greymatter	HECTD4	SFGmed.L	1270.99	0.232271	0.634006
Greymatter	ADH1C	LC.R	2023.95	0.232281	0.633986
Whitematter	ADH5	Cerebral Peduncle (R)	2220.97	0.232383	0.633796
Greymatter	SNX17	Vermis12	1736.82	0.232502	0.633573
Whitematter	HECTD4	Body Of Corpus Callosum	2091.97	0.232555	0.633475
Digestive	ANKRD12	BD	5592.41	0.232729	0.633149
Greymatter	HECTD4	IFGoperc.L	1208.53	0.23273	0.633147
Greymatter	ADH5	REC.R	1295.71	0.233171	0.632326
Whitematter	ATP1A2	Cingulum Cingulate Gyrus (R)	2454.97	0.233359	0.631976
Whitematter	LGI2	Anterior Limb Of Internal Capsule (R)	2245.97	0.233569	0.631585
Whitematter	ATP1A2	Superior Fronto-Occipital Fasciculus (L)	2562.97	0.233717	0.631309
Greymatter	ADH1C	HIPPOL	1373.35	0.233729	0.631287
Greymatter	SNX17	PAL.R	1575.47	0.234114	0.630572
Inflammatory	APC2	MON%	4041.78	0.234338	0.630157
Greymatter	KDM5B	REC.R	1293.54	0.234498	0.62986
Whitematter	LGI2	Cingulum Hippocampus (L)	2497.97	0.234692	0.629501
Whitematter	ADH1C	Anterior Corona Radiata (R)	2315.97	0.234695	0.629496
Biochemistry	LGI2	Glu	4823.89	0.234878	0.629158
Digestive	SNX17	HF	5877.89	0.235038	0.628861
Cognition	CTNNA2	Trail Numeric	1062.6	0.235097	0.628753
Greymatter	KDM5B	Vermis7	1756.77	0.235303	0.628373
Cadiovascular	ADH1A	STROK	2741.68	0.235557	0.627904
Spirometry	LGI2	FEV1_predperc	5185.5	0.235645	0.627742
Whitematter	CTNNA2	Superior Longitudinal Fasciculus (R)	2528.97	0.23589	0.627291
Whitematter	ADH5	Uncinate Fasciculus (R)	2580.97	0.235923	0.62723
Greymatter	GIGYF1	ITG.L	1634.89	0.236159	0.626795
Biochemistry	ADH1A	DBil	4494.06	0.236232	0.62666
Greymatter	LGI2	HIPPOR	1379.42	0.236346	0.626452
Whitematter	APC2	Anterior Limb Of Internal Capsule (R)	2249.97	0.23639	0.626371
Greymatter	ANKRD12	PCL.R	1547.28	0.236488	0.626191
Greymatter	CTNNA2	CRBLCrus2.L	1653.11	0.236573	0.626035
Whitematter	ADH1C	Superior Cerebellar Peduncle (R)	2195.97	0.236949	0.625345
Greymatter	ADH5	Thal.VL.L	1810.99	0.236951	0.625341
Greymatter	HECTD4	MOG.L	1447.95	0.237316	0.624674
Greymatter	ADH1C	Vermis45	1748.1	0.237344	0.624623
Greymatter	CTNNA2	SFGdor2.L	1184.68	0.237831	0.623731
Digestive	KDM5B	GBD	5781.89	0.238154	0.623142
Greymatter	ADH5	MFG2.L	1196.82	0.238169	0.623115
Greymatter	ADH1C	Thal.LGN.L	1873.01	0.238528	0.62246
Biochemistry	LGI2	VD	4939.73	0.23862	0.622293
Biochemistry	KDM5B	GGT	4566.46	0.238799	0.621968
Greymatter	LGI2	MOG.R	1452.29	0.239155	0.62132
Whitematter	LGI2	External Capsule (R)	2437.97	0.239225	0.621194
Greymatter	ADH1A	ORBinf.R	1232.39	0.239327	0.621009
Greymatter	GIGYF1	Thal.PuA.R	1900.34	0.239369	0.620933
Neuropsychiatric	CTNNA2	DEP	251	0.239791	0.620166
Cognition	CTNNA2	Pairs Matching	832.2	0.239867	0.62003
Greymatter	ADH1A	Thal.PuI.R	1929.83	0.240192	0.619441
Greymatter	CTNNA2	PoCG.R	1481.35	0.240242	0.619351
Neuropsychiatric	KDM5B	ANX	73.4	0.240322	0.619206
Greymatter	ADH1C	SN.pr.R	2003.13	0.240785	0.618371
Heart	ANKRD12	LVEF	3271.11	0.240961	0.618053
Cognition	LGI2	Symbol Digit Substitution	971.4	0.241012	0.617962
Greymatter	HECTD4	MTG.L	1614.51	0.241136	0.617737
Digestive	ADH1A	ALD	5546.94	0.241247	0.617537
Cognition	APC2	Matrix Pattern Completion	933	0.241324	0.617399
Greymatter	GIGYF1	DCG.L	1353.83	0.241339	0.617372
Cognition	ADH5	Trail Numeric	1081.8	0.241377	0.617304
Greymatter	ATP1A2	TPOsup.R	1605.4	0.241546	0.617001
Neuropsychiatric	CTNNA2	ANX	78.2	0.241964	0.61625
Greymatter	ATP1A2	ANG.R	1522.12	0.242058	0.61608
Digestive	ADH1A	DU	5728.83	0.242275	0.615692
Greymatter	ATP1A2	INS.R	1345.16	0.242335	0.615585
Digestive	CTNNA2	PCD	5996.62	0.242527	0.615239
Greymatter	CTNNA2	CRBL45.L	1673.93	0.242641	0.615036
Greymatter	ADH5	TPOsup.R	1608	0.242804	0.614745
Heart	HECTD4	BSA	3769.11	0.24301	0.614376
Greymatter	ADH1A	PoCG.R	1482.22	0.24318	0.614072
Greymatter	ADH1C	OFCpost.L	1321.3	0.24325	0.613948
Greymatter	ADH5	SN.pr.R	2003.57	0.24365	0.613234
Greymatter	SNX17	SFGmed.L	1268.39	0.243732	0.613087
Biochemistry	HECTD4	SHBG	4904.33	0.243816	0.612938
Greymatter	GIGYF1	REC.R	1296.58	0.243928	0.612739
Whitematter	ATP1A2	Cingulum Hippocampus (R)	2478.97	0.244041	0.612536
Greymatter	ADH5	Thal.LP.R	1795.38	0.244103	0.612428
Greymatter	APC2	ANG.R	1526.89	0.244291	0.612093
Greymatter	ADH5	PCG.R	1368.58	0.24459	0.611562
Greymatter	KDM5B	CAU.R	1553.79	0.244792	0.611202
Greymatter	CTNNA2	HES.R	1585.45	0.244956	0.610912
Greymatter	SNX17	SN.pr.L	1997.06	0.245098	0.610661
Greymatter	APC2	PCG.R	1370.75	0.245136	0.610593
Greymatter	APC2	PCUN.L	1532.1	0.245263	0.610368
Greymatter	APC2	CRBL6.L	1688.24	0.245314	0.610278
Greymatter	LGI2	SPG.R	1493.93	0.245742	0.609521
Greymatter	ADH1A	LING.R	1430.17	0.24588	0.609277
Greymatter	ANKRD12	CUN.L	1417.16	0.246134	0.608829
Whitematter	ADH1A	Anterior Corona Radiata (R)	2314.97	0.246412	0.608338
Greymatter	HECTD4	Thal.AV.L	1781.06	0.246432	0.608304
Greymatter	CTNNA2	FFG.R	1470.94	0.246467	0.608241
Whitematter	ADH1A	Cingulum Hippocampus (L)	2494.97	0.246569	0.608061
Digestive	ADH1C	CH	5670.73	0.246621	0.607971
Digestive	KDM5B	CH	5660.62	0.246689	0.607851
[truncated: 1,791 more rows]
